# Supplementary material for: Stable endocytic structures navigate the complex pellicle of apicomplexan parasites
Source: Nat Commun. 2023 Apr 15;14:2167. doi: 10.1038/s41467-023-37431-x (PMC10105704; doi:10.1038/s41467-023-37431-x)
Supplement: Supplementary file 3 — Supplementary data 1 [file 41467_2023_37431_MOESM3_ESM.xlsx]

## Sheet: Sheet1
Protein FDR Confidence Combined	Accession	Description	Exp q-value Combined	Sum PEP Score	Score Mascot	Coverage in Percent	Number of Peptides	Number of PSMs	Number of Unique Peptides	Number of Razor Peptides	Number of AAs	MW in kDa	calc pI	Ku80.A.1	Ku80.A.2	Ku80.A.3	K13.A.1	K13.A.2	K13.A.3	DrpC.A.1	DrpC.A.2	DrpC.A.3	AP2a.B.1	AP2a.B.2	Ku80.B.1	Ku80.B.2	Ku80.B.3	AP2a.B.3	KAE.B.1	KAE.B.2	KAE.B.3	Eps15.C.1	Eps15.C.2	Eps15.C.3	Ku80.C.1	Ku80.C.2	Ku80.C.3	AP2mu.C.1	AP2mu.C.2	AP2mu.C.3
High	TGME49_221320	acetyl-CoA carboxylase ACC1	0	1271.44	13099	60	147	903	146	1	2612	287.5	7.47	2.29997e+08	2.5847e+08	2.4879e+08	2.19014e+08	2.26432e+08	1.65396e+08	1.69431e+08	1.71958e+08	1.52499e+08	2.07929e+08	2.12481e+08	1.88929e+08	1.7845e+08	2.04487e+08	1.32792e+08	2.09884e+08	1.918e+08	1.24728e+08	1.74554e+08	2.20505e+08	1.0622e+08	2.15216e+08	2.88159e+08	2.26285e+08	2.18681e+08	2.34506e+08	1.55043e+08
High	TGME49_284190	pyruvate carboxylase	0	706.696	7123	58	56	533	54	4	1391	152.1	6.99	1.20661e+08	1.22428e+08	1.33239e+08	1.12898e+08	1.15969e+08	9.19302e+07	1.06835e+08	1.02236e+08	9.485e+07	1.04529e+08	1.0182e+08	8.95234e+07	8.39687e+07	1.0072e+08	7.13097e+07	1.04438e+08	9.0126e+07	6.41012e+07	1.25718e+08	1.29454e+08	7.61158e+07	1.18765e+08	1.38573e+08	1.20017e+08	1.27838e+08	1.33759e+08	9.85805e+07
High	TGME49_218560	acetyl-coA carboxylase ACC2	0	437.326	4036	35	97	242	95	1	3399	364.8	6.83	1.37123e+07	1.57716e+07	1.43786e+07	1.55245e+07	1.64385e+07	1.04179e+07	1.32672e+07	1.36217e+07	1.03108e+07	1.99851e+07	2.21982e+07	1.54467e+07	1.74892e+07	1.56793e+07	1.20078e+07	1.80745e+07	1.94254e+07	1.1042e+07	1.64951e+07	2.28614e+07	9.1469e+06	1.56026e+07	2.43615e+07	1.77439e+07	1.85665e+07	2.14452e+07	1.24786e+07
High	TGME49_311230	hypothetical protein	0	414.472	2836	18	75	216	75	0	4690	504.5	4.84	3.02173e+06	5.8319e+06	4.92526e+06	4.88284e+07	4.56244e+07	6.5296e+07	1.00885e+07	6.27641e+06	1.45605e+07	1.97834e+07	1.43507e+07	3.27906e+06	1.98024e+06	4.81107e+06	2.03465e+07	8.4026e+07	4.79089e+07	4.94751e+07	4.64245e+06	4.85672e+06	3.38141e+06	5.61612e+06	6.81772e+06	6.87623e+06	2.45978e+07	2.73524e+07	3.21636e+07
High	TGME49_297520	proteophosphoglycan PPG1	0	385.629	3270	46	65	219	65	0	1522	163.1	7.05	782908	1.19316e+06	1.19123e+06	1.03399e+08	1.13005e+08	8.49859e+07	1.12998e+07	8.30087e+06	1.72626e+07	6.2631e+07	5.33751e+07	881661	963671	1.44086e+06	4.42524e+07	9.45063e+07	7.39119e+07	4.37944e+07	997123	960100	613889	1.18148e+06	1.21872e+06	1.36862e+06	4.49302e+07	4.88369e+07	3.78406e+07
High	TGME49_262150	kelch repeat and K+ channel tetramerisation domain containing protein	0	330.658	3122	70	44	195	44	0	818	89	6.62	371496	562465	671803	1.59352e+08	1.69778e+08	1.24812e+08	4.7778e+06	2.14139e+06	7.86256e+06	3.65438e+07	2.74545e+07	788597	675919	1.13952e+06	2.48439e+07	5.14493e+07	3.75572e+07	2.28764e+07	976478	1.00177e+06	658350	1.04229e+06	1.29173e+06	1.22128e+06	3.43561e+07	3.47067e+07	2.73793e+07
High	TGME49_251780	heat shock protein	0	306.93	2563	59	38	162	36	0	728	78.2	7.17	1.28305e+07	9.81885e+06	1.33439e+07	1.10837e+07	6.17226e+06	1.25121e+07	1.65656e+07	1.15296e+07	3.31675e+07	3.47743e+07	2.08091e+07	1.47508e+07	7.72629e+06	2.12968e+07	2.39366e+07	2.66916e+07	1.65633e+07	1.45078e+07	1.39763e+07	1.04557e+07	9.80735e+06	1.32022e+07	1.20179e+07	1.59352e+07	1.59547e+07	1.05349e+07	1.4085e+07
High	TGME49_272600	adaptin c-terminal domain-containing protein	0	274.083	1856	41	61	141	61	0	1672	182.8	6.47	487472	1.003e+06	488862	4.5407e+07	4.52741e+07	3.8825e+07	7.94742e+06	5.57064e+06	1.34187e+07	3.1204e+07	2.44614e+07	498141	442077	848523	2.0773e+07	1.67069e+08	1.17246e+08	7.01209e+07	564931	703493	427332	735641	749762	900672	2.97487e+07	3.05018e+07	2.33016e+07
High	TGME49_230340	hypothetical protein	0	237.676	2291	52	42	129	42	0	949	102.3	7.58	1.96484e+06	4.42119e+06	2.3821e+06	7.00662e+07	9.62229e+07	9.38695e+07	3.03753e+06	1.91808e+06	4.3392e+06	6.45204e+06	6.80678e+06	1.69445e+06	1.79589e+06	2.03346e+06	6.05137e+06	1.27303e+07	8.03718e+06	8.31709e+06	2.17361e+06	649930	1.34796e+06	2.22945e+06	2.96534e+06	2.42706e+06	5.62294e+06	6.42119e+06	5.61401e+06
High	TGME49_231640	alveolin domain containing intermediate filament IMC1	0	235.22	1363	56	32	121	32	0	609	69.6	5.19	5.22744e+06	3.40409e+07	5.91877e+06	1.47553e+08	1.30832e+08	9.98137e+07	1.02348e+07	6.70537e+06	9.81498e+06	2.97695e+07	2.3738e+07	4.71233e+06	3.52344e+06	6.59066e+06	1.62623e+07	4.22164e+07	3.10181e+07	1.87878e+07	5.03118e+06	7.02217e+06	2.7268e+06	6.34012e+06	1.44712e+07	9.4022e+06	2.2155e+07	1.95338e+07	1.60909e+07
High	TGME49_244200	2-oxoglutarate dehydrogenase e1 component, mitochondrial precursor, putative	0	232.827	1752	47	38	136	38	0	1116	124.2	7.11	2.20097e+07	2.29237e+07	2.13303e+07	1.58176e+07	1.27929e+07	1.88781e+07	1.89907e+07	1.73749e+07	3.33916e+07	2.44288e+07	2.28928e+07	1.78588e+07	1.11028e+07	1.80602e+07	2.04273e+07	1.69576e+07	1.5949e+07	1.42798e+07	1.47234e+07	1.5227e+07	1.19209e+07	1.86447e+07	2.36149e+07	2.16635e+07	2.1685e+07	1.66259e+07	1.98247e+07
High	TGME49_202220	hypothetical protein	0	230.63	2284	58	50	139	50	0	1148	121.9	9.6	539203	516674	509132	3.25655e+07	3.28801e+07	2.75181e+07	3.551e+06	2.42183e+06	5.39254e+06	2.41159e+07	2.05443e+07	537903	511026	655736	1.67067e+07	3.95428e+07	2.91862e+07	1.76005e+07	364234	390060	301183	366454	342612	406309	1.79707e+07	1.87628e+07	1.46096e+07
High	TGME49_266960	beta tubulin	0	227.736	1221	72	23	98	7	0	449	50	4.81	1.4756e+06	3.01233e+06	1.66874e+06	8.55682e+06	6.77657e+06	5.89312e+06	1.80627e+06	1.56935e+06	1.51248e+06	4.09862e+06	3.86433e+06	1.76122e+06	2.00897e+06	2.35811e+06	3.01499e+06	4.18119e+06	3.46415e+06	2.45708e+06	1.23277e+06	1.38586e+06	712268	1.31422e+06	1.9283e+06	1.54989e+06	2.49328e+06	2.41922e+06	1.76364e+06
High	TGME49_270690	arginyl-tRNA synthetase	0	227.13	1207	49	53	71	53	0	1174	130.2	6.52	524826	419248	609916	2.55743e+06	2.15676e+06	1.89426e+06	9.84583e+07	1.04486e+08	8.09889e+07	96602.9	75428.6	32255.7	30226.8	45681.3	83839.4	246741	169063	137768	9144.03	7359.92	7504.5	9339.4	10831.2	11288.1	13515.8	12756.6	11726.7
High	TGME49_289690	glyceraldehyde-3-phosphate dehydrogenase GAPDH1	0	217.193	1247	49	22	121	21	0	489	53.3	8.31	1.38708e+07	5.87941e+06	1.23667e+07	2.08241e+07	3.58085e+07	3.05987e+07	2.14364e+07	2.17052e+07	1.80895e+07	1.78715e+07	1.35831e+07	1.60988e+07	1.4812e+07	1.42541e+07	1.61269e+07	2.54994e+07	1.86792e+07	1.63533e+07	2.47788e+07	2.17529e+07	1.27375e+07	1.42883e+07	7.44145e+06	1.32911e+07	2.04173e+07	3.08732e+07	1.89802e+07
High	TGME49_244560	heat shock protein 90, putative	0	213.988	1539	47	45	132	45	0	847	96.8	5.06	2.18019e+07	2.61506e+07	2.63028e+07	4.20017e+07	4.7654e+07	3.28862e+07	2.04988e+07	2.00609e+07	1.81672e+07	2.68287e+07	2.60775e+07	2.07798e+07	1.99001e+07	2.55483e+07	1.57045e+07	3.77194e+07	2.80638e+07	1.94741e+07	2.17176e+07	2.40056e+07	1.21069e+07	3.04083e+07	3.76231e+07	2.69119e+07	2.89719e+07	3.09811e+07	2.04989e+07
High	TGME49_294800	elongation factor 1-alpha (EF-1-ALPHA), putative	0	208.225	1398	73	29	138	24	5	448	49	8.91	3.83648e+07	4.52195e+07	4.37906e+07	9.27616e+07	9.08847e+07	6.7467e+07	4.03614e+07	3.75763e+07	3.57091e+07	6.42418e+07	5.55174e+07	4.53184e+07	4.32937e+07	5.32989e+07	3.73164e+07	9.47906e+07	6.24567e+07	4.52083e+07	3.63285e+07	4.0592e+07	1.8739e+07	4.16686e+07	5.41145e+07	4.07417e+07	4.8534e+07	4.74714e+07	3.29629e+07
High	TGME49_311720	chaperonin protein BiP	0	200.111	1796	53	34	108	32	0	668	73.2	5.38	1.69386e+07	2.16337e+07	2.24806e+07	3.96373e+07	4.2578e+07	2.77299e+07	1.67456e+07	1.49673e+07	1.35434e+07	2.77262e+07	2.67884e+07	1.87747e+07	1.9385e+07	2.70316e+07	1.48798e+07	4.23109e+07	3.09177e+07	2.02404e+07	1.27901e+07	1.43565e+07	6.3713e+06	1.67958e+07	2.18467e+07	1.60114e+07	1.84981e+07	1.81011e+07	1.12831e+07
High	TGME49_221620	beta-tubulin, putative	0	197.862	1112	72	23	96	5	32	449	50	4.81	5.67443e+06	1.39747e+07	6.99398e+06	3.67879e+07	3.00694e+07	2.42359e+07	7.17757e+06	7.00543e+06	5.84922e+06	1.75544e+07	1.68469e+07	7.46301e+06	6.84772e+06	9.41278e+06	1.18787e+07	1.76574e+07	1.4409e+07	1.0263e+07	1.01503e+07	1.32685e+07	5.88246e+06	1.05307e+07	1.74934e+07	1.23799e+07	2.03483e+07	1.77587e+07	1.43272e+07
High	TGME49_269885	rhoptry metalloprotease toxolysin TLN1	0	197.806	1427	38	46	119	46	0	1645	181.9	7.27	6.20864e+06	7.81358e+06	7.10981e+06	8.01318e+06	8.53154e+06	7.0403e+06	5.82345e+06	4.62434e+06	4.8146e+06	8.74163e+06	7.78961e+06	6.36159e+06	5.21546e+06	7.22439e+06	5.1632e+06	7.51933e+06	6.20523e+06	4.33876e+06	6.02349e+06	7.38913e+06	3.57549e+06	6.70078e+06	1.09796e+07	7.73798e+06	8.69375e+06	8.01848e+06	6.8871e+06
High	TGME49_288380	heat shock protein HSP90	0	195.067	1885	44	35	104	35	0	708	81.9	5.03	7.77849e+06	9.26025e+06	8.85167e+06	1.62076e+07	1.78123e+07	1.27675e+07	8.69518e+06	8.70529e+06	7.39501e+06	1.11405e+07	1.10991e+07	8.09571e+06	8.68467e+06	9.23965e+06	6.55238e+06	1.39542e+07	1.03423e+07	6.83927e+06	1.01326e+07	1.1645e+07	5.37158e+06	1.27127e+07	1.57964e+07	1.15689e+07	1.21952e+07	1.36038e+07	9.19086e+06
High	TGME49_292920	heat shock protein 75, putative	0	189.638	1455	44	34	106	34	0	861	95.1	6.13	1.19985e+07	9.5842e+06	1.23691e+07	1.07341e+07	6.99603e+06	1.32133e+07	1.59016e+07	1.27439e+07	2.93573e+07	1.65983e+07	1.05646e+07	8.10421e+06	4.42404e+06	1.00329e+07	1.32201e+07	1.16031e+07	7.89769e+06	8.03687e+06	1.19768e+07	9.25454e+06	8.83803e+06	1.1934e+07	1.15153e+07	1.32217e+07	1.46443e+07	1.0852e+07	1.48463e+07
High	TGME49_278870	myosin F	0	177.575	1614	28	44	101	44	0	1953	216.3	8.13	3.19074e+06	4.40757e+06	3.96904e+06	9.18931e+06	1.00292e+07	9.62813e+06	3.72805e+06	4.01233e+06	3.99849e+06	3.66501e+06	3.35409e+06	2.00625e+06	1.96549e+06	2.80649e+06	2.68571e+06	4.89781e+06	3.75964e+06	3.02463e+06	3.33767e+06	3.34236e+06	1.78625e+06	3.88625e+06	4.76895e+06	3.62051e+06	5.20982e+06	5.22904e+06	4.39447e+06
High	TGME49_316400	alpha tubulin TUBA1	0	173.037	1648	60	20	93	15	7	453	50.1	5.1	6.51211e+06	1.76824e+07	8.11215e+06	4.57261e+07	3.62007e+07	2.87058e+07	7.48661e+06	6.81449e+06	6.02565e+06	2.26314e+07	2.13369e+07	8.39205e+06	8.29161e+06	1.0601e+07	1.43436e+07	2.11616e+07	1.63637e+07	1.09688e+07	1.07809e+07	1.40428e+07	5.97765e+06	1.08334e+07	1.9876e+07	1.37463e+07	2.34811e+07	1.97875e+07	1.39824e+07
High	TGME49_273760	heat shock protein HSP70	0	172.991	1349	50	34	100	30	3	674	72.8	5.2	7.45334e+06	7.82751e+06	7.63407e+06	2.48887e+07	2.75275e+07	2.08304e+07	1.17915e+07	1.21022e+07	1.08482e+07	9.24891e+06	9.65337e+06	5.89206e+06	5.61265e+06	6.55829e+06	7.23892e+06	1.42306e+07	1.05732e+07	8.5876e+06	1.04262e+07	1.2129e+07	6.67825e+06	9.05246e+06	1.08802e+07	8.3947e+06	1.3245e+07	1.48176e+07	1.05054e+07
High	TGME49_223920	rhoptry neck protein RON3	0	170.027	1485	26	45	104	45	0	1958	222.7	9.22	6.20449e+06	8.11739e+06	7.72833e+06	1.1455e+07	1.2574e+07	8.55096e+06	6.06646e+06	5.87181e+06	4.80502e+06	8.01421e+06	7.75087e+06	6.18398e+06	5.94285e+06	7.42295e+06	4.94165e+06	9.01147e+06	7.00723e+06	5.05134e+06	6.08148e+06	6.72396e+06	3.27261e+06	7.89136e+06	1.01254e+07	7.4151e+06	8.00983e+06	8.22182e+06	6.06505e+06
High	TGME49_215100	PP-loop family protein	0	168.034	946	24	48	102	48	0	2415	260.4	9.13	4.07586e+06	3.49042e+06	4.10693e+06	2.99173e+06	2.60219e+06	3.04655e+06	4.41529e+06	4.5386e+06	4.75637e+06	5.09131e+06	3.94186e+06	3.68582e+06	3.27135e+06	4.22693e+06	3.82908e+06	4.44989e+06	3.37822e+06	3.47732e+06	4.4864e+06	4.19812e+06	3.07271e+06	3.60674e+06	5.79652e+06	3.99853e+06	5.05881e+06	4.59936e+06	4.49885e+06
High	BirA-tag	bait protein fusion partner containing a linker, an HA-tag, and BirA*	0	162.126	1503	31	17	91	17	0	770	85.6	7.08	215112	153395	337386	7.97283e+07	8.96176e+07	6.38958e+07	1.18713e+07	1.34973e+07	1.12357e+07	8.5604e+06	8.62479e+06	230688	154444	283005	6.50815e+06	3.49999e+07	2.38483e+07	1.51933e+07	129832	138920	148415	74836.1	122592	126012	6.59338e+06	9.00211e+06	5.61309e+06
High	TGME49_290950	clathrin heavy chain, putative	0	155.789	1372	30	42	96	42	0	1731	194.4	6.06	4.63794e+06	5.60728e+06	5.47916e+06	9.95731e+06	1.09022e+07	8.4666e+06	5.32246e+06	5.46067e+06	5.82644e+06	5.32914e+06	5.26137e+06	3.55353e+06	3.5355e+06	4.4719e+06	3.75717e+06	5.86897e+06	4.89868e+06	3.67672e+06	4.18618e+06	4.5288e+06	2.33817e+06	5.07042e+06	6.58067e+06	4.80832e+06	5.66201e+06	6.10198e+06	4.5457e+06
High	TGME49_272000	hypothetical protein	0	149.949	1321	28	33	76	33	0	1550	169.4	8.31	320474	359235	455850	8.30878e+06	7.90291e+06	7.40298e+06	2.29898e+06	1.79983e+06	3.02613e+06	1.40625e+07	1.12928e+07	275340	225965	504008	1.01339e+07	2.37597e+07	1.76208e+07	1.05475e+07	535301	627191	344566	576787	522234	523459	7.08582e+06	7.85217e+06	5.86673e+06
High	TGME49_313480	hypothetical protein	0	147.421	845	32	39	82	39	0	1381	152.4	5.69	787985	1.84113e+06	959143	2.86411e+07	4.24258e+07	4.06147e+07	1.48116e+06	780388	2.04439e+06	1.78967e+06	1.6343e+06	581217	637010	758908	1.61179e+06	3.4883e+06	2.11532e+06	2.12077e+06	500776	144327	270668	497743	736192	522779	1.18113e+06	1.32897e+06	1.12107e+06
High	TGME49_221940	adaptin n terminal region domain-containing protein	0	146.001	1252	32	32	78	32	0	1348	147.4	8.37	440499	533665	647214	9.13894e+06	8.49854e+06	9.44575e+06	3.05274e+06	2.17892e+06	4.71774e+06	2.19663e+07	2.32538e+07	240483	265613	519539	1.72236e+07	1.4635e+07	1.17838e+07	7.72637e+06	362118	400092	267218	401150	440106	421391	4.85947e+06	5.37057e+06	4.28089e+06
High	TGME49_291180	hypothetical protein	0	145.167	722	12	51	70	51	0	5354	574.1	6.49	1.45991e+06	1.60192e+06	1.83719e+06	1.08608e+07	1.21603e+07	8.80591e+06	3.25022e+06	3.55977e+06	3.09999e+06	670503	639598	438765	433225	569857	489201	1.40026e+06	1.05591e+06	767184	510739	559373	270886	549004	763859	571023	655104	727112	534272
High	TGME49_248640	regulator of chromosome condensation (RCC1) repeat-containing protein	0	144.734	1078	27	37	77	37	0	1761	193.1	6.57	289592	317127	335527	2.83136e+06	3.27971e+06	2.63801e+06	729109	908433	755210	2.05092e+06	2.0669e+06	369844	305787	387230	1.8295e+06	6.00377e+06	4.27841e+06	3.02052e+06	486997	331348	375432	473233	570061	499405	6.44168e+06	7.46204e+06	5.6481e+06
High	TGME49_208842	DEAD/DEAH box helicase domain-containing protein	0	144.35	867	26	40	92	40	0	1844	202.8	8.19	3.20891e+06	2.74493e+06	3.07984e+06	2.04109e+06	1.61031e+06	2.06866e+06	2.88417e+06	2.27702e+06	3.50502e+06	4.71048e+06	2.92464e+06	3.65097e+06	2.93476e+06	4.7039e+06	3.20851e+06	4.37244e+06	2.78155e+06	2.96829e+06	5.90922e+06	4.91555e+06	4.059e+06	5.64254e+06	8.71826e+06	6.23809e+06	6.69231e+06	5.28639e+06	5.58275e+06
High	TGME49_227800	EF hand domain-containing protein	0	141.99	1155	27	30	75	30	0	1280	135.7	6.04	236419	344065	304044	5.64845e+07	6.0999e+07	4.7558e+07	1.46921e+06	978272	4.4242e+06	8.20243e+06	6.28201e+06	290375	151191	264817	7.0224e+06	1.35276e+07	1.07856e+07	7.30702e+06	202353	279694	177702	324581	387736	283963	4.85794e+06	4.76833e+06	4.03458e+06
High	TGME49_262380	elongation factor Tu, putative	0	140.154	1162	42	22	61	21	0	552	59.6	8.02	7.89743e+06	6.79061e+06	9.34338e+06	7.67079e+06	5.72256e+06	8.91845e+06	1.04995e+07	8.57811e+06	1.95567e+07	1.34389e+07	9.07917e+06	5.7751e+06	3.41738e+06	7.87877e+06	1.01335e+07	1.14227e+07	8.40465e+06	6.57587e+06	1.06995e+07	8.18232e+06	7.06959e+06	9.32906e+06	8.86666e+06	1.05302e+07	1.27678e+07	9.03362e+06	1.09498e+07
High	TGME49_260540	alveolin domain containing intermediate filament IMC14	0	139.413	1050	57	27	73	27	0	733	83.3	8.44	931814	5.06292e+06	1.46686e+06	4.14477e+07	3.876e+07	3.98319e+07	4.0625e+06	2.60812e+06	5.63125e+06	1.13871e+07	9.08294e+06	1.29043e+06	946897	1.68789e+06	8.78046e+06	2.28716e+07	1.55119e+07	1.17589e+07	672376	651963	488837	1.03322e+06	1.66238e+06	1.30569e+06	7.4169e+06	7.11154e+06	6.3811e+06
High	TGME49_310430	Hsp90 domain-containing protein	0	139.365	1083	39	31	72	31	0	1100	120.7	6.55	3.41198e+06	3.35972e+06	4.08932e+06	3.49072e+06	2.53496e+06	3.58812e+06	4.27689e+06	4.08149e+06	6.479e+06	3.98721e+06	2.58271e+06	2.76007e+06	1.9441e+06	3.38868e+06	2.88472e+06	3.25011e+06	2.3575e+06	2.41126e+06	3.01326e+06	2.37634e+06	2.11007e+06	2.89188e+06	3.94343e+06	3.09364e+06	3.38224e+06	2.44346e+06	2.83238e+06
High	TGME49_275690	ClpB, putative	0	139.019	1671	38	36	93	36	0	1022	114.5	8.06	9.79075e+06	8.25379e+06	1.01235e+07	6.56657e+06	3.70253e+06	7.11248e+06	1.0397e+07	6.81083e+06	1.42035e+07	1.16246e+07	6.54074e+06	8.01479e+06	5.35288e+06	1.12319e+07	7.13294e+06	9.51029e+06	5.68744e+06	6.25359e+06	1.24034e+07	8.69323e+06	8.38383e+06	1.24645e+07	1.7817e+07	1.35186e+07	1.3594e+07	9.83432e+06	1.16493e+07
High	TGME49_269190	glyceraldehyde-3-phosphate dehydrogenase GAPDH2	0	137.811	1246	43	33	85	32	1	995	105.1	5.05	1.08229e+07	1.05025e+07	1.1296e+07	1.17026e+07	1.02769e+07	1.38206e+07	1.67024e+07	1.38494e+07	2.41705e+07	1.52476e+07	9.14311e+06	7.8394e+06	5.40382e+06	1.02493e+07	9.74675e+06	1.17636e+07	8.35427e+06	7.39732e+06	1.16299e+07	9.7639e+06	7.92186e+06	9.13498e+06	1.08667e+07	1.05979e+07	1.23429e+07	9.7711e+06	1.05581e+07
High	TGME49_250770	eukaryotic initiation factor-4A, putative	0	137.332	940	53	22	82	20	2	412	46.6	5.67	1.75397e+07	2.10754e+07	2.02621e+07	3.34322e+07	3.38134e+07	2.34056e+07	1.65577e+07	1.56879e+07	1.31084e+07	1.74711e+07	1.69479e+07	1.27389e+07	1.37842e+07	1.49073e+07	9.65308e+06	2.01285e+07	1.42899e+07	9.61599e+06	1.91699e+07	2.27904e+07	1.03155e+07	2.35029e+07	3.31024e+07	2.40042e+07	2.53573e+07	2.56003e+07	1.64274e+07
High	TGME49_249900	adenine nucleotide translocator, putative	0	133.043	1140	68	24	86	24	0	318	35.2	9.74	1.85138e+07	2.45723e+07	2.10001e+07	3.91655e+07	3.78605e+07	2.89241e+07	1.6429e+07	1.55599e+07	1.94686e+07	1.98781e+07	1.69442e+07	1.47323e+07	1.24665e+07	1.82071e+07	1.284e+07	2.11584e+07	1.61304e+07	1.12271e+07	1.43541e+07	1.60541e+07	9.00115e+06	1.94701e+07	2.31818e+07	1.96784e+07	1.89943e+07	1.86242e+07	1.49931e+07
High	TGME49_201680	eukaryotic initiation factor-3 subunit 10, putative	0	129.096	1061	37	37	92	37	0	1033	119.1	8.84	4.57581e+06	6.37691e+06	5.6569e+06	1.12838e+07	1.18804e+07	7.95791e+06	5.22473e+06	5.16026e+06	4.35834e+06	5.24119e+06	5.39543e+06	3.40765e+06	3.58501e+06	4.3226e+06	3.21255e+06	6.6666e+06	5.16414e+06	3.59667e+06	3.63543e+06	4.21445e+06	1.78292e+06	4.40393e+06	6.48505e+06	4.45577e+06	4.94539e+06	5.35426e+06	3.45217e+06
High	TGME49_319900	hypothetical protein	0	127.025	562	17	37	59	37	0	2425	264.6	9.63	544136	973416	731563	1.18982e+07	1.41726e+07	1.43953e+07	907153	672074	1.07679e+06	382007	362018	194904	189261	228441	323959	660168	436894	448532	286082	140604	193299	307265	373862	325074	548129	628392	565512
High	TGME49_219850	prolyl-tRNA synthetase (ProRS)	0	126.965	729	38	26	64	26	0	830	93.4	8.07	2.72208e+06	3.61712e+06	3.37802e+06	6.04226e+06	6.4624e+06	4.25976e+06	2.75326e+06	2.78455e+06	2.5504e+06	4.77683e+06	4.64486e+06	3.58119e+06	3.81918e+06	4.93574e+06	2.73026e+06	6.56049e+06	4.30538e+06	3.1874e+06	3.88852e+06	4.62001e+06	2.15213e+06	5.48453e+06	7.80759e+06	5.05456e+06	5.3304e+06	5.53285e+06	3.72178e+06
High	TGME49_319920	2-oxo acid dehydrogenases acyltransferase (catalytic domain) domain-containing protein	0	124.552	1335	37	18	66	18	0	669	70.2	6.8	4.94818e+06	4.90908e+06	4.84663e+06	4.94083e+06	3.22106e+06	4.84596e+06	5.17123e+06	3.3902e+06	9.66418e+06	9.70807e+06	6.36941e+06	5.20396e+06	3.10143e+06	6.35978e+06	6.4671e+06	6.78297e+06	4.90762e+06	4.37186e+06	5.70274e+06	5.37779e+06	4.44197e+06	7.38328e+06	7.96299e+06	9.15487e+06	8.16723e+06	5.39716e+06	7.87511e+06
High	TGME49_288500	FAD Malate-dehydrogenase (MDH-FAD)	0	122.824	1082	54	22	73	22	0	550	60.3	9.26	1.05716e+07	8.61519e+06	1.11116e+07	9.14606e+06	5.97971e+06	1.1061e+07	1.43521e+07	1.17775e+07	2.70431e+07	2.0482e+07	1.31935e+07	8.16266e+06	4.64152e+06	1.24606e+07	1.59963e+07	1.5043e+07	1.08022e+07	9.79345e+06	8.99654e+06	7.02151e+06	6.39816e+06	7.63939e+06	7.31094e+06	9.09918e+06	1.00594e+07	7.28137e+06	9.48658e+06
High	TGME49_225690	hypothetical protein	0	117.268	674	24	31	51	31	0	1816	194.1	6.09	1.46341e+06	6.20244e+06	1.91361e+06	1.60652e+07	1.13431e+07	9.00344e+06	1.54854e+06	920399	1.23342e+06	1.76295e+06	1.47946e+06	509718	399331	617380	1.01242e+06	1.19134e+06	997560	637361	256461	416050	178108	305674	712369	472304	828817	814588	687952
High	TGME49_258090	hypothetical protein	0	117.042	811	40	34	74	34	0	954	106	7.49	2.12831e+06	2.32979e+06	2.58033e+06	6.27162e+06	8.66903e+06	7.35404e+06	2.39008e+06	2.65411e+06	1.93436e+06	3.9866e+06	3.92051e+06	2.30041e+06	2.07962e+06	2.58921e+06	4.15665e+06	3.36988e+06	3.5136e+06	3.26495e+06	1.94985e+06	1.6485e+06	1.00386e+06	1.46673e+06	2.34122e+06	1.75518e+06	3.00862e+06	2.93909e+06	2.68301e+06
High	TGME49_209030	actin ACT1	0	115.388	1412	58	18	72	16	3	376	41.9	5.16	1.21658e+07	1.25475e+07	1.25581e+07	2.16697e+07	2.3234e+07	1.66775e+07	1.21882e+07	1.34444e+07	1.05094e+07	1.64779e+07	1.77745e+07	1.29164e+07	1.09326e+07	1.33269e+07	1.13665e+07	2.08478e+07	1.49881e+07	1.21527e+07	1.09137e+07	1.33863e+07	6.45298e+06	1.18903e+07	1.59912e+07	1.19277e+07	1.28872e+07	1.32728e+07	8.63381e+06
High	TGME49_247550	heat shock protein HSP60	0	115.355	1004	58	25	59	24	1	575	60.9	5.97	4.30675e+06	3.90594e+06	4.45245e+06	4.74909e+06	3.10407e+06	4.83238e+06	4.88881e+06	3.54886e+06	1.02131e+07	4.10984e+06	2.41131e+06	2.48969e+06	1.67874e+06	3.48278e+06	2.7611e+06	4.06302e+06	2.48644e+06	2.30574e+06	3.08451e+06	2.64501e+06	2.40674e+06	3.54315e+06	3.79203e+06	3.66527e+06	3.7587e+06	2.86059e+06	3.16828e+06
High	TGME49_261950	ATP synthase beta subunit ATP-B	0	115.345	1174	53	18	60	15	0	560	59.9	6.87	3.33833e+06	2.58803e+06	3.5865e+06	3.05742e+06	2.1759e+06	3.72545e+06	4.34512e+06	3.5579e+06	6.54123e+06	5.78446e+06	3.9356e+06	2.20746e+06	1.35577e+06	2.87068e+06	4.49205e+06	3.93134e+06	2.90867e+06	2.70642e+06	3.20449e+06	2.81116e+06	2.23612e+06	2.7128e+06	2.69759e+06	3.14666e+06	4.07883e+06	3.11198e+06	3.70639e+06
High	TGME49_231630	alveolin domain containing intermediate filament IMC4	0	114.896	918	49	14	52	14	0	452	50.1	5.95	1.70983e+06	1.74973e+07	2.52825e+06	7.18411e+07	6.05871e+07	4.68893e+07	3.27408e+06	1.48429e+06	3.69254e+06	1.68545e+07	1.29827e+07	1.86565e+06	1.57013e+06	2.97474e+06	9.33761e+06	2.33428e+07	1.82777e+07	1.08744e+07	2.53512e+06	3.78873e+06	1.59053e+06	3.15666e+06	8.12263e+06	5.08883e+06	1.19377e+07	1.09886e+07	9.41612e+06
High	TGME49_244470	hypothetical protein	0	112.526	551	17	38	69	38	0	2595	290.2	6.07	1.0264e+06	1.30817e+06	1.15269e+06	3.00085e+06	3.10079e+06	2.85334e+06	1.3342e+06	1.36787e+06	1.05981e+06	1.80962e+06	2.09858e+06	1.1163e+06	902788	1.10208e+06	1.91751e+06	1.66184e+06	1.60662e+06	1.59406e+06	1.05792e+06	1.29757e+06	691856	888038	1.29127e+06	1.1111e+06	1.8038e+06	2.03257e+06	1.85799e+06
High	TGME49_290670	leucyl aminopeptidase LAP	0	112.403	1076	44	29	68	29	0	781	83.2	8.94	5.00626e+06	5.92647e+06	5.37818e+06	8.67747e+06	8.67678e+06	7.09625e+06	4.8915e+06	4.34102e+06	5.06747e+06	5.76258e+06	4.71112e+06	4.60931e+06	4.0675e+06	5.15369e+06	3.67101e+06	6.79316e+06	4.94952e+06	3.73123e+06	3.9022e+06	4.06148e+06	2.4139e+06	4.82198e+06	5.50657e+06	5.23411e+06	5.02715e+06	4.81051e+06	3.89321e+06
High	TGME49_292080	leucyl-tRNA synthetase	0	112.4	918	28	25	64	25	0	1259	141	6.96	1.74134e+06	2.17933e+06	2.03525e+06	3.64107e+06	3.61293e+06	2.67004e+06	1.76665e+06	1.74284e+06	1.8195e+06	1.80721e+06	1.76909e+06	1.39028e+06	1.26014e+06	1.79113e+06	1.28195e+06	2.29841e+06	1.67637e+06	1.35169e+06	796360	828161	478575	1.13003e+06	1.47506e+06	1.04824e+06	1.02131e+06	969234	767012
High	TGME49_231070	protein kinase	0	111.59	943	28	29	67	29	0	1318	141.4	6.84	890107	1.64545e+06	1.13022e+06	1.21687e+07	1.28783e+07	1.53701e+07	2.65149e+06	1.84688e+06	3.62696e+06	3.0089e+06	2.49863e+06	826897	710821	1.01745e+06	3.28792e+06	8.07285e+06	5.64561e+06	6.61986e+06	469182	538148	395862	495389	619619	545712	1.21179e+06	1.36649e+06	1.55896e+06
High	TGME49_263300	eukaryotic porin protein	0	107.97	984	65	19	57	19	0	290	31.3	8.94	1.02871e+07	1.05115e+07	1.10459e+07	1.17844e+07	1.41286e+07	1.20117e+07	9.58559e+06	9.2249e+06	9.48335e+06	1.24223e+07	1.19564e+07	1.14817e+07	9.74781e+06	1.25712e+07	9.70165e+06	1.52361e+07	1.2638e+07	9.74087e+06	9.96515e+06	1.11435e+07	6.50398e+06	1.07143e+07	9.79933e+06	1.03361e+07	1.12406e+07	1.22137e+07	1.05075e+07
High	TGME49_249390	glutamate/leucine/phenylalanine/valine dehydrogenase family protein	0	105.643	756	30	27	59	27	0	1206	135.6	7.47	1.26331e+06	1.07911e+06	1.40738e+06	1.72492e+06	1.3418e+06	2.10303e+06	1.81081e+06	1.44172e+06	3.43489e+06	2.34141e+06	1.56671e+06	1.22157e+06	722565	1.65739e+06	1.96627e+06	2.44161e+06	1.53636e+06	1.66997e+06	1.39214e+06	1.05558e+06	986331	1.38929e+06	1.46304e+06	1.45709e+06	1.60311e+06	1.20152e+06	1.514e+06
High	TGME49_206610	pyruvate dehydrogenase complex subunit PDH-E2	0	104.265	669	36	19	50	19	0	929	96.8	6.3	2.66236e+06	3.27495e+06	3.02879e+06	2.0877e+06	1.38005e+06	1.93871e+06	1.95234e+06	1.28489e+06	3.66696e+06	1.55645e+06	996618	1.17853e+06	807162	1.54765e+06	991400	1.33832e+06	911090	779640	1.36976e+06	1.17077e+06	957764	1.72577e+06	2.54405e+06	2.01881e+06	2.05986e+06	1.35259e+06	1.80286e+06
High	TGME49_235470	myosin A	0	104.132	846	36	29	74	29	0	831	93.3	8.16	4.58624e+06	4.5663e+06	5.66561e+06	9.49198e+06	1.12588e+07	1.15141e+07	5.83327e+06	6.78345e+06	6.16325e+06	4.8857e+06	5.08705e+06	4.52549e+06	4.21019e+06	4.60188e+06	4.90138e+06	9.61595e+06	6.24535e+06	7.0177e+06	5.42049e+06	4.70814e+06	3.8135e+06	6.61201e+06	4.96218e+06	4.96914e+06	5.485e+06	6.61581e+06	6.19204e+06
High	TGME49_309752	succinate-Coenzyme A ligase, beta subunit, putative	0	103.17	1063	41	21	70	20	1	498	53.4	6.48	2.51841e+07	2.17805e+07	2.75072e+07	2.34737e+07	1.54063e+07	2.59577e+07	3.2615e+07	2.47983e+07	5.93819e+07	4.78261e+07	3.08535e+07	2.12926e+07	1.22513e+07	3.01758e+07	3.57072e+07	3.7052e+07	2.59278e+07	2.28355e+07	2.78509e+07	2.24952e+07	1.86514e+07	2.57808e+07	2.36425e+07	2.93207e+07	3.07306e+07	2.25776e+07	2.78049e+07
High	TGME49_236210	peptidase M16 family potein, putative	0	102.932	659	44	18	53	17	1	509	56.9	6.6	3.70951e+06	3.10715e+06	3.77251e+06	3.94951e+06	3.41133e+06	4.94927e+06	4.44175e+06	3.59558e+06	7.87892e+06	6.54811e+06	4.351e+06	3.29789e+06	2.10511e+06	3.98788e+06	5.1191e+06	5.77459e+06	4.03259e+06	3.60391e+06	4.71126e+06	3.79014e+06	3.48358e+06	4.45271e+06	4.5343e+06	4.4715e+06	5.67681e+06	4.33091e+06	5.61923e+06
High	TGME49_313380	hypothetical protein	0	102.342	783	73	18	52	18	0	274	31.5	5.58	1.6729e+06	1.43029e+07	1.85688e+06	2.32626e+07	1.81688e+07	1.35848e+07	2.83743e+06	1.7515e+06	2.7923e+06	2.96088e+06	2.70621e+06	910558	702044	1.08646e+06	2.08048e+06	4.08289e+06	3.47419e+06	2.14692e+06	468161	746710	342556	654058	1.81438e+06	1.16201e+06	1.62944e+06	1.47437e+06	1.51285e+06
High	TGME49_243250	myosin H	0	102.32	744	23	28	62	28	0	1513	169.6	9.51	815293	1.11162e+06	1.06346e+06	2.98498e+06	3.05631e+06	2.96877e+06	1.25637e+06	1.10546e+06	1.08521e+06	1.27217e+06	1.39026e+06	710592	718996	927445	1.32028e+06	1.49202e+06	1.28424e+06	1.31298e+06	1.20421e+06	1.14311e+06	765634	1.10238e+06	1.35716e+06	1.08362e+06	1.90616e+06	2.07001e+06	2.18631e+06
High	TGME49_234420	ATPase, AAA family protein	0	102.167	996	38	21	60	21	0	588	66.8	8.76	3.41496e+06	2.82885e+06	3.75254e+06	3.33617e+06	2.51167e+06	3.75372e+06	4.49594e+06	3.64371e+06	7.71567e+06	5.39172e+06	3.90994e+06	2.09274e+06	1.59683e+06	3.16579e+06	4.25465e+06	4.27293e+06	3.19995e+06	2.98441e+06	2.12395e+06	1.90832e+06	1.39788e+06	1.92368e+06	1.85798e+06	2.28109e+06	2.34438e+06	1.87339e+06	2.40607e+06
High	TGME49_202550	NLI interacting factor family phosphatase	0	101.73	598	18	28	42	28	0	2212	233	6.86	294280	542880	389413	2.46823e+06	2.0321e+06	2.20536e+06	476051	337968	641759	252571	227991	89865.2	78240.3	110364	228740	477418	346550	370510	883.219	939.754			1410.19	1739.01	7451.1	8605.15	8896.28
High	TGME49_267330	fumarate hydratase	0	101.333	1226	37	27	70	27	0	776	84.2	8.53	4.30991e+06	3.48912e+06	4.5424e+06	4.14441e+06	2.09763e+06	5.12583e+06	5.08227e+06	3.58429e+06	1.25454e+07	6.93831e+06	3.65073e+06	3.19072e+06	1.52999e+06	5.21056e+06	4.88116e+06	6.59259e+06	3.47907e+06	3.66043e+06	4.86911e+06	3.1257e+06	3.5273e+06	5.08347e+06	4.77112e+06	5.58681e+06	6.07794e+06	3.60295e+06	5.27291e+06
High	TGME49_204350	hypothetical protein	0	100.169	815	22	24	58	24	0	1352	148	7.47	2.22623e+06	1.78069e+06	2.06003e+06	1.33766e+06	939882	1.52917e+06	2.06768e+06	1.56108e+06	2.6659e+06	1.82172e+06	1.10451e+06	1.28827e+06	947172	1.6175e+06	1.21644e+06	1.74262e+06	1.035e+06	1.15683e+06	2.86566e+06	2.34708e+06	1.89669e+06	2.45133e+06	3.80642e+06	2.76323e+06	3.39102e+06	2.75069e+06	3.02566e+06
High	TGME49_219800	vacuolar ATP synthase subunit b, putative	0	98.776	977	44	16	53	16	0	505	56.6	5.4	2.19365e+06	2.59126e+06	2.68975e+06	4.1287e+06	4.64298e+06	3.14204e+06	2.08193e+06	2.24443e+06	1.77972e+06	3.23395e+06	3.0135e+06	2.39977e+06	2.63342e+06	2.99591e+06	2.00262e+06	3.83114e+06	2.97671e+06	1.9738e+06	1.93242e+06	2.11019e+06	1.03752e+06	2.12473e+06	2.74266e+06	2.25519e+06	2.43267e+06	2.50963e+06	1.712e+06
High	TGME49_232340	protein phosphatase 2C domain-containing protein	0	97.218	980	41	22	53	22	0	546	59.8	4.65	261005	307088	330274	1.51088e+07	1.45432e+07	1.11753e+07	1.17645e+07	1.15659e+07	1.04566e+07	3.12229e+06	3.01142e+06	280389	249704	329770	2.02729e+06	2.49992e+07	1.51559e+07	1.0101e+07	131844	121855	81240.4	116257	118524	123527	223946	297949	193323
High	TGME49_215590	flavoprotein subunit of succinate dehydrogenase	0	96.193	579	43	25	62	25	0	669	72.7	8.19	5.84184e+06	4.73067e+06	6.40233e+06	5.49314e+06	3.59802e+06	6.91732e+06	8.81238e+06	7.06902e+06	1.58338e+07	1.00148e+07	6.36279e+06	4.25519e+06	2.39901e+06	5.85724e+06	7.73894e+06	8.2974e+06	5.64579e+06	5.27323e+06	6.26114e+06	4.70173e+06	4.23669e+06	5.26189e+06	5.21949e+06	5.82867e+06	6.76876e+06	4.93892e+06	6.21395e+06
High	TGME49_237010	hypothetical protein	0	94.509	672	37	24	58	24	0	645	71.9	8.32	5.33118e+06	4.43096e+06	5.65821e+06	5.5311e+06	4.11023e+06	6.12599e+06	7.19587e+06	5.30922e+06	1.29441e+07	9.06926e+06	4.97445e+06	3.96497e+06	2.63634e+06	5.49806e+06	5.77855e+06	8.35235e+06	4.91098e+06	4.59791e+06	5.83606e+06	3.89204e+06	3.33173e+06	4.56626e+06	4.97162e+06	4.59215e+06	6.26349e+06	3.91211e+06	5.21275e+06
High	TGME49_260170	elongation factor EF-G, putative	0	91.902	541	34	27	62	25	2	883	96.6	8.18	2.11212e+06	1.7746e+06	2.27165e+06	2.18689e+06	1.6427e+06	2.61994e+06	2.71772e+06	2.62541e+06	5.1879e+06	4.11593e+06	3.0178e+06	1.98456e+06	1.31986e+06	2.71203e+06	3.36115e+06	3.63275e+06	2.70628e+06	2.46053e+06	3.26957e+06	2.60996e+06	2.18799e+06	3.04664e+06	2.78596e+06	3.14521e+06	3.94451e+06	2.98145e+06	3.74647e+06
High	TGME49_320030	hypothetical protein	0	90.469	631	42	24	47	24	0	752	81.7	10.32	315678	486696	402424	1.19815e+06	1.21494e+06	1.12087e+06	485967	549225	373278	945316	1.14712e+06	484421	477588	583687	1.04024e+06	1.06054e+06	1.0078e+06	979562	823852	786900	572636	723146	898460	833391	1.23369e+06	1.22249e+06	1.39552e+06
High	TGME49_286580	hypothetical protein	0	89.562	447	35	25	46	25	0	955	107.2	5.63	1.36876e+06	2.47969e+06	1.7514e+06	5.66291e+06	5.46671e+06	4.20697e+06	1.73575e+06	1.84777e+06	1.69672e+06	1.49852e+06	1.49663e+06	967309	928358	1.25782e+06	1.03306e+06	2.4334e+06	1.71144e+06	1.22268e+06	606848	747396	379447	815254	854973	800606	906186	978871	718336
High	TGME49_247050	hypothetical protein	0	88.497	492	14	28	43	28	0	2660	287.1	6.68	504582	410525	561740	3.49332e+06	2.52453e+06	2.84903e+06	920212	1.03863e+06	924624	608366	482043	143252	137759	209158	467303	705580	529891	538114	305452	351306	194910	226639	269657	259033	524436	615513	553730
High	TGME49_230920	adaptor complexes medium subunit family protein	0	88.131	882	42	19	39	19	0	619	66.3	9.2	54996.3	87418.7	95319.1	1.17311e+06	1.08542e+06	1.33113e+06	399753	282363	705626	2.15102e+06	1.72082e+06	224528	187145	281614	1.79395e+06	3.57976e+06	2.78718e+06	2.08122e+06	122927	240474	124201	227903	397287	280964	6.94783e+06	9.02993e+06	5.8417e+06
High	TGME49_248340	GTP-binding nuclear protein ran/tc4	0	87.936	821	58	12	42	12	0	229	26	8.65	1.85838e+07	2.31218e+07	2.23846e+07	3.17583e+07	3.06385e+07	2.36915e+07	1.73191e+07	1.69945e+07	1.48025e+07	1.94289e+07	1.79539e+07	1.49253e+07	1.49833e+07	1.73047e+07	1.12689e+07	2.2215e+07	1.82377e+07	1.15579e+07	1.69186e+07	1.93555e+07	9.01202e+06	1.89668e+07	2.50221e+07	1.81157e+07	1.91266e+07	2.14042e+07	1.54562e+07
High	TGME49_289760	hypothetical protein	0	87.773	1010	27	19	49	19	0	902	96.4	8.43	2.04087e+06	1.83195e+06	2.14256e+06	1.94069e+06	2.26248e+06	1.86436e+06	2.21784e+06	2.32111e+06	2.12246e+06	2.1408e+06	2.11287e+06	1.85196e+06	1.7839e+06	1.87095e+06	1.66994e+06	2.47129e+06	2.13858e+06	1.6982e+06	2.6804e+06	2.7668e+06	1.70076e+06	2.34077e+06	2.87847e+06	2.22849e+06	2.76516e+06	2.96658e+06	2.26912e+06
High	TGME49_286620	S1 RNA binding domain-containing protein	0	87.418	677	23	28	53	28	0	1523	167.7	7.34	1.06625e+06	1.01334e+06	1.05266e+06	831460	711880	905848	1.10598e+06	856858	1.43418e+06	1.2559e+06	839258	966249	713122	1.14652e+06	860512	1.22528e+06	797742	855383	1.84987e+06	1.45287e+06	1.18709e+06	1.62631e+06	2.42374e+06	1.79929e+06	1.97532e+06	1.57887e+06	1.75054e+06
High	TGME49_320050	ribosomal protein RPL5	0	86.396	1067	53	14	45	14	0	310	35.3	9.88	7.30793e+06	9.16123e+06	7.81202e+06	1.24529e+07	1.29595e+07	9.6413e+06	6.98173e+06	7.69301e+06	6.12517e+06	1.03903e+07	1.03911e+07	8.11707e+06	7.83528e+06	8.77382e+06	7.5383e+06	1.01392e+07	8.79137e+06	6.39932e+06	7.22364e+06	8.44276e+06	4.28414e+06	9.2614e+06	1.03823e+07	9.40067e+06	9.00594e+06	8.88628e+06	6.95008e+06
High	TGME49_214750	hypothetical protein	0	86.376	827	28	27	69	27	0	1108	119.9	6.93	2.83396e+06	2.12915e+06	2.75754e+06	2.32149e+06	2.30892e+06	3.14241e+06	4.50944e+06	4.07844e+06	5.37167e+06	7.40979e+06	5.11736e+06	2.88297e+06	2.09503e+06	3.19971e+06	5.62358e+06	5.07251e+06	4.29638e+06	3.64818e+06	4.14235e+06	3.48745e+06	2.69418e+06	2.80733e+06	3.18746e+06	2.87425e+06	4.18455e+06	3.67403e+06	4.13517e+06
High	TGME49_318440	helicase associated domain (ha2) protein	0	84.731	282	15	25	43	25	0	2234	236.8	8.97	586149	590332	675720	1.2357e+06	1.41975e+06	1.35118e+06	691076	656742	760554	691415	622248	464835	464240	636601	545630	931190	636107	631335	376089	371724	241049	448199	460793	403450	518320	495188	441799
High	TGME49_270510	asparaginyl-tRNA synthetase (NOB+tRNA synthase)	0	84.279	679	35	24	67	24	0	676	75	7.93	1.40784e+07	1.94908e+07	1.82301e+07	3.35023e+07	3.31287e+07	2.12113e+07	1.6306e+07	1.39618e+07	1.35748e+07	1.55515e+07	1.17075e+07	9.6649e+06	1.10875e+07	1.42489e+07	6.73205e+06	1.93076e+07	1.2167e+07	7.12933e+06	1.14845e+07	1.27611e+07	5.01373e+06	1.47787e+07	1.88133e+07	1.49972e+07	1.51065e+07	1.4659e+07	9.46868e+06
High	TGME49_253140	hypothetical protein	0	84.143	840	18	24	56	24	0	1519	164.2	9.44	400232	407939	633921	6.26922e+06	4.54211e+06	4.71011e+06	1.22462e+06	984642	1.29113e+06	1.64484e+06	1.42579e+06	386966	329027	513408	1.11973e+06	1.99092e+06	1.41102e+06	1.21792e+06	326060	383263	158821	246330	370659	306817	766972	964478	728254
High	TGME49_247510	fructose-bisphospatase II	0	83.946	505	44	15	59	15	0	381	42.4	6.61	6.21509e+06	7.66341e+06	7.17861e+06	1.12039e+07	1.06099e+07	7.33183e+06	5.50581e+06	5.13564e+06	4.50491e+06	7.54679e+06	7.36206e+06	5.82923e+06	5.9666e+06	8.14552e+06	4.14777e+06	9.45144e+06	7.03546e+06	4.53291e+06	5.31184e+06	5.76777e+06	2.75888e+06	7.16507e+06	1.0082e+07	7.34029e+06	6.95407e+06	6.98947e+06	4.69565e+06
High	TGME49_288830	NADH dehydrogenase (NDH2-II)	0	83.645	416	34	19	44	19	0	657	72.1	9.01	3.31155e+06	3.48799e+06	3.76273e+06	4.36165e+06	3.90147e+06	4.31055e+06	4.65577e+06	3.96019e+06	6.87839e+06	5.38104e+06	4.1323e+06	2.6313e+06	1.91394e+06	3.38267e+06	4.54885e+06	4.41565e+06	3.35149e+06	2.69903e+06	4.57524e+06	4.15e+06	3.11437e+06	4.29978e+06	4.38399e+06	4.18854e+06	5.04087e+06	4.57618e+06	5.01076e+06
High	TGME49_204400	ATPase synthase subunit alpha, putative	0	83.276	1130	42	24	67	18	0	577	62.1	8.37	5.45074e+06	3.80027e+06	6.14211e+06	3.83645e+06	3.90259e+06	5.64183e+06	5.79447e+06	8.67157e+06	8.58587e+06	8.41046e+06	6.92916e+06	5.43334e+06	3.24462e+06	5.75835e+06	7.73808e+06	6.97495e+06	5.69091e+06	5.92469e+06	6.84538e+06	6.04998e+06	4.59301e+06	6.08997e+06	5.84969e+06	6.326e+06	7.36716e+06	6.9206e+06	7.69216e+06
High	TGME49_250820	hypothetical protein	0	82.607	645	24	23	46	23	0	1156	120.8	9.38	1.33099e+06	3.85184e+06	1.61199e+06	6.70481e+06	4.13432e+06	3.5681e+06	1.20445e+06	922445	1.04581e+06	1.50782e+06	1.22218e+06	539996	439427	710427	921361	1.28479e+06	991343	744572	326576	500678	206166	350497	749068	492795	843394	802124	742153
High	TGME49_266990	beta-COP	0	81.884	630	24	21	41	21	0	1103	121.9	6.61	671436	759502	780741	1.25942e+06	1.32734e+06	1.00026e+06	750063	797955	703230	1.00601e+06	967344	668253	697413	873984	699826	1.27827e+06	905797	680742	986260	996740	506413	1.17295e+06	1.43192e+06	1.06878e+06	1.29016e+06	1.36756e+06	972603
High	TGME49_294620	eukaryotic initiation factor-3, subunit 8, putative	0	81.391	793	25	20	48	20	0	971	109.1	6.32	710869	1.02961e+06	906133	1.90492e+06	2.08745e+06	1.35905e+06	928178	803307	624440	1.60726e+06	1.46202e+06	972729	1.18441e+06	1.42535e+06	891962	2.20726e+06	1.57477e+06	1.05495e+06	1.1787e+06	1.18581e+06	524806	1.35025e+06	1.9383e+06	1.37268e+06	1.51771e+06	1.65255e+06	1.07347e+06
High	TGME49_209600	hypothetical protein	0	80.942	903	39	18	47	18	0	451	50.2	5.3	4.55228e+06	6.30044e+06	5.6171e+06	8.41348e+06	9.42173e+06	6.03434e+06	4.73464e+06	4.52259e+06	3.42589e+06	4.36936e+06	4.50042e+06	3.28014e+06	3.56958e+06	4.00066e+06	2.59615e+06	5.47528e+06	4.26e+06	3.04566e+06	2.84513e+06	3.35417e+06	1.45369e+06	3.70176e+06	5.28023e+06	3.73625e+06	3.61657e+06	3.89797e+06	2.39942e+06
High	TGME49_262960	U1 snRNP-associated protein Usp106, putative	0	80.733	657	54	17	45	17	0	394	44.7	9.86	6.15774e+06	6.25629e+06	6.79601e+06	5.60569e+06	5.80918e+06	5.47306e+06	6.07295e+06	6.05719e+06	5.77598e+06	8.30397e+06	8.77307e+06	6.75263e+06	6.84308e+06	7.93619e+06	6.98539e+06	8.50663e+06	8.47956e+06	7.0235e+06	6.14353e+06	7.00542e+06	4.77709e+06	5.8794e+06	6.62202e+06	6.06041e+06	6.70256e+06	6.98951e+06	5.95545e+06
High	TGME49_243960	nuclear transport factor 2 (ntf2) domain-containing protein	0	79.71	706	25	18	36	18	0	797	84.1	9.04	608749	710348	655964	2.80987e+06	3.21662e+06	2.08373e+06	787126	905662	766033	1.03536e+06	1.20676e+06	608852	690391	834555	741850	1.40047e+06	1.13289e+06	742271	484149	680515	350923	523689	709829	467971	637963	867102	570947
High	TGME49_216860	DEAD (Asp-Glu-Ala-Asp) box polypeptide DDX39	0	79.346	588	41	15	47	15	0	434	49.1	5.85	3.88555e+06	4.71003e+06	4.65008e+06	8.47523e+06	8.46453e+06	6.55058e+06	4.4283e+06	3.99613e+06	3.84226e+06	5.19524e+06	5.10188e+06	3.87086e+06	4.12664e+06	4.80838e+06	3.1739e+06	7.38853e+06	5.07894e+06	3.68999e+06	2.55111e+06	3.10942e+06	1.33023e+06	3.47978e+06	4.79049e+06	3.23637e+06	3.32713e+06	3.40768e+06	2.32336e+06
High	TGME49_312630	anonymous antigen-1, putative	0	78.325	398	11	20	40	20	0	2639	286	5	433316	457999	430431	904029	1.06926e+06	770562	415690	515862	395281	656284	622122	515774	512655	566716	517393	991850	764040	622102	808668	815992	442992	875835	862149	767262	957264	1.13265e+06	855171
High	TGME49_205470	translation elongation factor 2 family protein, putative	0	77.981	604	29	24	54	24	0	952	106.5	7.01	1.93396e+06	1.88604e+06	2.22446e+06	5.45381e+06	5.76727e+06	4.9808e+06	2.9741e+06	3.16146e+06	2.84152e+06	3.27312e+06	3.01902e+06	2.18803e+06	2.21798e+06	2.25681e+06	2.13724e+06	5.61681e+06	3.07974e+06	3.28772e+06	2.99534e+06	2.91357e+06	1.75949e+06	2.67316e+06	3.44504e+06	2.31583e+06	3.73653e+06	3.83313e+06	2.92935e+06
High	TGME49_313495	hypothetical protein	0	77.633	463	9	25	44	25	0	2946	318.4	7.03	485906	448381	483648	381758	310904	401896	472899	394665	614162	379520	284480	283041	225298	339947	276286	351583	262226	270894	792506	736416	557757	717922	1.05892e+06	779311	923925	821143	868711
High	TGME49_206470	pyruvate dehydrogenase complex subunit PDH-E3II	0	77.487	522	57	22	43	22	0	519	55.1	7.03	2.07381e+06	2.22321e+06	2.72724e+06	3.48728e+06	2.90978e+06	2.80532e+06	2.3696e+06	1.63394e+06	3.81001e+06	2.30758e+06	1.69158e+06	1.30607e+06	1.29585e+06	1.91705e+06	1.18666e+06	3.06848e+06	1.99004e+06	1.28316e+06	2.37536e+06	2.12652e+06	1.27856e+06	2.59485e+06	2.99529e+06	2.48037e+06	2.84595e+06	2.41983e+06	2.38492e+06
High	TGME49_310750	emp24/gp25L/p24 family protein	0	77.212	789	38	13	36	13	0	601	64.9	5.62	179005	154574	213623	270978	324535	294815	231312	287988	247831	304682	304873	237163	272405	346271	248894	397641	328551	248545	324633	311954	216037	389787	368243	295481	331368	413260	316591
High	TGME49_273460	eukaryotic translation initiation factor 3 subunit 6 interacting protein	0	76.08	446	35	20	45	20	0	639	75	5.71	1.01541e+06	1.09487e+06	1.09139e+06	1.91667e+06	2.17675e+06	1.76093e+06	1.21924e+06	1.52557e+06	1.19643e+06	1.22776e+06	1.19463e+06	929687	1.01175e+06	1.09184e+06	1.00406e+06	1.50783e+06	1.22258e+06	993604	1.46189e+06	1.50795e+06	861063	1.77833e+06	1.99227e+06	1.61343e+06	1.86425e+06	2.07852e+06	1.55103e+06
High	TGME49_219550	dihydrolipoyllysine-residue succinyltransferase component of oxoglutarate dehydrogenase	0	75.857	660	28	13	45	13	0	470	50.1	8.95	1.3745e+07	1.71692e+07	1.40458e+07	1.16719e+07	1.19284e+07	1.38676e+07	1.23665e+07	1.38141e+07	1.86114e+07	1.44186e+07	1.63815e+07	1.26971e+07	1.01945e+07	1.36332e+07	1.24493e+07	1.47402e+07	1.41386e+07	1.03405e+07	9.56153e+06	1.08666e+07	7.08711e+06	1.27048e+07	1.55185e+07	1.31926e+07	1.19571e+07	1.10894e+07	1.03263e+07
High	TGME49_298610	GYF domain-containing protein	0	74.779	556	11	21	29	21	0	2331	237.8	9.17	55332.7	68303.6	127691	6.05109e+06	6.79569e+06	4.75675e+06	104530	113985	247175	69450.1	59966.5	22805.1	21087.2	33843.2	59486.2	127052	94530.5	66684.3			775.296		957.663	1407.84	3145.33	4381.02	1011.25
High	TGME49_290600	succinyl-CoA-synthetase alpha SCSA	0	73.956	681	41	13	43	13	0	333	35.1	8.22	8.02091e+06	5.46026e+06	7.69816e+06	5.72878e+06	3.51268e+06	8.13404e+06	1.07184e+07	8.03671e+06	2.1415e+07	1.43221e+07	8.57696e+06	5.81689e+06	2.72351e+06	8.96043e+06	1.11255e+07	1.003e+07	6.41358e+06	6.49491e+06	7.25619e+06	5.26555e+06	5.03843e+06	6.77875e+06	6.2046e+06	8.03781e+06	7.77249e+06	4.85656e+06	7.53474e+06
High	TGME49_227000	hypothetical protein	0	72.977	511	23	19	41	19	0	1082	119.4	9.25	936988	1.16003e+06	1.07784e+06	3.16768e+06	3.21312e+06	3.09363e+06	1.26693e+06	1.5221e+06	1.09967e+06	1.86683e+06	2.24982e+06	911675	902658	1.10179e+06	2.11853e+06	2.02634e+06	1.79379e+06	1.83325e+06	530854	598516	356033	400513	577108	470956	800750	938299	883677
High	TGME49_240600	chaperonin cpn60, putative	0	72.039	497	31	18	51	18	0	667	72.2	5.76	4.23836e+06	4.30329e+06	4.50988e+06	3.54176e+06	2.81726e+06	3.30912e+06	3.96416e+06	3.25802e+06	5.23874e+06	4.3337e+06	3.54715e+06	3.3668e+06	2.68128e+06	3.70047e+06	3.42116e+06	3.78125e+06	3.19839e+06	2.93263e+06	3.74323e+06	3.3811e+06	2.49607e+06	3.75725e+06	6.19678e+06	4.35505e+06	4.61752e+06	3.5164e+06	3.6978e+06
High	TGME49_298990	ferredoxin NADP+ oxidoreductase FNR	0	71.832	483	40	15	36	15	0	497	54.1	9.5	1.62304e+06	1.24912e+06	1.53235e+06	1.0981e+06	665118	1.17339e+06	1.58914e+06	1.11081e+06	1.9882e+06	1.83834e+06	971018	1.31034e+06	962034	1.58334e+06	1.13151e+06	1.82537e+06	981108	1.15067e+06	2.39334e+06	1.81269e+06	1.61013e+06	2.20587e+06	3.43461e+06	2.4375e+06	2.72984e+06	2.04755e+06	2.20299e+06
High	TGME49_232710	ribosomal protein RPS3A	0	71.241	637	41	14	34	14	0	259	29.4	9.57	3.86916e+06	5.42638e+06	4.34645e+06	1.11371e+07	1.16708e+07	7.92725e+06	4.26356e+06	4.19586e+06	3.62779e+06	6.42994e+06	6.4618e+06	3.98871e+06	4.27132e+06	4.87205e+06	4.01113e+06	7.16388e+06	5.48009e+06	4.09586e+06	4.14459e+06	4.59693e+06	1.99028e+06	4.56789e+06	5.9222e+06	4.2493e+06	5.10673e+06	5.80268e+06	3.94169e+06
High	TGME49_268650	chaperone clpB protein, putative	0	70.391	466	27	25	49	25	0	1020	113.3	6.55	1.09419e+06	996487	1.0753e+06	1.2032e+06	845062	1.41542e+06	1.23133e+06	866394	2.47414e+06	1.89596e+06	1.24035e+06	1.07385e+06	648777	1.42204e+06	1.48779e+06	1.81924e+06	1.30069e+06	1.17801e+06	1.49716e+06	1.12118e+06	1.14158e+06	1.50681e+06	1.42118e+06	1.47468e+06	1.86746e+06	1.41339e+06	1.77329e+06
High	TGME49_247280	hypothetical protein	0	70.303	867	8	17	39	17	0	2478	269.9	6.29	452235	374316	444817	404470	359329	457677	433182	337967	596025	815996	562597	612417	427629	730826	601388	887432	555534	580628	764719	598277	535030	674914	1.01751e+06	736246	860772	611407	684458
High	TGME49_294200	glucose-6-phosphate 1-dehydrogenase	0	69.868	634	45	21	49	19	2	560	62.7	7.61	3.31878e+06	4.1708e+06	3.73517e+06	4.46288e+06	4.27637e+06	3.72822e+06	1.81201e+06	1.75719e+06	1.98104e+06	2.45801e+06	1.97532e+06	2.12627e+06	1.8443e+06	2.85997e+06	1.80351e+06	2.72714e+06	1.98032e+06	1.55413e+06	1.32399e+06	1.39775e+06	863619	3.28923e+06	3.57909e+06	3.29919e+06	2.78701e+06	2.48565e+06	2.31964e+06
High	TGME49_272475	protein kinase domain-containing protein	0	69.502	261	11	21	21	21	0	2602	282.3	8.84	371197	326252	366402	3.85373e+06	4.07966e+06	3.50882e+06	475833	456348	688079
High	TGME49_309120	ribosomal protein RPL4	0	68.134	761	46	18	45	18	0	448	49.2	10.81	2.49584e+06	3.1778e+06	2.91702e+06	6.2503e+06	6.76827e+06	5.18635e+06	3.11667e+06	3.2195e+06	2.75548e+06	2.50588e+06	2.34363e+06	1.51236e+06	1.62299e+06	1.99776e+06	1.68936e+06	2.67483e+06	2.11408e+06	1.70848e+06	1.68738e+06	1.69608e+06	811302	1.68114e+06	2.06244e+06	1.64251e+06	1.97058e+06	2.11777e+06	1.64507e+06
High	TGME49_230850	hypothetical protein	0	68.104	562	36	16	38	16	0	476	50.6	8.48	777328	2.65613e+06	1.00018e+06	1.83084e+07	2.15219e+07	2.1242e+07	3.67302e+06	3.15051e+06	4.3208e+06	601897	526994	137370	98244.2	165458	518423	2.17152e+06	1.49077e+06	1.19718e+06	447214	476832	318287	598944	766211	660143	1.67174e+06	1.73579e+06	1.55446e+06
High	TGME49_297720	trehalose-phosphatase	0	67.86	147	24	23	25	23	0	1222	136.6	6.2	392650	666027	485706	3.72591e+06	3.6066e+06	2.80006e+06	928445	1.11354e+06	978777	123445	133456	90390.9	69105.5	92737.7	137016	323360	229331	151809
High	TGME49_207440	ribosomal protein RPS4	0	66.974	648	33	11	39	11	0	312	35.5	10.18	9.08528e+06	1.07072e+07	1.08973e+07	1.79511e+07	1.93136e+07	1.33928e+07	1.01245e+07	9.90136e+06	8.41375e+06	1.80085e+07	1.887e+07	1.2187e+07	1.27203e+07	1.40002e+07	1.20157e+07	1.81464e+07	1.60248e+07	1.0364e+07	1.2533e+07	1.46395e+07	7.19088e+06	1.2815e+07	1.79836e+07	1.38457e+07	1.54096e+07	1.62722e+07	1.12054e+07
High	TGME49_207620	pyridine nucleotide-disulfide oxidoreductase domain-containing protein	0	66.094	457	33	17	41	17	0	664	71.1	8.91	1.71715e+06	1.75335e+06	1.99187e+06	2.6081e+06	2.77565e+06	2.34716e+06	1.98297e+06	1.86799e+06	2.55247e+06	2.77166e+06	2.13423e+06	1.52336e+06	1.39486e+06	2.0599e+06	1.95722e+06	2.80954e+06	2.03815e+06	1.74749e+06	2.32802e+06	2.08822e+06	1.37183e+06	2.37548e+06	2.94817e+06	2.46883e+06	2.6938e+06	2.73047e+06	2.37818e+06
High	TGME49_251500	eukaryotic initiation factor-3, subunit 3, putative	0	65.836	752	32	14	39	14	0	600	65.7	8.15	1.42037e+06	1.90802e+06	1.82136e+06	3.08109e+06	3.61102e+06	2.40382e+06	1.49244e+06	1.6425e+06	1.22993e+06	1.80053e+06	1.95266e+06	1.42943e+06	1.48149e+06	1.86737e+06	1.10018e+06	2.50736e+06	1.78812e+06	1.21386e+06	1.04373e+06	1.09349e+06	526183	1.38231e+06	1.93418e+06	1.32206e+06	1.31339e+06	1.49425e+06	956876
High	TGME49_227360	ribosomal protein RPL3	0	65.293	421	37	14	39	14	0	389	44	10.3	3.49282e+06	4.21058e+06	3.97876e+06	8.04384e+06	8.24465e+06	6.10777e+06	4.84476e+06	4.51428e+06	3.62568e+06	6.92554e+06	6.56398e+06	4.17211e+06	3.94089e+06	4.71808e+06	4.87041e+06	6.81928e+06	6.01475e+06	4.85063e+06	7.60741e+06	5.61012e+06	3.13796e+06	5.48829e+06	6.14075e+06	5.28403e+06	6.81064e+06	7.10803e+06	5.66118e+06
High	TGME49_212260	Sjogren's syndrome/scleroderma autoantigen 1 (Autoantigen p27) protein	0	65.03	312	47	15	26	15	0	351	37.9	6.86	453364	410796	472189	8.58947e+06	9.38769e+06	1.30274e+07	733081	452426	1.60158e+06	225380	198586	120939	43007.9	110172	258514	459090	325198	439523	108033	96592.7	71830	137549	115412	123466	162389	176580	196441
High	TGME49_210730	ATP-dependent hsl protease ATP-binding subunit hslU, putative	0	64.103	685	34	14	35	14	0	672	73	7.58	1.05793e+06	852108	1.13742e+06	1.14037e+06	811156	1.20133e+06	1.40304e+06	1.04684e+06	2.54269e+06	1.95521e+06	1.57894e+06	1.03262e+06	712625	1.31315e+06	1.68758e+06	1.87562e+06	1.45826e+06	1.24804e+06	707449	600524	493697	575144	548848	605857	660348	619601	678512
High	TGME49_311470	rhoptry neck protein RON5	0	63.891	305	15	21	42	21	0	1702	187.3	8.5	856577	842023	975510	1.52616e+06	1.88185e+06	1.64878e+06	1.13403e+06	1.26503e+06	1.18434e+06	523883	561495	408930	400132	493765	425543	689781	510301	507479	672455	632341	409649	664343	696077	537230	672553	806329	680767
High	TGME49_202680	peptidase M16, alpha subunit, putative	0	62.315	452	33	15	37	15	0	563	62.2	8.32	2.07718e+06	1.81025e+06	2.24444e+06	1.96778e+06	1.37844e+06	2.6773e+06	2.68604e+06	2.06847e+06	5.32573e+06	6.26664e+06	4.09141e+06	2.83461e+06	1.78192e+06	3.60934e+06	4.74115e+06	5.18853e+06	3.44292e+06	3.19719e+06	4.28332e+06	3.22516e+06	3.10143e+06	4.04414e+06	3.75915e+06	3.99363e+06	5.02299e+06	3.47688e+06	4.73792e+06
High	TGME49_236650	DEAD (Asp-Glu-Ala-Asp) box polypeptide 17	0	62.253	537	41	20	44	20	0	550	59.9	8.94	1.33129e+06	1.49102e+06	1.47427e+06	4.9095e+06	4.19537e+06	4.51176e+06	2.02009e+06	2.1596e+06	1.98903e+06	1.75083e+06	1.97286e+06	959863	1.02808e+06	1.14777e+06	1.31982e+06	2.67274e+06	2.00852e+06	1.51697e+06	1.33759e+06	1.46904e+06	728446	1.33571e+06	1.60337e+06	1.21818e+06	1.50391e+06	1.7921e+06	1.32034e+06
High	TGME49_260450	DEAD/DEAH box helicase domain-containing protein	0	62.19	166	15	21	34	21	0	1841	199.9	6.76	883813	813543	895842	1.14915e+06	1.05853e+06	1.06365e+06	865181	854841	1.02704e+06	761510	583184	629308	510871	856501	498500	971028	651955	516268	1.247e+06	931314	786553	1.13911e+06	1.74645e+06	1.22652e+06	1.36534e+06	1.0307e+06	1.12213e+06
High	TGME49_302050	elongation factor tu, apicoplast, putative	0	61.923	452	33	10	27	10	0	401	44.3	7.01	1.26427e+06	1.27816e+06	1.18908e+06	885302	847404	928303	1.1308e+06	1.06514e+06	1.30038e+06	1.88805e+06	1.5084e+06	1.82719e+06	1.25451e+06	2.18353e+06	1.45293e+06	1.96919e+06	1.35365e+06	1.31274e+06	1.9455e+06	1.77893e+06	1.45052e+06	2.18211e+06	3.12564e+06	2.26515e+06	2.29926e+06	2.07552e+06	1.98042e+06
High	TGME49_240870	beta adaptin protein, putative	0	61.579	459	25	21	47	21	0	924	101.9	5.6	542739	760718	677834	4.23208e+06	4.21742e+06	5.10876e+06	1.53546e+06	1.2994e+06	2.53611e+06	3.70413e+06	3.20582e+06	443323	506285	740134	3.13814e+06	7.61492e+06	5.96131e+06	4.29068e+06	560834	652618	361199	707178	850131	684037	2.62178e+06	2.8458e+06	2.36029e+06
High	TGME49_304710	eukaryotic peptide chain release factor, putative	0	61.462	335	24	15	32	14	1	814	90	8.88	600236	713315	717241	1.13099e+06	1.15792e+06	925610	568198	587479	518446	500430	432668	335543	342543	429268	284616	604151	465289	327041	1.06167e+06	1.14157e+06	597524	1.44369e+06	1.72953e+06	1.28349e+06	1.31627e+06	1.47732e+06	1.0076e+06
High	TGME49_202630	ATP-dependent metallopeptidase HflB subfamily protein	0	61.355	622	17	17	31	17	0	1188	128.4	8.91	1.00858e+06	843181	1.04507e+06	985337	865826	1.26726e+06	1.29948e+06	1.09255e+06	2.27055e+06	690053	495196	342976	259894	411325	518059	519358	495265	385291	594390	445429	428108	555822	516644	596139	637165	448986	614736
High	TGME49_262670	ribosomal protein RPL18A	0	60.979	454	58	12	30	12	0	183	21.3	10.65	4.2547e+06	5.24465e+06	4.60881e+06	8.34686e+06	8.66888e+06	6.3471e+06	4.32381e+06	4.81352e+06	3.89972e+06	1.07005e+07	1.03065e+07	7.16588e+06	7.45126e+06	8.53822e+06	7.51729e+06	1.14733e+07	9.58943e+06	6.36255e+06	7.09555e+06	7.79903e+06	3.66584e+06	8.07785e+06	9.80155e+06	7.82867e+06	8.76215e+06	8.99336e+06	6.37535e+06
High	TGME49_223790	hypothetical protein	0	60.951	493	21	15	38	15	0	1003	110.1	6.95	391744	508202	472203	1.48975e+06	1.49951e+06	1.36252e+06	552684	653941	450784	774671	899095	382074	379329	459305	791462	801049	785697	721565	443353	493647	299684	317151	522397	418840	678890	826917	790459
High	TGME49_235340	hypothetical protein	0	60.448	280	32	17	23	17	0	720	76.5	7.58	404398	855335	426647	6.32013e+06	6.75575e+06	5.91129e+06	803807	604610	980946	399903	381401	201477	181858	220905	374408	1.44593e+06	1.20334e+06	924251
High	TGME49_222300	hypothetical protein	0	60.341	265	16	19	39	19	0	1476	159.6	5.59	1.38316e+06	1.44452e+06	1.40579e+06	1.47726e+06	1.35918e+06	1.30141e+06	1.12895e+06	981898	1.19251e+06	1.94814e+06	1.75706e+06	1.48143e+06	1.3867e+06	1.61975e+06	1.3983e+06	1.94086e+06	1.64297e+06	1.20442e+06	1.57895e+06	1.6915e+06	1.17267e+06	1.69514e+06	2.37829e+06	1.91105e+06	1.76907e+06	1.74405e+06	1.81483e+06
High	TGME49_245460	ribosomal protein RPS8	0	60.21	691	46	8	35	8	0	205	23.5	10.71	6.42289e+06	6.75124e+06	6.54045e+06	9.73882e+06	1.01084e+07	8.41542e+06	6.38933e+06	7.10633e+06	6.05656e+06	6.56324e+06	6.08673e+06	5.30452e+06	4.54336e+06	5.3829e+06	4.96296e+06	6.62542e+06	5.48282e+06	4.25223e+06	4.83361e+06	4.69226e+06	2.83122e+06	4.38604e+06	4.91115e+06	4.34135e+06	4.61534e+06	4.82058e+06	4.19842e+06
High	TGME49_226400	lipoic acid synthase LIPA	0	59.53	329	28	12	28	12	0	543	58.7	8.72	1.29873e+06	1.13049e+06	1.21929e+06	1.0493e+06	646352	1.08076e+06	1.26963e+06	927627	1.91088e+06	887070	517767	605579	396925	841810	574754	917664	550981	577150	3.19872e+06	2.23633e+06	2.19842e+06	3.2113e+06	4.40374e+06	3.39813e+06	3.94507e+06	2.36146e+06	2.95913e+06
High	TGME49_309885	hypothetical protein	0	59.03	455	19	18	37	18	0	1012	113.1	8.41	221024	260996	263318	5.30849e+06	5.61792e+06	4.66529e+06	744913	575893	1.07791e+06	4.08457e+06	3.47399e+06	139466	128086	252373	2.94044e+06	6.00591e+06	4.52887e+06	2.78335e+06	95601.5	99009.1	52749.5	92224.9	114171	94034.9	850606	945153	786612
High	TGME49_302000	chaperone clp, putative	0	57.828	579	23	17	36	17	0	754	88.5	9.83	1.85654e+06	1.68109e+06	1.85087e+06	1.12439e+06	897551	1.16071e+06	1.43776e+06	1.02673e+06	1.63822e+06	941374	599056	795100	717969	1.0814e+06	626439	876195	571242	619733	1.77338e+06	1.40925e+06	1.1596e+06	1.98099e+06	2.89008e+06	2.09338e+06	1.85093e+06	1.59648e+06	1.7481e+06
High	TGME49_225990	acyl transferase domain-containing protein	0	57.792	529	31	13	35	13	0	502	53.2	8.29	2.14372e+06	1.86214e+06	2.11499e+06	2.24511e+06	1.05725e+06	2.24564e+06	2.86235e+06	1.88549e+06	4.74023e+06	2.46279e+06	1.38384e+06	1.2725e+06	780254	1.90167e+06	1.57832e+06	2.16069e+06	1.22466e+06	1.22037e+06	2.41623e+06	1.55735e+06	1.57556e+06	1.99973e+06	3.049e+06	2.49406e+06	2.66862e+06	1.4318e+06	1.92728e+06
High	TGME49_211890	RAP domain-containing protein	0	57.709	261	4	20	31	20	0	5232	572	7.64	452689	386429	453263	304774	238890	313061	437338	361727	520183	481520	311772	369307	290711	437899	308731	384613	272171	285493	776036	622437	551103	687378	1.06062e+06	768978	840422	699805	782289
High	TGME49_311430	fibrillarin	0	57.601	243	43	13	32	13	0	304	32	10.29	4.13368e+06	5.11069e+06	4.96413e+06	8.67394e+06	7.55243e+06	5.94565e+06	4.12896e+06	4.23416e+06	3.99719e+06	3.56822e+06	3.08183e+06	2.70212e+06	2.50328e+06	3.40294e+06	2.30508e+06	4.28627e+06	2.92311e+06	2.29015e+06	3.46773e+06	3.12459e+06	1.72281e+06	3.7275e+06	4.49323e+06	3.44307e+06	3.72154e+06	3.91646e+06	2.82625e+06
High	TGME49_239820	D-3-phosphoglycerate dehydrogenase	0	57.575	437	34	17	40	17	0	604	65.2	6.99	2.02663e+06	2.40693e+06	2.2929e+06	3.96285e+06	4.23066e+06	2.76632e+06	1.96619e+06	2.23209e+06	1.68738e+06	1.58769e+06	1.52453e+06	1.36731e+06	1.31336e+06	1.68925e+06	945920	2.10574e+06	1.45051e+06	972105	972958	1.13545e+06	524819	1.29082e+06	1.66341e+06	1.20575e+06	1.26634e+06	1.39347e+06	914308
High	TGME49_204020	ribosomal protein RPL8	0	57.159	448	38	8	33	7	1	260	28.2	10.87	4.69005e+06	6.1133e+06	5.31431e+06	1.19188e+07	1.16728e+07	8.38263e+06	5.38373e+06	5.22743e+06	4.47867e+06	3.75636e+06	3.55112e+06	2.22543e+06	2.38853e+06	3.0803e+06	2.40832e+06	3.48432e+06	3.20009e+06	2.1695e+06	4.36441e+06	4.51113e+06	2.16304e+06	4.34522e+06	5.77265e+06	4.49517e+06	5.14597e+06	5.34344e+06	3.78126e+06
High	TGME49_226250	DEAD (Asp-Glu-Ala-Asp) box polypeptide DDX3X	0	56.71	597	25	14	30	14	0	734	78.5	9.09	375791	431864	428209	948883	1.18233e+06	925958	485875	562265	413655	1.34774e+06	1.32712e+06	864021	911055	948553	958942	1.70879e+06	1.36953e+06	1.1352e+06	413927	404641	233948	416025	478299	338405	471545	599038	415821
High	TGME49_216000	alveolin domain containing intermediate filament IMC3	0	56.153	323	24	7	20	7	0	538	58	5.34	770922	7.54065e+06	876613	1.88854e+07	1.32607e+07	9.26658e+06	1.32965e+06	450680	1.1059e+06	2.6058e+06	1.9581e+06	474409	342654	573008	1.28374e+06	2.8978e+06	2.10732e+06	1.23905e+06	389066	613368	259627	551565	1.72009e+06	955558	1.9401e+06	1.45891e+06	1.35028e+06
High	TGME49_226960	phosphofructokinase PFKII	0	55.867	193	18	18	32	18	0	1225	131.3	6.24	1.18684e+06	1.27039e+06	1.34179e+06	3.95641e+06	4.26682e+06	3.44881e+06	1.64794e+06	1.97077e+06	1.62397e+06	1.36063e+06	1.43265e+06	1.05606e+06	1.08666e+06	1.00788e+06	989493	3.26018e+06	1.9107e+06	1.99936e+06	485229	516130	334908	423049	573313	446565	656975	629230	581835
High	TGME49_314265	hypothetical protein	0	55.685	349	23	15	25	15	0	864	91.5	7.72	141428	130147	179335	1.83689e+06	1.50404e+06	1.27774e+06	376096	362643	375998	234053	214777	59670.6	90541.1	95844.1	203958	308575	262217	231981	46519.3	73391.9	35060.2	49511.7	53002.2	44753.7	112724	145696	96596.7
High	TGME49_261570	ribosomal protein RPL7A	0	55.236	581	50	15	50	15	0	276	31	10.45	7.22793e+06	9.31092e+06	7.83069e+06	1.34776e+07	1.45229e+07	1.15767e+07	7.2601e+06	8.51506e+06	6.66915e+06	1.08663e+07	1.07277e+07	7.95286e+06	7.77239e+06	8.20942e+06	8.79199e+06	1.12147e+07	1.00345e+07	7.92568e+06	7.91724e+06	8.52408e+06	4.68654e+06	9.78846e+06	9.91263e+06	8.73393e+06	9.08172e+06	1.0339e+07	8.15553e+06
High	TGME49_205615	hypothetical protein	0	55.226	436	6	20	35	20	0	3358	374.8	8.75	310035	282686	315022	243804	169810	224749	309213	246024	365839	326360	189534	235451	207476	311079	215606	276849	194343	203478	499408	412573	364843	462335	697357	524766	593690	477106	523844
High	TGME49_252880	hypothetical protein	0	55.126	208	7	15	26	15	0	3168	338.9	6.38	114506	127956	122277	358303	368376	358672	152961	158053	136812	241613	248209	113789	97420.7	147769	235189	244482	223627	187567	292835	319826	198362	300953	327784	278116	501213	542493	477571
High	TGME49_324600	heat shock protein	0	54.499	785	53	11	37	11	0	192	21	5.67	3.05647e+06	3.62898e+06	3.3432e+06	4.76438e+06	4.95076e+06	3.8033e+06	2.45307e+06	2.36157e+06	2.3868e+06	4.22982e+06	3.76764e+06	3.48205e+06	3.15737e+06	4.80547e+06	3.11852e+06	4.85494e+06	3.7684e+06	3.17578e+06	3.26796e+06	3.36298e+06	1.85567e+06	4.63969e+06	4.02388e+06	4.26392e+06	3.90086e+06	4.2466e+06	3.25379e+06
High	TGME49_272290	pyruvate dehydrogenase complex subunit PD-HE1Beta	0	54.401	535	23	9	32	9	0	470	50	6.6	3.56796e+06	3.01521e+06	3.47906e+06	1.85964e+06	1.29448e+06	1.96708e+06	3.75397e+06	2.80485e+06	4.72656e+06	5.39147e+06	3.84392e+06	3.60403e+06	2.67617e+06	4.56844e+06	3.73478e+06	4.15365e+06	2.82143e+06	3.04224e+06	4.28036e+06	3.05372e+06	2.85081e+06	3.15056e+06	4.66495e+06	3.56705e+06	4.67412e+06	3.50353e+06	3.91126e+06
High	TGME49_313010	DEAD (Asp-Glu-Ala-Asp) box polypeptide DDX6	0	53.896	460	35	12	31	12	0	475	53.4	8.44	1.94473e+06	2.3065e+06	2.40517e+06	5.51942e+06	5.7361e+06	4.20605e+06	2.21394e+06	2.24573e+06	1.85923e+06	2.71779e+06	2.66542e+06	1.77007e+06	1.77657e+06	2.28063e+06	1.82132e+06	3.42959e+06	2.71104e+06	1.9701e+06	1.94015e+06	2.03302e+06	1.02269e+06	2.0511e+06	2.83991e+06	2.09513e+06	2.45628e+06	2.58575e+06	1.95703e+06
High	TGME49_213388	hypothetical protein	0	53.181	408	11	12	25	12	0	1342	145.5	8.12	174307	152854	240677	2.67614e+06	1.82333e+06	1.64047e+06	537266	418124	499315	760372	549273	186933	176836	247713	473038	838031	583006	510923	228010	196634	134613	173083	278679	219963	419679	383727	361958
High	TGME49_274060	2-oxoglutarate/malate translocase OMT	0	53.063	430	44	13	32	13	0	323	35	9.77	1.69135e+06	2.0993e+06	1.98036e+06	3.38025e+06	3.3985e+06	2.67024e+06	1.50611e+06	1.58659e+06	1.69245e+06	1.91084e+06	1.67723e+06	1.40893e+06	1.3575e+06	1.84282e+06	1.22556e+06	2.18176e+06	1.73846e+06	1.17075e+06	1.2069e+06	1.21785e+06	773641	1.68117e+06	1.91332e+06	1.6174e+06	1.58419e+06	1.59205e+06	1.25871e+06
High	TGME49_301120	acetyl-CoA acetyltransferase	0	52.898	708	35	12	34	12	0	413	43.9	8.27	1.13587e+06	935125	1.19759e+06	1.96105e+06	1.57913e+06	1.90357e+06	1.44862e+06	1.12387e+06	2.79244e+06	1.98234e+06	1.24272e+06	1.02657e+06	585637	1.04802e+06	1.51157e+06	2.30837e+06	1.61794e+06	1.22415e+06	844874	637453	538044	798390	735462	839735	1.13966e+06	858312	958435
High	TGME49_232300	ribosomal protein RPS3	0	52.76	373	52	12	41	10	2	255	28.7	9.55	9.01057e+06	1.10765e+07	1.13672e+07	1.62181e+07	1.77215e+07	1.09934e+07	9.56825e+06	9.17495e+06	7.32322e+06	9.33382e+06	9.60184e+06	6.04262e+06	7.10615e+06	8.15046e+06	5.23614e+06	9.24436e+06	8.01233e+06	4.41423e+06	9.00493e+06	1.09968e+07	4.63822e+06	1.00054e+07	1.43405e+07	1.086e+07	1.2344e+07	1.29216e+07	7.76757e+06
High	TGME49_305520	ribosomal protein RPS2	0	52.541	333	45	13	41	13	0	269	29.3	10.2	7.75903e+06	1.18943e+07	1.00196e+07	2.21786e+07	2.436e+07	1.47799e+07	8.78017e+06	1.02981e+07	7.03689e+06	1.54739e+07	1.67414e+07	9.85085e+06	1.09039e+07	1.19975e+07	9.02719e+06	1.69526e+07	1.38747e+07	8.12826e+06	1.01613e+07	1.23011e+07	4.78445e+06	1.11915e+07	1.61032e+07	1.2134e+07	1.31013e+07	1.47226e+07	8.72986e+06
High	TGME49_239100	ribosomal protein RPS7	0	52.421	281	57	12	34	12	0	196	22.6	9.86	3.91722e+06	5.71783e+06	4.74777e+06	9.05676e+06	1.05016e+07	6.8091e+06	4.73269e+06	5.08706e+06	3.6036e+06	5.90708e+06	6.30583e+06	3.80904e+06	4.2408e+06	4.43619e+06	3.43128e+06	6.35061e+06	5.32938e+06	3.29052e+06	4.03015e+06	4.44841e+06	1.79805e+06	4.12998e+06	5.66952e+06	4.12923e+06	4.5961e+06	5.50226e+06	3.38873e+06
High	TGME49_306430	hypothetical protein	0	52.321	226	16	15	24	15	0	1150	123.8	6.44	521718	570599	659529	6.15236e+06	4.25114e+06	4.07305e+06	1.05344e+06	751258	955332	732097	466024	425013	632396	400592	519512	416103	483326	1.18897e+06	92994.7	86004	45668.3	88879.2	125861	93069	315650	309111	249414
High	TGME49_245640	hypothetical protein	0	51.95	252	40	16	33	16	0	416	46.5	9.44	1.52203e+06	1.78121e+06	1.73866e+06	4.2064e+06	4.87485e+06	4.33594e+06	1.94767e+06	2.00203e+06	1.65835e+06	3.81541e+06	4.15876e+06	1.65358e+06	1.55758e+06	2.00759e+06	3.5628e+06	3.42195e+06	3.1966e+06	2.74613e+06	1.44212e+06	1.60876e+06	769853	1.08604e+06	1.67055e+06	1.30103e+06	2.54423e+06	2.81109e+06	2.48976e+06
High	TGME49_257470	myosin J	0	50.801	240	7	13	21	13	0	2532	273.7	8.59	79564.1	111550	93516.2	542753	620545	725293	168173	144347	196958	420556	399761	148032	119034	186807	421148	1.01843e+06	875991	765886	29525.7	37373.2	26062.3	31563.5	34435.1	35120.7	72488.9	86710.3	87850.8
High	TGME49_305980	pyruvate dehydrogenase complex subunit PDH-E3I	0	50.524	464	27	13	30	13	0	638	66.8	7.68	1.85824e+06	1.64091e+06	1.89133e+06	1.208e+06	972314	1.44173e+06	2.16898e+06	1.57929e+06	2.77539e+06	2.8941e+06	2.0361e+06	1.79266e+06	1.40487e+06	2.48705e+06	1.93642e+06	2.21229e+06	1.6233e+06	1.54462e+06	1.36203e+06	1.15456e+06	921054	1.10275e+06	1.58824e+06	1.326e+06	1.32607e+06	1.15546e+06	1.21083e+06
High	TGME49_292360	hypothetical protein	0	50.379	292	16	16	39	16	0	1062	117.4	9.42	2.59226e+06	2.37817e+06	2.5178e+06	2.58116e+06	2.13732e+06	2.33468e+06	2.48005e+06	2.17412e+06	3.1206e+06	2.71239e+06	1.84019e+06	2.16755e+06	1.67237e+06	2.70639e+06	1.95442e+06	2.55803e+06	1.67378e+06	1.91462e+06	1.919e+06	1.55399e+06	1.31951e+06	1.54522e+06	2.43264e+06	1.68834e+06	1.94046e+06	1.66139e+06	1.79479e+06
High	TGME49_284560	ribosomal protein RPL9	0	50.296	439	69	11	32	11	0	190	21.4	9.64	1.73793e+06	2.17341e+06	1.95065e+06	3.527e+06	3.88636e+06	2.67593e+06	1.74157e+06	1.76411e+06	1.48107e+06	3.01132e+06	3.15914e+06	2.03218e+06	2.23858e+06	2.59375e+06	1.91006e+06	3.19036e+06	2.57015e+06	1.91578e+06	2.38655e+06	2.8167e+06	1.26132e+06	2.99016e+06	3.62137e+06	3.04784e+06	3.09569e+06	3.36346e+06	2.30803e+06
High	TGME49_308090	rhoptry protein ROP5	0	50.167	490	29	14	40	14	0	549	61.1	9.82	2.1588e+06	2.30705e+06	2.39713e+06	4.22943e+06	5.27284e+06	4.94801e+06	3.47488e+06	3.39954e+06	3.1069e+06	3.78045e+06	4.30902e+06	2.91955e+06	2.90917e+06	3.21273e+06	3.18881e+06	7.27788e+06	3.87579e+06	5.13243e+06	2.45458e+06	2.92144e+06	1.94317e+06	2.34932e+06	2.28548e+06	1.83966e+06	2.73175e+06	3.07477e+06	2.66615e+06
High	TGME49_293590	3-oxoacyl-acyl-carrier protein synthase I/II, putative	0	50.078	356	38	14	33	14	0	551	58.4	8.48	2.4916e+06	2.2862e+06	2.62993e+06	2.58479e+06	2.03935e+06	2.51367e+06	2.82631e+06	2.28274e+06	3.51719e+06	2.18817e+06	1.51025e+06	1.32829e+06	1.2822e+06	1.66495e+06	1.34852e+06	1.72106e+06	1.25726e+06	1.24552e+06	2.8925e+06	2.28399e+06	2.03112e+06	2.57749e+06	3.74399e+06	2.69205e+06	3.15729e+06	2.90916e+06	2.65454e+06
High	TGME49_314400	pyruvate dehydrogenase E1 component, beta subunit, putative	0	49.956	363	23	7	21	7	0	423	45.6	7.2	1.36428e+06	1.32512e+06	1.37193e+06	1.30583e+06	911089	1.38074e+06	1.44154e+06	889694	2.72491e+06	1.92856e+06	1.0175e+06	1.17384e+06	728080	1.5682e+06	1.17705e+06	1.57462e+06	940517	943371	1.07987e+06	777633	680760	1.27104e+06	1.25108e+06	1.42807e+06	1.35364e+06	910738	1.05494e+06
High	TGME49_310440	membrane occupation and recognition nexus protein MORN1	0	49.926	408	48	14	25	14	0	363	40.9	5.97	322625	568467	421516	3.85337e+06	5.11571e+06	5.91382e+06	1.03721e+06	872730	1.43907e+06	1.46476e+06	1.25673e+06	264624	155797	264066	1.68774e+06	2.66929e+06	2.3684e+06	2.27832e+06	136792	132607	90402.2	127976	133220	121133	499290	676116	623547
High	TGME49_321620	dynamin-related protein DRPB	0	49.732	165	23	16	17	16	0	860	95.9	6.3	311899	782116	383614	3.41691e+06	3.79098e+06	2.85667e+06	911829	951416	846548	6076.8	18877.8	3167.66	9362.29	5965.05	11964.7	33765.1	15757.4	18561.3
High	TGME49_285980	glucosephosphate-mutase GPM1	0	49.401	274	28	16	33	16	0	637	70.5	5.91	2.17523e+06	2.72761e+06	2.37987e+06	3.98321e+06	4.27469e+06	3.0664e+06	2.09852e+06	2.1339e+06	1.77972e+06	2.03685e+06	1.94363e+06	1.56974e+06	1.58936e+06	1.82246e+06	1.31563e+06	2.5336e+06	1.96456e+06	1.48851e+06	2.00864e+06	2.20702e+06	1.06644e+06	2.4879e+06	3.03009e+06	2.62722e+06	2.53525e+06	2.65688e+06	1.91391e+06
High	TGME49_245680	ribosomal protein RPL21	0	49.288	273	40	8	22	8	0	157	17.9	10.35	4.70167e+06	6.30379e+06	5.62766e+06	1.01413e+07	1.04084e+07	7.6055e+06	5.37278e+06	5.39219e+06	4.8776e+06	5.28941e+06	5.3143e+06	3.53078e+06	3.48605e+06	4.31939e+06	3.27204e+06	5.33596e+06	4.67555e+06	2.98877e+06	4.14506e+06	4.82117e+06	2.2884e+06	4.15709e+06	5.69402e+06	4.43737e+06	5.16311e+06	5.71856e+06	3.71184e+06
High	TGME49_278830	glucose-6-phosphate 1-dehydrogenase	0	49.281	415	24	16	32	14	0	878	98.2	7.25	801952	906447	903646	1.59826e+06	1.69893e+06	1.34235e+06	846439	859762	762614	651172	589576	457887	480662	640707	473709	869108	633409	548608	458878	496432	296560	577798	710076	591681	686863	645845	535407
High	TGME49_300100	rhoptry neck protein RON2	0	49.228	326	12	16	39	16	0	1479	166.4	9.58	802123	743543	1.03364e+06	1.51844e+06	2.11318e+06	1.75806e+06	1.12862e+06	1.33132e+06	1.11377e+06	787171	816726	613159	622018	734177	622114	1.01812e+06	794814	702640	923214	909507	546230	930709	896770	725400	980586	1.21015e+06	933143
High	TGME49_263870	glutamate-tRNA ligase	0	48.965	317	14	11	30	11	0	849	95.1	8.79	554218	630301	587117	1.09906e+06	1.05712e+06	828756	548872	544342	536475	669405	613590	490850	492762	592944	469743	845798	702624	539007	688542	695542	388340	903814	1.08672e+06	795009	968572	910645	636928
High	TGME49_242010	glucose inhibited division protein A subfamily protein	0	48.538	362	11	14	28	14	0	1509	162.6	8.54	703152	676044	736311	714875	496957	703591	774395	591030	965459	411132	259387	276194	184265	345937	278282	373609	224967	266649	1.26814e+06	956516	891916	995528	1.50354e+06	1.11204e+06	1.50336e+06	1.10565e+06	1.1567e+06
High	TGME49_211690	AAA family protein	0	47.85	258	13	14	25	14	0	1538	167	8.87	832102	939840	971705	1.48327e+06	1.43026e+06	1.27213e+06	923751	942285	1.17017e+06	826036	722183	523980	448757	574146	663867	940092	702712	572525	103601	102764	75252.4	116002	130324	107152	117743	120257	127799
High	TGME49_217020	ATPase, AFG1 family protein	0	47.722	379	26	13	23	13	0	708	79.7	7.21	303945	285323	320093	380338	283326	426172	376135	302899	643371	528584	346999	258405	173375	322420	411700	425888	318283	273211	443763	354428	307581	421168	424305	469219	520525	484040	488616
High	TGME49_207760	DnaJ C terminal region domain-containing protein	0	47.584	185	11	12	26	12	0	1519	161.5	10.14	500553	380936	536790	459831	341346	601672	693839	545379	1.38226e+06	1.03417e+06	698156	528713	348781	756898	839940	978525	704929	662042	951714	721754	637210	882352	838895	1.01575e+06	1.0207e+06	752134	962883
High	TGME49_210690	ribosomal protein RPS6	0	47.157	370	40	12	28	12	0	256	28.9	10.8	2.1271e+06	3.03914e+06	2.54894e+06	5.72589e+06	6.28305e+06	4.28826e+06	2.5488e+06	2.48701e+06	2.01167e+06	3.88641e+06	3.83125e+06	2.43113e+06	2.65552e+06	2.94284e+06	2.31232e+06	4.25751e+06	3.41529e+06	2.37551e+06	2.65619e+06	2.89511e+06	1.32926e+06	2.8389e+06	3.78862e+06	2.82714e+06	3.09156e+06	3.62216e+06	2.29958e+06
High	TGME49_219320	acid phosphatase GAP50	0	47.022	401	31	12	27	12	0	431	46.6	6.95	1.03824e+06	1.11782e+06	1.15283e+06	2.34374e+06	2.555e+06	2.5085e+06	1.47898e+06	1.54154e+06	1.6052e+06	2.20446e+06	2.34652e+06	1.67219e+06	1.55969e+06	1.92345e+06	1.93152e+06	3.84495e+06	2.37159e+06	2.92503e+06	1.96673e+06	2.1149e+06	1.41568e+06	2.09839e+06	1.9478e+06	1.77053e+06	2.32463e+06	2.35756e+06	2.28935e+06
High	TGME49_280370	hypothetical protein	0	46.733	228	26	11	14	11	0	665	71.8	7.27	144602	116975	161160	869235	987048	853429	169355	177237	196025	21936.2	15738.1	6598.17	9553.44	9014.63	16359.3	37688.2	31603.2	28775
High	TGME49_263700	ribosomal protein RPS14	0	46.531	535	50	8	25	8	0	156	16.3	10.36	3.80144e+06	4.64989e+06	4.39605e+06	7.10333e+06	7.55496e+06	5.27891e+06	3.72527e+06	4.11527e+06	3.28658e+06	5.38228e+06	5.3825e+06	3.8402e+06	4.24772e+06	4.66072e+06	3.51961e+06	5.17167e+06	4.68426e+06	3.00457e+06	3.25531e+06	3.66697e+06	1.75354e+06	3.51575e+06	4.88761e+06	3.71812e+06	3.8801e+06	4.05218e+06	2.85777e+06
High	TGME49_226790	ABC transporter, ATP-binding domain-containing protein	0	46.37	464	10	12	24	12	0	1447	156.8	7.55	438180	339674	454183	336583	301752	393751	445382	380010	571266	329993	228812	278610	232308	345577	273152	326473	240711	263255	245955	185107	158344	179744	291026	212301	230682	185815	208214
High	TGME49_300140	elongation factor 1-gamma, putative	0	46.253	271	31	9	22	9	0	394	44	6.3	2.22332e+06	2.0551e+06	2.49582e+06	5.7097e+06	6.92979e+06	5.54085e+06	2.93275e+06	2.96678e+06	2.59599e+06	2.5917e+06	2.47307e+06	1.79292e+06	2.04181e+06	2.14906e+06	1.75309e+06	4.45548e+06	2.88829e+06	2.39668e+06	1.12397e+06	1.1955e+06	627532	1.26011e+06	1.24397e+06	1.06814e+06	1.38351e+06	1.58796e+06	950539
High	TGME49_265360	hypothetical protein	0	45.883	366	28	14	32	14	0	516	57.8	8.95	543734	458390	546074	718295	540564	762290	604268	560932	1.186e+06	951758	698591	468352	343794	718047	737957	845891	599577	567288	1.1057e+06	902770	741051	1.22917e+06	1.16104e+06	1.28486e+06	1.31659e+06	1.03632e+06	1.21773e+06
High	TGME49_247470	nucleolar protein, putative	0	45.724	359	27	10	19	10	0	536	59.9	8.15	349855	354904	426625	546240	616557	506720	320018	394229	349301	152410	157168	103559	101462	122117	131015	208150	151548	108142	47202.6	54222	16877.5	45121.8	55397.2	37320.5	42524.2	63432.6	61171.9
High	TGME49_278660	P-type ATPase4, putative	0	45.611	166	13	12	21	12	0	1338	144.6	6.18	147453	180075	208436	360625	422346	303958	193848	239353	165150	151205	127773	108543	104265	129662	95645.2	196621	139317	128300	102298	103536	49008.5	129022	143276	108582	135547	152975	125410
High	TGME49_263980	pentatricopeptide repeat domain-containing protein	0	45.285	350	7	14	24	14	0	2550	277.6	8.22	111663	130050	115929	103288	96506	97952.6	120881	118736	129164	445359	393828	396024	332149	476840	340877	438908	391794	389209	569205	458207	355141	469222	672559	508561	568441	520594	552806
High	TGME49_253650	DnaJ C terminal region domain-containing protein	0	45.111	519	19	10	29	10	0	712	76.2	7.03	1.04087e+06	791319	892219	1.02332e+06	672202	946330	1.04602e+06	774849	1.51601e+06	1.76633e+06	887522	1.15071e+06	845184	1.6082e+06	1.01514e+06	2.0736e+06	1.07086e+06	1.06925e+06	1.52106e+06	955542	994699	1.38088e+06	2.09164e+06	1.4867e+06	1.54962e+06	991775	1.19323e+06
High	TGME49_229360	transaldolase	0	44.983	160	27	11	24	11	0	550	61.4	9.2	655467	749612	730239	1.19078e+06	1.38174e+06	932481	747854	821206	663084	722069	986963	609053	476262	421036	881346	511701	661088	672126	594620	734362	372532	648362	694684	632718	667440	752203	519903
High	TGME49_313140	isocitrate dehydrogenase	0	44.749	504	24	13	28	12	0	621	68.3	8.59	3.57154e+06	2.56712e+06	3.56211e+06	2.70494e+06	1.46409e+06	4.03431e+06	4.76276e+06	3.31194e+06	1.01401e+07	3.4587e+06	1.79344e+06	1.62738e+06	891321	2.41173e+06	2.59438e+06	2.21304e+06	1.35918e+06	1.59546e+06	1.97557e+06	1.32593e+06	1.49346e+06	2.10739e+06	2.12906e+06	2.39711e+06	2.33618e+06	1.41716e+06	2.34502e+06
High	TGME49_201270	hypothetical protein	0	44.704	541	16	12	35	12	0	964	103.6	7.66	939922	851799	968153	724876	590282	787907	868989	830954	1.08062e+06	1.35358e+06	1.05385e+06	1.2122e+06	971920	1.44393e+06	1.13608e+06	1.30407e+06	1.07498e+06	1.09992e+06	1.85966e+06	1.58275e+06	1.36889e+06	1.81663e+06	2.76177e+06	1.75595e+06	1.88413e+06	1.83666e+06	1.80225e+06
High	TGME49_314970	root hair defective 3 gtp-binding protein (rhd3) protein	0	44.626	290	20	16	31	16	0	893	98.2	5.96	611985	726168	718770	1.29885e+06	1.43398e+06	1.13665e+06	624806	621120	619721	314257	321482	221102	235150	271436	196331	385384	297133	231576	624857	691782	350380	755109	1.01001e+06	732777	791479	902935	699677
High	TGME49_258560	hypothetical protein	0	44.509	201	19	16	35	16	0	850	96.6	8.63	1.17457e+06	952569	1.02794e+06	685945	597124	753000	1.11004e+06	956026	1.40918e+06	1.3244e+06	964371	1.0254e+06	758810	1.29982e+06	1.0344e+06	1.21727e+06	913868	905586	1.72922e+06	1.50033e+06	1.31029e+06	1.619e+06	2.24528e+06	1.73591e+06	2.07725e+06	1.79081e+06	1.96157e+06
High	TGME49_241170	hypothetical protein	0	44.361	309	15	16	25	16	0	1275	139.6	9.29	494296	538214	676839	768181	848392	852112	740609	688861	665910	685076	675694	470855	433511	594073	553647	870372	688775	629549	561348	497432	348578	468639	521526	454554	603978	598090	574937
High	TGME49_273520	PCI domain-containing protein	0	44.36	339	23	11	26	11	0	601	67.3	6.73	493292	651186	623588	1.38344e+06	1.5373e+06	1.25471e+06	590098	609131	510805	614502	605688	401131	461061	554952	359481	835817	535208	421101	874501	998912	468553	1.14499e+06	1.50012e+06	1.03157e+06	1.1214e+06	1.2549e+06	883584
High	TGME49_314100	tetratricopeptide repeat-containing protein	0	44.159	332	23	11	22	11	0	580	64.3	5.38	451371	569302	479479	1.11406e+06	974435	771818	552056	460204	554044	567175	555038	401075	359776	477697	416929	673583	569707	400193	239252	298301	118232	261983	445460	267645	340915	328106	231561
High	TGME49_230420	sarco/endoplasmic reticulum Ca2+-ATPase	0	43.992	185	16	14	22	13	1	1093	118.8	5.43	605796	587562	787755	1.01245e+06	1.22054e+06	1.05616e+06	1.25958e+06	1.46263e+06	842526	250518	285254	219921	207465	233086	262389	331380	294875	264268	209059	280240	148868	234133	255367	234317	292578	316236	281178
High	TGME49_313240	ethylene-responsive RNA helicase, putative	0	43.889	304	20	14	30	14	0	784	85.5	8.92	745690	673007	838339	858782	812640	1.04961e+06	1.02051e+06	976849	1.61029e+06	2.12416e+06	1.65525e+06	833480	628489	1.04263e+06	1.72897e+06	1.5638e+06	1.39346e+06	1.10486e+06	1.14625e+06	1.04923e+06	747621	954820	995306	920837	1.28145e+06	1.15816e+06	1.21025e+06
High	TGME49_271820	lipoyltransferase and lipoate-protein ligase subfamily protein	0	43.537	325	27	12	31	12	0	476	52.4	8.44	1.43312e+06	1.09404e+06	1.41588e+06	1.43601e+06	836670	1.67882e+06	1.91012e+06	1.48065e+06	3.93743e+06	4.94707e+06	3.65041e+06	2.16658e+06	1.57236e+06	3.03712e+06	4.27533e+06	4.13125e+06	3.07075e+06	2.88813e+06	3.34846e+06	2.48405e+06	2.45604e+06	3.09414e+06	2.6685e+06	3.41322e+06	3.77942e+06	2.63851e+06	3.7559e+06
High	TGME49_230160	hypothetical protein	0	43.526	217	79	10	25	10	0	142	15.9	6.54	1.05915e+06	7.42526e+06	1.39965e+06	1.55652e+07	1.06416e+07	8.25992e+06	1.19593e+06	893097	1.29665e+06	2.56793e+06	1.98759e+06	800897	629679	1.01891e+06	1.46504e+06	2.65181e+06	2.0291e+06	1.32096e+06	1.4848e+06	1.86184e+06	860867	1.88888e+06	3.16082e+06	2.2186e+06	3.33226e+06	2.98586e+06	2.47857e+06
High	TGME49_256770	eukaryotic translation initiation factor 4A, isoform 3, putative	0	43.121	242	31	13	25	13	0	395	45.1	6.38	764177	972841	888366	1.72172e+06	1.85791e+06	1.38608e+06	750968	788284	721624	1.2037e+06	1.13812e+06	853392	905238	1.2268e+06	787496	1.51321e+06	1.02591e+06	782098	1.00867e+06	1.12868e+06	510673	1.35719e+06	1.7054e+06	1.25795e+06	1.21981e+06	1.38666e+06	971454
High	TGME49_223390	activating signal cointegrator 1 complex subunit 3 family 1 ASCC3L1, putative	0	42.863	288	8	15	24	15	0	2207	248.2	6.32	358384	327273	386612	812526	1.04421e+06	812484	420556	505184	426370	669239	706579	492646	476673	560991	519295	1.0051e+06	805690	625282	369026	379912	206357	392954	354440	315743	405100	504663	394949
High	TGME49_308860	hypothetical protein	0	42.68	366	28	15	34	15	0	654	69.7	10.02	2.46467e+06	7.08992e+06	2.95795e+06	1.68733e+07	1.20861e+07	9.5054e+06	2.31773e+06	1.50538e+06	1.81705e+06	2.96025e+06	2.29856e+06	1.06321e+06	758891	1.34123e+06	1.85467e+06	2.23451e+06	1.77156e+06	1.28625e+06	1.05278e+06	1.32615e+06	670597	1.2183e+06	2.5075e+06	1.66515e+06	2.58462e+06	2.43052e+06	2.19884e+06
High	TGME49_268890	citrate synthase I	0	42.4	385	26	13	29	13	0	560	60.3	8.81	2.15871e+06	1.70063e+06	2.1178e+06	1.68869e+06	1.03341e+06	2.31916e+06	2.72335e+06	1.89761e+06	5.7742e+06	4.34528e+06	2.38756e+06	2.04976e+06	1.09373e+06	2.98027e+06	3.10223e+06	3.03299e+06	1.84444e+06	2.00586e+06	3.19994e+06	2.2379e+06	2.45237e+06	3.71076e+06	3.35667e+06	3.99262e+06	3.87547e+06	2.64585e+06	3.58978e+06
High	TGME49_217460	glutaminyl-tRNA synthetase (GlnRS)	0	42.281	300	18	12	19	12	0	860	95.5	7.39	327721	324169	387327	781197	894632	771771	494253	474282	501410	301308	299149	205206	219552	275341	245726	567881	320321	329961	189103	192677	126165	203306	221600	176657	217572	239026	195653
High	TGME49_217740	3-ketoacyl-(acyl-carrier-protein) reductase	0	42.279	448	26	8	22	8	0	376	39	9.23	1.10983e+06	812682	1.19377e+06	1.07434e+06	852823	1.21238e+06	1.4592e+06	2.37098e+06	2.31059e+06	2.50117e+06	1.97479e+06	1.53036e+06	1.15879e+06	1.95434e+06	1.86019e+06	1.94786e+06	1.5681e+06	1.50658e+06	1.8781e+06	1.67969e+06	2.05058e+06	1.97556e+06	2.45316e+06	2.36897e+06	2.21646e+06	1.72936e+06	1.96379e+06
High	TGME49_218840	mutS domain protein	0	42.013	410	7	13	25	13	0	2163	234	8.27	242050	219855	268277	396556	354883	440298	324111	317727	481160	219658	149282	104976	78149.6	152899	165556	239461	158202	139347	599993	415535	369959	502394	598946	498143	679230	514222	671924
High	TGME49_277030	isoleucyl-tRNA synthetase, putative	0	41.978	290	5	11	22	11	0	2447	269.4	7.46	114387	92605.3	107261	85447.8	67740.7	88310.6	117308	96779.5	144078	165121	125333	110958	113279	142972	106406	154797	121980	128112	167087	145226	105187	131606	225269	166391	171640	155849	153028
High	TGME49_306060	rhoptry neck protein RON8	0	41.936	134	6	15	25	15	0	2980	328.7	8.37	459584	451360	593030	897295	1.17846e+06	958793	675044	808811	656206	621918	688867	455562	419686	607476	503365	894858	659782	601350	298181	270624	204071	297399	278939	229708	290718	362884	298580
High	TGME49_262620	RNA recognition motif-containing protein	0	41.614	513	42	11	27	11	0	293	31.7	9.07	1.51541e+06	1.65068e+06	1.6147e+06	3.75787e+06	3.3295e+06	3.14323e+06	1.98459e+06	1.43192e+06	2.00721e+06	1.35956e+06	1.23084e+06	997120	774560	1.25402e+06	1.06237e+06	2.30805e+06	1.30252e+06	1.35006e+06	1.11397e+06	938546	642542	1.27544e+06	1.35995e+06	1.18275e+06	1.37149e+06	1.17092e+06	1.23025e+06
High	TGME49_262430	4-hydroxy-3-methylbut-2-en-1-yl diphosphate synthase	0	41.54	387	12	13	25	13	0	1283	140.5	8.63	317573	271843	318379	327852	209289	300730	417383	274989	598108	307954	259456	220214	141192	284454	248823	302735	230173	235867	657496	560839	467959	729639	929106	780139	816099	686759	700406
High	TGME49_287500	T complex chaperonin, putative	0	41.367	244	32	13	25	13	0	556	59.3	7.5	1.2286e+06	1.295e+06	1.13219e+06	3.22076e+06	3.58208e+06	2.62574e+06	1.31735e+06	1.49657e+06	1.23067e+06	952447	1.12541e+06	839215	721586	922352	969156	1.41035e+06	1.0747e+06	940949	1.02581e+06	1.21751e+06	704284	1.0951e+06	1.33381e+06	1.03221e+06	1.22393e+06	1.31063e+06	1.02814e+06
High	TGME49_292130	ribosomal protein RPL13A	0	41.339	474	31	9	27	9	0	286	32.7	10.65	5.19221e+06	6.26804e+06	5.89133e+06	1.08919e+07	1.19388e+07	8.9061e+06	5.72369e+06	6.25017e+06	4.80658e+06	9.15027e+06	9.24257e+06	5.77642e+06	6.01968e+06	7.24268e+06	5.92723e+06	8.7093e+06	7.47653e+06	5.4281e+06	6.77257e+06	6.9981e+06	3.47801e+06	7.28628e+06	8.8931e+06	7.20955e+06	7.93101e+06	8.15277e+06	6.17205e+06
High	TGME49_226730	aconitate hydratase ACN/IRP	0	41.096	178	19	16	28	16	0	1055	114.8	8.37	872768	747727	928545	910539	631058	1.10499e+06	920606	670580	2.06608e+06	919778	629973	511466	307511	695774	732869	924457	554969	638552	1.42153e+06	1.12111e+06	1.1334e+06	1.57653e+06	1.57933e+06	1.70748e+06	1.86589e+06	1.12969e+06	1.59156e+06
High	TGME49_262920	trypsin domain-containing protein	0	40.606	435	16	11	20	11	0	972	104.5	6.6	268090	226945	317848	383136	462650	403402	324162	344777	304206	343271	369807	278832	278185	350498	259868	459886	337416	279059	607611	529172	353130	599159	638491	531149	631771	674073	545375
High	TGME49_208560	carrier superfamily protein	0	40.565	334	20	12	30	12	0	670	72.3	9.73	810744	726858	900980	896339	763224	1.07833e+06	899329	727853	1.67696e+06	824550	625801	629733	448424	825764	644077	912925	643447	661144	592058	501171	510741	643932	750917	693504	715321	571023	779930
High	TGME49_313390	ribosomal protein RPL6	0	40.402	244	29	11	25	11	0	282	31.2	10.78	4.98071e+06	6.65202e+06	5.56923e+06	1.04537e+07	1.0317e+07	8.1858e+06	4.98863e+06	5.69621e+06	4.7081e+06	4.03295e+06	3.77618e+06	2.92812e+06	2.64003e+06	3.26404e+06	3.11792e+06	3.91736e+06	3.11771e+06	2.59428e+06	1.34892e+06	1.61048e+06	765391	1.64753e+06	1.75463e+06	1.53619e+06	1.66359e+06	1.80659e+06	1.51864e+06
High	TGME49_227948	peptidase M16 inactive domain-containing protein	0	40.213	134	15	15	26	15	0	1306	142.7	6.81	225704	179420	190601	264639	202828	277354	243008	180653	465653	605234	400511	370402	251104	408423	503891	585642	397893	414258	474995	423872	389568	524779	533045	543595	639220	559233	688023
High	TGME49_253900	parasite porphobilinogen synthase PBGS	0	40.123	410	24	12	27	12	0	658	71.3	5.17	1.40996e+06	1.24297e+06	1.28505e+06	911065	508042	942757	1.28315e+06	912848	1.76632e+06	1.20622e+06	766805	876633	618993	1.28365e+06	771897	1.14365e+06	649380	682829	1.41136e+06	1.04578e+06	922078	1.29555e+06	2.0592e+06	1.51192e+06	1.63555e+06	1.06358e+06	1.31514e+06
High	TGME49_219682	pyruvate dehydrogenase kinase, putative	0	39.891	394	15	10	20	10	0	758	82.1	7.97	451082	360851	468590	509160	424638	620552	547903	440613	1.01988e+06	480268	302081	245028	163529	316859	329225	425889	245978	273393	562123	475612	409045	502501	587848	486198	662127	578989	616816
High	TGME49_230210	alveolin domain containing intermediate filament IMC10	0	39.573	243	23	9	16	9	0	560	61.2	4.82	195839	794574	230638	3.94297e+06	3.37889e+06	2.62987e+06	350994	263857	345519	425037	398679	169090	131000	196882	299946	895121	553914	477841	64966.2	91570.5	48235.5	98317.6	107315	84761.4	134441	153599	121294
High	TGME49_259260	membrane protein FtsH1	0	39.551	333	8	9	22	9	0	1250	136.8	7.17	176773	185243	161095	242611	254748	196923	206445	186423	314723	371702	326439	224917	215744	284840	283126	276555	264874	217991	400542	476934	307724	519070	652866	533734	547959	506984	554271
High	TGME49_268850	enolase 2	0	39.481	299	23	7	17	7	0	475	52.1	6.84	307546	324240	267685	700748	858468	685831	363609	353283	287571	448811	579567	413055	327715	326990	440594	870418	625133	677809	213617	290115	170167	221608	215563	239330	282638	343476	248050
High	TGME49_313230	eukaryotic initiation factor-2, alpha subunit	0	39.464	484	41	12	24	12	0	347	39.1	4.84	624494	708833	640864	1.25446e+06	1.16302e+06	997476	566906	589647	557166	794923	743740	582562	571027	728062	570967	1.13746e+06	736150	651984	736341	756569	433246	862189	1.02429e+06	830890	834189	935003	676759
High	TGME49_209260	cytochrome c oxidase subunit, putative	0	39.251	350	38	10	27	10	0	310	34.7	6.54	1.70797e+06	1.33506e+06	1.67661e+06	1.78385e+06	1.04991e+06	1.75559e+06	1.87323e+06	1.17938e+06	3.03425e+06	3.14695e+06	1.08957e+06	1.38605e+06	881800	1.91879e+06	1.33866e+06	2.63187e+06	1.07977e+06	1.042e+06	2.96429e+06	1.70542e+06	1.77516e+06	2.43303e+06	3.04982e+06	2.3553e+06	3.85347e+06	1.8391e+06	2.31531e+06
High	TGME49_253430	asparagine synthetase, putative	0	39.188	227	23	11	26	11	0	588	65.8	6.73	1.21408e+06	1.50378e+06	1.45709e+06	3.25455e+06	3.26888e+06	2.53136e+06	1.50523e+06	1.27665e+06	1.3556e+06	1.89234e+06	1.62962e+06	1.4536e+06	1.43277e+06	1.66584e+06	1.30188e+06	2.77255e+06	1.86416e+06	1.49712e+06	916677	1.02654e+06	468240	959370	1.25847e+06	1.06663e+06	1.27408e+06	1.19945e+06	848598
High	TGME49_251890	hypothetical protein	0	38.985	190	8	10	16	10	0	1667	180.7	6.86	68882.2	63155.8	75465.2	68205.6	59534.5	77174.7	85089.8	56843	150807	201949	143408	108077	86117.4	109553	155833	161410	132753	135918	309603	212198	184504	235849	254704	236769	318358	250685	276830
High	TGME49_243950	prohibitin, putative	0	38.51	296	40	10	26	10	0	271	30.2	8.1	2.1297e+06	2.32405e+06	2.68548e+06	3.57941e+06	3.81304e+06	2.98312e+06	1.95622e+06	2.07757e+06	2.06993e+06	2.85581e+06	2.52552e+06	2.19393e+06	2.01459e+06	2.67837e+06	1.83213e+06	3.01916e+06	2.32207e+06	1.67695e+06	1.73779e+06	1.89484e+06	1.10945e+06	2.24092e+06	2.65205e+06	2.28057e+06	2.19797e+06	2.46283e+06	1.90299e+06
High	TGME49_294670	translation initiation factor 3 subunit	0	38.129	416	49	7	14	7	0	277	31.8	6.46	191028	259468	254947	612381	693614	501433	250756	231793	221890	478387	528179	366636	319650	391365	355964	956422	660443	485789	59452.1	60642	33307.9	74338.7	89780.7	70104	96060	87535.4	56178
High	TGME49_272910	T-complex protein 1 delta subunit	0	37.982	155	30	13	20	13	0	542	58.6	7.23	325828	322728	380747	638912	676890	598489	402013	513727	391845	349039	366620	280623	261741	302297	365728	560768	415575	469290	333961	352674	248313	342645	438083	327699	392517	411343	346953
High	TGME49_243298	ICE family protease (caspase) p20 domain-containing protein	0	37.975	297	5	8	14	8	0	2055	220.8	7.15	1258.83	3617.92	3998.69	204981	165221	160189	39944.3	23584.8	51408.7	490784	372425	44713.2	31750	45894	357216	682335	463589	313072	26497.7	21620.6	19084	24879.8	29855	28233.8	99240.5	92702.1	83724.8
High	TGME49_295110	rhoptry protein ROP7	0	37.915	431	23	10	26	7	3	575	63.4	7.01	1.45548e+06	1.75038e+06	1.58614e+06	1.60146e+06	2.02375e+06	1.77462e+06	1.60158e+06	1.26361e+06	1.53451e+06	1.29745e+06	1.26109e+06	1.22892e+06	996466	1.34549e+06	1.01439e+06	1.84772e+06	1.13601e+06	1.27217e+06	1.63029e+06	2.01422e+06	1.36986e+06	1.77364e+06	2.30768e+06	1.8763e+06	2.04018e+06	1.9762e+06	2.10082e+06
High	TGME49_226970	ribosomal protein RPS11	0	37.912	201	55	9	28	9	0	161	18.7	10.61	4.18737e+06	6.40861e+06	4.82363e+06	1.0222e+07	1.00346e+07	6.71249e+06	4.53333e+06	4.71987e+06	3.95142e+06	7.22541e+06	7.42646e+06	4.20019e+06	4.79916e+06	4.99268e+06	4.30789e+06	7.71601e+06	6.20747e+06	4.19332e+06	5.12262e+06	5.29993e+06	2.73257e+06	4.92185e+06	6.70465e+06	5.10778e+06	6.74686e+06	6.74272e+06	4.68488e+06
High	TGME49_293360	hypothetical protein	0	37.769	239	70	9	9	9	0	243	26.7	4.46	60930.6	539234	84473.6	2.08625e+06	1.13957e+06	813462	70033.8	29756.2	68069.8
High	TGME49_277895	ubiquitin carboxyl-terminal hydrolase	0	37.634	425	4	12	18	12	0	3113	331.8	8.22	71341.6	88360.1	100037	1.68522e+06	1.70046e+06	1.55697e+06	457975	383770	640862	116174	106891	14256.1	6328.62	15710.1	127925	85989.1	89942.1	79272.1	6098.39	5895.12	4762.56	7670.35	6583.34	7101.42	131927	121984	124092
High	TGME49_261850	helicase, putative	0	37.571	601	4	9	19	9	0	2576	278.6	8.05	93651.1	94302.8	104865	93063.4	64180.9	96880.4	119809	84950.8	176051	177292	104554	97742.1	60347.3	128751	119969	172418	108404	108008	204019	178703	162900	214126	269957	239419	275673	195296	241457
High	TGME49_237150	minor histocompatibility antigen h13, putative	0	37.526	220	20	7	17	7	0	417	46.2	6.47	1.14421e+06	1.44452e+06	1.29487e+06	2.25753e+06	2.48227e+06	1.93824e+06	1.2231e+06	1.17467e+06	1.01883e+06	1.3078e+06	1.28293e+06	984142	899051	1.22799e+06	923044	1.55378e+06	1.28367e+06	885577	597302	675228	338497	689725	807222	710890	810483	856539	648077
High	TGME49_286590	microtubule associated protein SPM2	0	37.453	266	36	12	29	12	0	357	39.6	9.99	664141	1.22615e+06	742850	2.4261e+06	2.33509e+06	1.91559e+06	823603	1.06455e+06	731072	1.4143e+06	1.3854e+06	879296	868399	1.0293e+06	954952	1.67493e+06	1.34939e+06	985444	1.03785e+06	1.37572e+06	834046	1.07943e+06	1.34668e+06	1.17125e+06	1.45606e+06	1.63761e+06	1.38938e+06
High	TGME49_246590	hypothetical protein	0	37.44	203	33	9	18	9	0	447	49.2	7.53	145612	148301	239189	1.42596e+06	1.11804e+06	1.12641e+06	393907	385386	339533	293224	285224	126681	124481	152415	246524	460264	348742	302264
High	TGME49_224850	polyadenylate binding protein, putative	0	36.813	293	16	11	24	11	0	768	82.5	8.92	294988	334141	349341	1.53937e+06	1.40225e+06	1.45386e+06	487156	450335	563974	936126	811866	470769	454951	613460	723405	1.51741e+06	929211	897510	234407	181032	134995	224903	261176	190079	284021	250792	252235
High	TGME49_299050	ribosomal protein RPL17	0	36.728	192	34	6	20	6	0	195	22.3	10.17	549812	782999	662345	1.4982e+06	1.59306e+06	1.09821e+06	608755	716408	593480	791978	754960	431435	485858	599489	539821	743783	625880	473675	870961	878260	398924	747954	971814	806319	1.57836e+06	1.66783e+06	1.21098e+06
High	TGME49_207640	isoleucyl-tRNA synthetase family protein	0	36.722	225	11	12	22	12	0	1242	141.4	7.59	639326	790737	763325	1.23003e+06	1.28872e+06	953475	662127	751325	656275	543182	562796	365713	407398	487023	340112	718839	512714	425468	546547	647412	296297	732980	869824	651634	657936	765683	560764
High	TGME49_312090	ribosomal protein RPL23	0	35.845	350	71	8	23	8	0	139	14.8	9.91	4.0049e+06	5.20314e+06	4.87675e+06	1.07495e+07	1.125e+07	7.58709e+06	4.61259e+06	4.75714e+06	3.87715e+06	9.86964e+06	9.58093e+06	5.30039e+06	5.66172e+06	7.04891e+06	6.29445e+06	9.75582e+06	8.72146e+06	5.85338e+06	4.14638e+06	4.69704e+06	2.19647e+06	4.18998e+06	5.67504e+06	4.21694e+06	5.86811e+06	5.95269e+06	3.8652e+06
High	TGME49_222220	alveolin domain containing intermediate filament IMC7	0	35.103	363	29	9	21	9	0	429	46.8	5.1	499198	2.20912e+06	675082	3.40984e+06	2.38985e+06	2.47002e+06	563340	425143	628710	718338	498667	294828	276237	461009	485522	997408	678015	562925	162261	175826	122464	285694	390164	302053	416753	397042	369603
High	TGME49_256990	glycyl-tRNA synthetase	0	35.028	214	15	11	23	11	0	771	86.3	7.46	353912	373906	408790	693918	818356	624514	416017	432483	436705	517358	548282	366866	364359	432859	369689	669291	521062	413770	301609	346509	170533	414053	509070	354318	366825	422534	336156
High	TGME49_308580	Lon protease family protein	0	35.027	160	11	15	29	15	0	1498	164	7.83	751856	643467	812742	793774	732933	903279	970867	1.03857e+06	1.46799e+06	734348	500547	367169	275947	456341	549889	680074	501664	441737	1.38933e+06	1.12747e+06	848044	1.08452e+06	1.06897e+06	1.03632e+06	1.33338e+06	1.27136e+06	1.33041e+06
High	TGME49_234450	ribosomal protein RPS15A	0	34.884	244	37	9	23	9	0	231	26.6	9.67	3.24526e+06	3.73006e+06	3.50792e+06	6.49178e+06	6.9474e+06	4.7527e+06	3.46064e+06	3.77442e+06	2.86135e+06	3.29633e+06	3.42931e+06	2.02961e+06	2.07915e+06	2.53957e+06	2.13668e+06	3.48301e+06	2.8837e+06	2.05081e+06	2.77054e+06	3.3987e+06	1.36395e+06	2.77165e+06	3.90352e+06	2.75063e+06	3.38744e+06	4.168e+06	2.49824e+06
High	TGME49_271930	hypothetical protein	0	34.831	168	41	7	12	7	0	234	26.1	5.1	220460	2.26432e+06	286585	5.52389e+06	3.65392e+06	2.69616e+06	402073	284980	390939	220009	168783	34925.1	21484.1	37909.6	96567.5	274368	201055	100502	60837.7	80723.2	37898.6	75633	194891	120237	218952	161996	157449
High	TGME49_320480	Rab11b	0	34.768	292	41	8	18	8	0	226	24.8	8.38	228469	245254	226965	382400	439428	408120	208970	221631	203339	735562	730629	495279	408170	510441	575920	842280	687116	587724	370142	426222	297994	413193	559548	422222	562062	590176	502924
High	TGME49_213310	hypothetical protein	0	34.673	289	9	13	22	13	0	1603	170.1	9.91	176200	154113	200841	253030	247097	278046	234928	229087	383747	366717	299887	132999	85255.4	173211	315546	355220	282839	268804	335158	324661	260418	336719	375998	392136	458830	414984	479210
High	TGME49_216880	guanine nucleotide-binding protein	0	34.27	195	40	10	22	10	0	321	35.1	6.34	228926	270048	244584	603825	700908	623993	309881	278522	307640	930032	871348	553879	496226	582296	741980	1.61847e+06	1.19866e+06	1.13849e+06	424756	503790	274684	457298	457089	418209	687261	719799	598485
High	TGME49_245670	pyruvate dehydrogenase complex subunit PDH-E1Alpha	0	34.162	397	16	8	23	8	0	635	67.4	8.7	328662	304757	342242	331960	298472	351172	377773	325516	534044	681062	544301	458993	398486	575580	538691	750915	542912	514389	916098	798723	748389	1.01773e+06	1.22243e+06	1.01676e+06	963899	899915	944505
High	TGME49_224090	enoyl-CoA hydratase/isomerase family protein	0	33.843	307	19	9	22	8	1	556	59.2	6.33	2.03556e+06	1.63079e+06	2.20872e+06	1.94113e+06	1.24666e+06	2.3663e+06	2.82731e+06	2.00375e+06	5.65884e+06	2.9021e+06	1.63573e+06	1.40621e+06	837014	2.18075e+06	2.04743e+06	2.61643e+06	1.70155e+06	1.64032e+06	2.51966e+06	1.78131e+06	1.81717e+06	2.38566e+06	2.04092e+06	2.4124e+06	2.61282e+06	1.81546e+06	2.59239e+06
High	TGME49_289780	ATP-dependent hsl protease ATP-binding subunit hslU, putative	0	33.734	179	13	10	15	10	0	937	101.6	9.01	122286	110727	138175	186557	167648	196534	173891	125712	281885	224205	157439	106468	86217.8	113372	225787	227187	167002	195832	232538	196160	174804	196406	262956	221026	279070	238823	252007
High	TGME49_266760	isocitrate dehydrogenase	0	33.638	229	12	6	16	4	0	594	66.3	8.9	112635	111527	130571	99325	100517	114738	126914	121174	203487										56464.7	51908.2	38913.3	66905.3	69709.5	63069.8	74407.3	55404.7	65174.3
High	TGME49_233100	SPFH domain / Band 7 family protein	0	33.548	175	36	9	21	9	0	290	32	9.33	1.0418e+06	1.23438e+06	1.16515e+06	1.86018e+06	1.87086e+06	1.36358e+06	998239	972294	1.13966e+06	1.06733e+06	861882	658900	585707	930846	681142	1.03552e+06	734843	581473	485305	562130	270210	689484	773128	672639	611343	634459	465309
High	TGME49_236140	hypothetical protein	0	33.477	228	14	11	18	11	0	1057	110.5	7.17	470521	456048	524503	541157	469778	479308	437709	434151	562480	97904	120542	71633.8	41041.4	80639.2	126138	75720.5	80829	83921.9	235063	250569	223547	291359	291544	296311	306679	267802	283496
High	TGME49_313770	hypothetical protein	0	33.373	142	10	11	12	11	0	1480	160.2	6.92	59699.8	67374.9	80843.4	94570.6	82455.9	107233	99529.1	94704.7	153430	70753.3	44359.4	42143.8	33492.3	51254.1	71048.2	78394.7	58619.1	48824.4	304718	278556	245371	274135	299814	281715	316194	305978	350815
High	TGME49_263070	CMGC kinase, CK2 family	0	33.115	304	28	10	20	10	0	539	59.8	9.03	298214	354624	401324	658946	771761	695663	422475	435730	437485	531236	483889	316518	330520	438540	377997	712359	510350	425068	417157	346229	198697	462816	503998	396475	467211	481637	377096
High	TGME49_215460	ribosomal protein RPS24	0	33.108	326	20	6	21	6	0	267	30.4	11.08	1.35894e+06	2.07503e+06	1.60345e+06	5.25154e+06	5.13167e+06	3.60722e+06	1.69587e+06	1.81945e+06	1.4663e+06	1.13096e+06	1.17686e+06	599233	601037	700100	710110	1.26052e+06	1.08479e+06	715491	2.71632e+06	2.96773e+06	1.45494e+06	2.63152e+06	3.42939e+06	2.68729e+06	3.69723e+06	3.92426e+06	2.76549e+06
High	TGME49_232090	3-hydroxyacyl-CoA dehydrogenase, NAD binding domain-containing protein	0	32.801	95	19	8	15	8	0	509	53.7	8.91	329180	272612	341853	405580	303707	415959	365093	368345	679195	733852	467070	491353	309985	593230	525374	649737	477782	452865	718663	564299	468313	805083	792753	799696	868986	521822	718260
High	TGME49_321640	cell division protein CDC48AP	0	32.697	175	14	11	24	11	0	1044	112.8	7.37	1.05483e+06	955786	1.14871e+06	929545	549859	1.03363e+06	1.26223e+06	863591	2.76405e+06	1.73442e+06	1.1534e+06	1.19453e+06	659382	1.7596e+06	1.27363e+06	1.60248e+06	1.10723e+06	1.11376e+06	1.40658e+06	1.15335e+06	1.2541e+06	1.53272e+06	1.80864e+06	1.81619e+06	1.84963e+06	1.13908e+06	1.72805e+06
High	TGME49_206600	sigma-70, region 3 protein	0	32.62	122	11	12	18	12	0	1234	136.6	6.18	284643	244886	288654	158103	103800	166341	272890	210440	339402	598002	427575	463059	365446	518826	426768	610464	441720	455381	915076	758780	582566	750439	1.10918e+06	800265	993196	858435	871197
High	TGME49_263050	ribosomal protein RPL13	0	32.538	250	24	9	25	9	0	355	39.7	11.18	2.18279e+06	2.67972e+06	2.27588e+06	4.57754e+06	4.97761e+06	4.01124e+06	2.51431e+06	2.4946e+06	2.43542e+06	3.8351e+06	3.55002e+06	2.39212e+06	2.29804e+06	2.84549e+06	2.56779e+06	4.04766e+06	3.14619e+06	2.48639e+06	2.90524e+06	3.10296e+06	1.40312e+06	3.06296e+06	3.51586e+06	2.98238e+06	3.601e+06	3.92234e+06	2.77106e+06
High	TGME49_305850	RNA recognition motif-containing protein	0	32.452	208	27	8	19	8	0	372	39.1	9.63	638289	728608	773070	1.46151e+06	1.58918e+06	1.36698e+06	874686	867851	749189	759655	688279	493925	471816	587672	596654	1.00792e+06	766262	598995	644862	668560	310063	610405	764770	606471	758169	857198	607407
High	TGME49_256840	hypothetical protein	0	32.44	290	14	9	17	9	0	764	82.7	8.6	372981	332717	392893	328926	278020	418711	418755	326392	837760	493358	414543	360723	246590	439753	370218	429722	360323	367864	483950	417508	417039	514874	669556	633944	597801	525517	648191
High	TGME49_235380	hypothetical protein	0	32.411	227	26	11	17	11	0	583	65.1	9.26	495992	913135	697237	2.31353e+06	1.99896e+06	1.81692e+06	673368	1.31821e+06	751085	119007	101101	33225	41040	46943.4	94628.1	107291	86001	70883.7	28807.8	39456.8	15065	25393.2	49167.6	43939.1	74533.7	63399.3	70042.9
High	TGME49_318710	ATP-binding cassette sub-family F member 1	0	32.395	255	16	12	22	12	0	811	89.1	5.91	423183	530147	432675	1.36552e+06	1.41581e+06	1.13991e+06	528731	545905	490403	380940	339407	302183	274158	313255	262137	741420	498175	426445	229248	226310	163317	329974	340019	271783	273681	312061	274958
High	TGME49_266640	Acetyl-coenzyme A synthetase 2, putative	0	32.309	315	15	10	19	10	0	714	79.9	6.89	277066	305718	310341	1.61698e+06	1.53965e+06	1.23418e+06	538482	460772	619697	124428	66155.6	49855.9	46693.9	47612.8	64883.9	213932	103583	111549	27079.8	25120.1	10461.5	41664.3	39109.3	27179.6	107296	53938	48730.3
High	TGME49_244050	hypothetical protein	0	32.272	202	7	12	22	12	0	1742	190	6.29	192113	187729	195131	187374	112938	172020	227222	129564	313268	213722	97702.6	126951	73908.4	175105	123438	211840	93414.5	108280	380866	257509	241795	314846	509068	363120	442317	257382	336072
High	TGME49_220350	tRNA ligases class II (D, K and N) domain-containing protein	0	31.995	251	11	10	24	10	0	1170	127.4	9.16	275150	248999	314472	251513	175545	284670	320772	183001	465463	389098	296067	264417	178625	320036	264377	312414	223015	218864	310101	266119	240211	322130	404545	345367	358100	280658	317368
High	TGME49_288720	ribosomal protein RPL10	0	31.897	280	41	8	20	8	0	221	24.8	10.18	3.71438e+06	4.75148e+06	4.33677e+06	7.28496e+06	7.80141e+06	5.79376e+06	4.13237e+06	3.81919e+06	3.69106e+06	4.66829e+06	4.67085e+06	3.21301e+06	2.89548e+06	3.56687e+06	3.2114e+06	4.50093e+06	3.73364e+06	2.65249e+06	3.42281e+06	4.07254e+06	1.86953e+06	3.67093e+06	5.16429e+06	3.84235e+06	4.20193e+06	4.43155e+06	3.03949e+06
High	TGME49_292220	PCI domain-containing protein	0	31.842	301	22	10	18	10	0	558	61.4	7.49	480360	497667	521255	1.1971e+06	1.37904e+06	1.04289e+06	547221	630498	508119	246000	275604	197320	210829	243890	182960	362389	270368	210391	155723	157760	80807.4	178682	190008	161894	164623	204995	141985
High	TGME49_300000	ribosomal protein RPL18	0	31.747	238	42	8	19	8	0	187	21.2	11.52	4.49334e+06	5.83682e+06	4.15387e+06	9.50729e+06	9.58714e+06	7.39723e+06	4.92849e+06	4.32306e+06	4.28287e+06	3.80579e+06	3.43322e+06	2.38952e+06	2.34206e+06	2.63097e+06	2.86409e+06	3.61227e+06	3.00876e+06	2.44712e+06	4.81647e+06	4.11506e+06	2.34519e+06	3.91326e+06	4.83973e+06	4.09619e+06	5.04915e+06	4.87659e+06	4.0084e+06
High	TGME49_212250	XPG N-terminal domain-containing protein	0	31.697	263	15	12	28	12	0	767	86.9	6.81	812283	1.03535e+06	939429	2.11157e+06	2.13587e+06	1.72663e+06	910583	913827	788641	687868	729885	454279	503471	614223	496816	835279	661464	505165	771025	912317	442889	775886	1.01127e+06	885491	913269	1.09323e+06	815342
High	TGME49_288650	dense granule protein GRA12	0	31.471	233	22	9	23	9	0	436	47.9	9.22	1.85484e+06	1.66713e+06	2.44321e+06	2.55708e+06	3.90821e+06	4.05087e+06	1.87939e+06	2.53368e+06	2.15337e+06	2.04045e+06	2.20834e+06	1.52197e+06	1.40337e+06	1.88142e+06	1.82398e+06	3.20695e+06	1.8476e+06	2.60151e+06	1.40511e+06	1.43941e+06	1.05077e+06	2.06315e+06	1.84883e+06	1.68148e+06	2.18366e+06	2.5565e+06	2.52488e+06
High	TGME49_276140	ADP ribosylation factor ARF1	0	31.424	439	12	6	17	5	1	554	62	9.82	2.00868e+06	2.01231e+06	1.87993e+06	2.91681e+06	2.95332e+06	2.71342e+06	1.90466e+06	1.97003e+06	1.80128e+06	2.70243e+06	2.78173e+06	2.16276e+06	1.68761e+06	2.06093e+06	2.26288e+06	3.38798e+06	2.75166e+06	2.22662e+06	1.32769e+06	1.57228e+06	863492	1.31941e+06	1.58088e+06	1.41237e+06	1.52264e+06	1.59792e+06	1.22015e+06
High	TGME49_266630	hypothetical protein	0	31.317	219	19	9	22	9	0	582	67.3	8.21	425352	497314	495604	1.18874e+06	1.28062e+06	1.19857e+06	582005	645501	559574	302254	346827	155520	152212	194071	303210	254677	270453	217447	218690	268079	129831	177881	249115	231802	405724	504090	428290
High	TGME49_295420	hypothetical protein	0	31.305	214	18	10	14	10	0	735	80.6	5.33	85529.6	86946	113853	262478	306848	311556	148853	179537	137947	179518	235275	94253.3	93891.4	111953	210852	195088	190217	189856	184186	235490	144430	209273	242856	202061	331265	371508	395934
High	TGME49_295380	hypothetical protein	0	31.272	274	7	9	17	9	0	1979	209.8	7.56	114396	97157.5	112734	153587	140065	179559	159572	141256	228386	210314	142358	111757	71989.8	123144	154174	188732	132257	135158	110547	95276.8	86662.4	89200.7	107188	88764.4	129524	101714	119166
High	TGME49_220270	alveolin domain containing intermediate filament IMC6	0	31.167	157	30	9	10	9	0	444	48.6	5.1	137879	1.10779e+06	189963	3.24748e+06	2.06135e+06	1.47796e+06	196349	159138	211637	12731.2	8752.77	6740.47	3895.76	6510.54	6525.66	11806.1	9239.33	7094.23
High	TGME49_306520	tRNA pseudouridine synthase B, putative	0	31.099	245	18	9	23	9	0	599	66	9.29	307864	246440	290106	205936	170928	228571	332262	269621	389619	667210	504341	514816	420252	692643	486589	680306	468982	512393	835190	693020	642324	760137	1.09015e+06	790983	949774	742083	786438
High	TGME49_235160	hypothetical protein	0	31.029	239	8	10	20	10	0	1547	168.2	6.28	299656	387517	355452	663434	710531	468996	301388	292489	246121	248664	239947	154838	171111	237816	137152	275907	244919	155326	267069	293172	164955	329517	448639	299852	321195	383365	256960
High	TGME49_222380	importin-beta N-terminal domain-containing protein	0	30.703	219	12	11	23	11	0	1147	129.4	6.42	299750	373221	351463	868983	878827	617139	330793	339063	330059	369861	337562	237219	291368	327496	251782	476309	355901	271482	255049	277999	136028	313498	419443	315020	337537	337830	257204
High	TGME49_289050	FIKK kinase, putative	0	30.664	182	3	8	12	8	0	2887	301.3	8.75	50070.3	64228.3	53278.8	373412	399684	434323	74549.6	78391.8	113522	62575.9	56323.8	30265.1	20084.9	28979.2	73102.2	132188	105975	110502
High	TGME49_278780	hypothetical protein	0	30.477	274	22	8	21	8	0	433	45.8	6.32	877617	894605	820530	2.23053e+06	2.53852e+06	2.39073e+06	1.07617e+06	1.57451e+06	910858	1.78809e+06	2.2621e+06	811248	835783	942445	2.00886e+06	1.74692e+06	1.90081e+06	2.03558e+06	1.07255e+06	1.29693e+06	783306	843397	1.15336e+06	943144	1.58468e+06	2.00851e+06	1.80853e+06
High	TGME49_237250	hypothetical protein	0	30.384	242	36	6	15	6	0	259	28.6	8.79	666735	740570	801030	924024	1.04066e+06	863588	708757	749136	670678	440515	450828	437288	425183	607189	385022	597009	452695	386403	695216	653464	401148	871587	765061	730505	694478	843982	634702
High	TGME49_272520	hypothetical protein	0	30.305	220	26	9	15	9	0	401	43.7	5.47	172792	409972	203645	1.9368e+06	1.66924e+06	1.80809e+06	327830	209943	377578	268525	217343	95589.8	72829.1	130535	253293	717614	449159	393955	56897.3	66736.3	41577.6	103902	130089	116368	191297	171151	168663
High	TGME49_227420	4-hydroxy-3-methylbut-2-enyl diphosphate reductase	0	30.271	270	17	8	16	8	0	718	75.7	7.99	259584	213726	244571	229823	182446	256164	259786	230859	379773	242687	176629	138601	101268	167450	182899	257192	141828	139495	556773	428943	382411	521498	676624	527733	741987	525704	665382
High	TGME49_236040	fructose-1,6-bisphosphate aldolase	0	30.187	218	23	9	20	9	0	433	46.9	8.82	494233	660560	446570	6.0693e+06	6.3342e+06	5.07932e+06	1.18055e+06	1.14491e+06	1.2427e+06	601285	957446	425086	398473	376215	468918	4.44092e+06	1.75076e+06	2.39825e+06	220209	566635	312255	244252	193539	204951	581323	417686	524227
High	TGME49_230520	cyclophilin 1, putative	0	29.952	300	40	8	22	8	0	237	26.2	8.47	851371	657421	845569	709814	387762	856110	1.04481e+06	819545	2.36337e+06	1.10948e+06	742550	597493	326779	995708	886579	988932	661510	687138	773038	455625	499524	876077	739375	915169	782617	495066	661286
High	TGME49_258070	hypothetical protein	0	29.851	149	16	11	18	11	0	678	75.7	8.66	363422	438741	490422	558388	588636	533996	382315	390599	395357	403630	390252	371768	307157	404368	285263	585058	424194	332052	352666	411411	192536	450361	614667	447188	477673	456391	338933
High	TGME49_239490	dehydrogenase E1 component family protein	0	29.72	177	15	9	19	9	0	571	63.9	8.46	1.67373e+06	1.41997e+06	1.5812e+06	1.62378e+06	1.2665e+06	1.76745e+06	1.71976e+06	1.18994e+06	3.65631e+06	1.90945e+06	1.09224e+06	1.21367e+06	721119	1.88967e+06	1.24004e+06	1.73941e+06	1.01698e+06	982145	1.00047e+06	643049	659208	1.25696e+06	1.28209e+06	1.43038e+06	1.27137e+06	759675	997664
High	TGME49_258640	adenylate kinase superfamily protein	0	29.675	249	18	7	18	7	0	569	61.1	9.14	615122	527234	615300	455530	261550	444634	669253	448657	917530	720279	359922	457596	295268	650251	445504	676809	336230	404611	752218	510938	499298	695210	999074	746923	789230	497450	652724
High	TGME49_253890	peptidase M16 inactive domain-containing protein	0	29.554	110	10	11	20	11	0	1604	176.2	6.47	165400	110831	146770	184387	159362	184925	179375	144900	247099	173043	105376	98576.2	62614.4	142837	118004	173214	84289.5	96283.7	229073	166968	155878	179480	292176	217569	261052	193572	210459
High	TGME49_266060	ribosomal protein RPSA	0	29.48	207	30	7	16	7	0	287	31.5	5.31	261554	291864	309704	493730	551201	408981	324696	532525	304745	579750	616247	471328	499441	541813	508581	861327	645043	539830	166162	225373	105448	167503	279066	166628	217734	241121	185139
High	TGME49_240860	acyltransferase domain-containing protein	0	29.475	184	30	6	13	6	0	281	31.8	8.85	941703	1.18941e+06	1.29021e+06	2.03245e+06	2.36714e+06	1.81629e+06	1.05947e+06	1.08367e+06	967442	828251	811799	611455	557769	826733	601443	935685	755205	602817	502450	487238	308413	607333	727260	592422	650388	641136	537109
High	TGME49_263090	14-3-3 protein	0	29.217	167	39	10	20	10	0	323	37.2	5.14	427782	763393	435281	3.14608e+06	2.8985e+06	2.35685e+06	790001	581780	659089	611429	720141	280096	233305	330647	451123	1.87239e+06	632174	1.3014e+06	201384	380229	206691	196312	231591	208975	488010	399667	424817
High	TGME49_233930	CAF1 family ribonuclease	0	29.217	180	11	8	19	8	0	992	111.2	7.12	118386	117832	123962	176534	162101	202670	149969	135747	262731	339375	224231	154242	104469	208671	269713	318757	216436	196912	158529	130982	100695	137636	159101	154974	200353	162383	198285
High	TGME49_248300	hypothetical protein	0	29.155	92	15	12	18	12	0	893	100.3	9.48	75194.4	74972	75659.4	83879.4	82442.3	85167.9	82831.9	87408.2	94872	348665	290342	241297	254968	311838	237755	327635	248683	255684	1.0174e+06	981840	653326	866120	1.28306e+06	867807	1.0978e+06	1.1548e+06	1.07644e+06
High	TGME49_228470	ribosomal protein RPL15	0	29.093	206	30	6	19	6	0	205	24.3	11.18	2.91585e+06	4.00341e+06	2.74202e+06	7.01439e+06	6.19644e+06	5.684e+06	3.17091e+06	2.99135e+06	2.90374e+06	4.66418e+06	4.70856e+06	3.19726e+06	2.84269e+06	3.46909e+06	3.65115e+06	4.93288e+06	3.97943e+06	3.48242e+06	5.60189e+06	5.65723e+06	3.60718e+06	5.61166e+06	6.2432e+06	5.57929e+06	6.40062e+06	6.84555e+06	6.03474e+06
High	TGME49_264160	DEAD/DEAH box helicase domain-containing protein	0	28.691	121	9	10	14	10	0	1082	120.1	9.99	155607	126080	135369	150781	131513	149163	172944	118423	220582	97896.9	56484.9	54532.3	40499.3	69261	58414.1	88646.5	51482.2	50226.5	567736	472323	365540	452331	552097	455768	651979	512932	582623
High	TGME49_248480	ribosomal protein RPS9	0	28.687	228	44	8	25	8	0	188	21.7	10.51	3.10696e+06	4.25296e+06	3.55725e+06	6.20171e+06	6.71708e+06	4.18535e+06	3.01599e+06	3.10688e+06	2.43153e+06	3.96294e+06	4.26303e+06	2.7383e+06	2.97792e+06	3.3701e+06	2.31171e+06	4.05298e+06	3.10824e+06	1.84664e+06	4.05575e+06	4.69075e+06	1.81314e+06	5.43945e+06	7.06261e+06	4.86295e+06	4.63586e+06	5.24132e+06	3.13348e+06
High	TGME49_295850	cyclic nucleotide-binding domain-containing protein	0	28.624	266	3	9	13	9	0	3062	331.3	6.48	41469.2	63608.8	59410.8	317640	374703	657899	95524.7	61277.1	97931.6	15724	10377.2	1457.73	4264.35	4596.43	14445.7	17270	10540.7	15162.6	3704.03	1023.45	919.402	2877.01	1470.63	2233.32	8529.81	9968.64	9652.72
High	TGME49_291140	CCR4-Not complex component, Not1 protein	0	28.429	224	4	8	14	8	0	2562	265.7	7.33	96044.8	104649	111412	416726	495609	360192	112472	111410	127424	108010	104203	65614.3	70088.5	86967.1	77855.9	171549	136699	114005	78735	85635	42151.1	88487.6	105945	77497.3	88427.8	94606.1	69347.3
High	TGME49_217890	alkyl hydroperoxide reductase/ Thiol specific antioxidant/ Mal allergen, putative	0	28.408	80	43	7	14	7	0	196	21.7	6.87	471715	366403	418994	2.71502e+06	2.652e+06	2.3142e+06	1.0075e+06	689758	1.04178e+06	621829	722781	372108	412870	487762	592714	2.65226e+06	1.62421e+06	1.98188e+06	69938.1	75549.3	50090.6	52697.9	62320.5	46260.6	85574.1	100149	87770
High	TGME49_233838	PET112 family, C terminal region domain-containing protein	0	28.381	109	13	10	18	10	0	1070	113.8	8.12	94584.3	113478	107075	183909	144812	137219	125695	114291	145022	555168	257339	359705	252779	518025	360603	563069	258190	337485	1.06918e+06	794545	726256	957697	1.46777e+06	1.05827e+06	1.24027e+06	820086	1.02522e+06
High	TGME49_253290	valyl-tRNA synthetase	0	28.268	119	9	9	15	9	0	1106	125	6.73	288832	315804	271573	595860	567011	517469	332995	347076	309069	294947	272426	227143	212211	246993	226568	435290	325421	245233	185174	200744	112535	194066	185257	198321	212455	230159	201407
High	TGME49_315860	EF hand domain-containing protein	0	27.941	58	2	10	12	10	0	6368	689.8	7.3	220862	191183	262063	1.0201e+06	1.26125e+06	1.17239e+06	517122	677247	583514	30508.9	30142.5	8589.58	9304.88	13939	28709.4	65993.7	49463.3	41816
High	TGME49_205510	nucleolar protein 5, putative	0	27.849	112	20	7	13	7	0	490	54.3	9.04	103785	126322	146567	254161	275890	235651	132081	136602	134597	311155	329406	290144	279498	363571	286185	519646	358523	312390	108309	117263	65376.3	141641	168935	125292	137471	142126	110999
High	TGME49_271970	glideosome-associated protein with multiple-membrane spans GAPM3	0	27.759	212	22	4	18	4	0	310	34.3	4.96	706766	2.9306e+06	971166	8.2148e+06	6.39916e+06	5.37348e+06	1.07825e+06	879303	1.08739e+06	1.07826e+06	981268	417132	370508	476953	823011	1.72501e+06	1.27796e+06	907512	652362	834823	383440	811398	1.16728e+06	918303	1.54537e+06	1.55141e+06	1.37103e+06
High	TGME49_217820	PCI domain-containing protein	0	27.709	243	20	8	16	8	0	463	51.7	5.94	562156	700090	652412	986321	1.18599e+06	811856	497294	533031	437716	494797	508655	386514	461234	505740	286211	567002	441248	308962	198946	222840	98241.6	287426	403879	281203	254119	279376	161473
High	TGME49_259920	Nitric-oxide synthase	0	27.396	122	8	7	10	7	0	1263	137.7	8.66	89551	82185.2	89246	89533.3	82841.8	73871.4	80090.4	67517.3	78930.6	49533.5	38797.8	28418.6	30939.7	51884	30429	48489.8	26613.6	34968.7	273238	269590	198684	295859	396428	292851	336596	289862	296140
High	TGME49_239680	hypothetical protein	0	27.382	244	18	8	20	8	0	601	65.4	7.53	373678	311267	315119	376053	240857	315746	429555	302730	671682	199759	114644	101524	72216.1	164352	119328	179329	101729	111869	385616	300997	294421	366539	444827	407931	423586	282720	368561
High	TGME49_216790	ATP-binding cassette sub-family E member 1, putative	0	27.274	218	17	9	22	9	0	613	69.2	8.07	753865	648730	677990	792035	789043	910485	792705	647830	843513	617926	527395	513676	377076	519192	484972	681633	550622	502976	350055	453900	282969	398985	413024	369046	386137	444640	469739
High	TGME49_222200	LMBR1 family region protein, putative	0	27.273	177	10	7	14	7	0	656	72.7	9.03	60616	45800.7	53303.8	81202.2	95361.4	88264.3	63401.1	67119.6	43777	189826	186440	135698	125897	140540	157742	204226	144563	142543	675278	758491	450620	634811	746064	612210	747157	792452	556600
High	TGME49_248700	alveolin domain containing intermediate filament IMC12	0	27.26	144	30	7	13	7	0	277	29.7	5.34	517465	3.48633e+06	670994	9.02547e+06	5.55091e+06	5.13238e+06	679205	456201	701181	598548	429905	152970	145657	255959	344235	700905	439896	344188	83240.1	79205.8	57749	80429.7	122801	123644	177730	151979	157178
High	TGME49_265520	hypothetical protein	0	27.125	218	27	9	17	9	0	512	56.6	5.73	188211	261827	241535	460341	458042	304610	199406	220276	195706	374641	339736	241726	302800	345897	205893	494219	328861	245971	364431	419055	200995	410573	602025	429572	482707	525442	319216
High	TGME49_267775	hypothetical protein	0	27.032	291	12	8	17	8	0	846	91	9.51	210881	172715	226545	258721	157634	264370	307974	250696	471114	223249	128053	107604	78239.3	123402	157643	252290	172423	163040	843410	632176	531623	612571	709690	634883	927309	643295	748756
High	TGME49_320020	transporter, major facilitator family protein	0	26.735	107	18	6	14	6	0	588	62.9	5.12	294074	336095	336759	500369	683719	426220	263283	362775	252150	433881	477412	280700	300809	374366	298671	421122	396104	256429	564816	709076	323614	633744	847882	656570	825764	928990	551522
High	TGME49_278990	phosphate carrier, putative	0	26.702	280	18	8	18	8	0	479	53.1	9.41	523024	571169	577010	760596	785458	814560	514615	411305	935688	956725	788310	831796	588585	1.09216e+06	715332	1.22266e+06	680528	828908	608683	578937	472114	840090	929606	951297	792986	690079	837604
High	TGME49_262050	rhoptry kinase family protein ROP39	0	26.677	269	15	8	22	8	0	588	65.1	8.29	1.91885e+06	2.45073e+06	2.23388e+06	2.34958e+06	2.58628e+06	2.03837e+06	1.80432e+06	1.69765e+06	1.67697e+06	1.16152e+06	1.04568e+06	1.17128e+06	1.06953e+06	1.45558e+06	865390	1.50254e+06	1.20165e+06	865331	923009	1.22771e+06	631826	1.34666e+06	1.99032e+06	1.54098e+06	1.30012e+06	1.29074e+06	1.07381e+06
High	TGME49_271470	hypothetical protein	0	26.642	318	5	9	17	9	0	2399	260.6	6.52	143716	127211	134450	113085	74781.9	105366	146916	103410	202467	115637	71369.5	88223.7	64437.7	103609	78395.2	120368	72457.2	82285.9	153560	141830	100789	156106	228137	160842	191918	145871	141079
High	TGME49_316340	hypothetical protein	0	26.516	189	39	7	10	7	0	243	26.8	4.92	100807	760192	130880	2.27643e+06	1.46893e+06	1.27636e+06	169610	118497	163244	8948.37	9483.24	1674.6	1558.32	4588.23	5905	11947.3	9297.85	7157.53
High	TGME49_313670	adaptin n terminal region domain-containing protein	0	26.488	160	9	11	18	11	0	1010	106.9	6.6	491052	566754	529078	855129	957776	674020	453629	426089	418584	703660	652684	428357	414094	551770	422358	903649	686066	472969	298153	346545	157287	303159	398329	299177	344082	426369	294297
High	TGME49_248810	nuclear factor NF7	0	26.303	184	20	7	16	7	0	497	54.2	7.02	89666.3	103278	87292.9	237378	233562	206828	113585	91521.3	113340	161608	158848	145718	127690	152736	144297	274003	174179	184430	112663	101951	67163.6	102905	113196	108194	123234	113829	105801
High	TGME49_263040	ribosomal protein RPS16	0	26.26	261	31	7	22	7	0	211	24	10.9	2.83666e+06	3.30855e+06	2.66257e+06	4.39163e+06	5.27861e+06	4.37534e+06	2.57184e+06	3.31879e+06	2.4984e+06	4.84988e+06	5.84418e+06	4.13287e+06	3.6542e+06	3.8487e+06	3.64633e+06	5.43046e+06	5.04031e+06	3.60534e+06	3.30464e+06	3.88181e+06	1.89147e+06	3.81405e+06	3.80001e+06	3.5832e+06	3.65058e+06	4.33795e+06	3.31468e+06
High	TGME49_272210	hypothetical protein	0	26.193	110	12	10	15	10	0	946	104.4	9.07	130442	103860	116339	127850	85289.2	126334	133480	127559	217380	119628	93028.3	94824.3	78369.5	111629	83205.1	141030	91663.1	104350	205373	193274	146354	207698	284763	197414	239779	200152	238923
High	TGME49_315310	hypothetical protein	0	26.168	189	13	8	21	8	0	664	73.3	9.42	1.2306e+06	944484	1.12767e+06	604470	507870	651729	1.17235e+06	1.01101e+06	1.41828e+06	1.56917e+06	1.20929e+06	1.21824e+06	1.09241e+06	1.51371e+06	1.16523e+06	1.51321e+06	1.13506e+06	1.18091e+06	1.19571e+06	1.00196e+06	804060	882510	1.48996e+06	1.06671e+06	1.20563e+06	989640	1.16722e+06
High	TGME49_254880	Alpha-galactosidase	0	26.106	88	12	8	11	8	0	747	81.7	6.81	232570	275080	257211	321179	353619	295369	233140	201509	209156	43796.1	43358.1	34648.4	29270.9	30998.8	31537.6	38942.5	28918.6	24263.2	27342.9	32543.1	15190.2	25103.4	43890.4	30926.4	30215.4	26059.4	22721.1
High	TGME49_229670	ribosomal protein RPS23	0	26.081	121	41	5	12	5	0	143	15.8	10.83	466138	573496	564534	1.01641e+06	1.03708e+06	793212	598158	647519	491425	3.28869e+06	3.29195e+06	2.18742e+06	2.01905e+06	2.67148e+06	2.55953e+06	3.19552e+06	2.79663e+06	2.23598e+06	1.22971e+06	1.34921e+06	688161	1.19555e+06	1.49339e+06	1.38482e+06	1.38122e+06	1.57306e+06	1.18837e+06
High	TGME49_225150	hypothetical protein	0	26.052	129	11	7	14	7	0	691	76.7	9.42	522560	584569	601280	918101	940653	807074	558467	552854	589888	346474	310836	240709	227851	326116	267378	391287	283199	243261	675050	666053	393599	698812	858939	691802	718012	814510	677215
High	TGME49_309600	hypothetical protein	0	26.051	156	10	9	16	9	0	960	106.5	9.64	328366	318905	375962	496313	640464	539186	270506	284748	271357	320431	301864	241557	222703	320223	226543	346936	318946	237098	255918	283348	168470	436535	426967	382760	397345	487006	350869
High	TGME49_291880	hypothetical protein	0	26.043	244	12	7	16	7	0	783	80.3	9.7	201963	205802	216878	461465	493241	474377	270242	330368	229839	404856	529451	254077	247379	307796	435772	451337	439187	344565	269755	367951	188012	227929	317981	271227	505228	651508	554170
High	TGME49_230960	splicing factor 3b, subunit 3, putative	0	25.91	81	10	9	12	9	0	1233	135.7	6.6	596206	648444	720730	1.04705e+06	1.18279e+06	899401	658134	792399	570518	292662	306385	237244	206075	279062	261364	349509	292113	247371	423737	469070	241235	453023	556405	457529	476516	517768	408071
High	TGME49_239400	hypothetical protein	0	25.846	181	11	10	17	10	0	1265	133.8	9.6	328734	735310	395156	1.61372e+06	1.49661e+06	1.36557e+06	369751	376940	404195	138670	121904	82217	69865.7	89393	104742	155846	124177	100155	98504.9	97755.1	51179.3	114192	157372	127361	151332	161841	131367
High	TGME49_286720	heat shock protein HSP28	0	25.525	269	37	7	14	7	0	276	31.1	6.07	330493	414435	394608	638782	615792	672043	344507	317046	393716	547170	541626	497773	459606	580174	514121	752065	606056	484795	107625	117131	93086.9	128855	153510	132529	150066	149291	150193
High	TGME49_214320	facilitative glucose transporter GT1	0	25.506	265	12	7	18	7	0	568	61.6	6.93	473221	584881	568527	1.11793e+06	1.2139e+06	836498	534475	517812	444090	1.13995e+06	1.04419e+06	742260	711257	934071	885835	1.2905e+06	1.00694e+06	923709	868026	889298	408624	1.00737e+06	1.09192e+06	812162	992664	1.12757e+06	906246
High	TGME49_263540	hypothetical protein	0	25.444	192	9	8	12	8	0	1086	117.7	8.84	89109.9	100827	160951	981574	699834	613668	335449	318299	316930	54976.2	62587.3	28180.4	27679.5	23052	54114.9	56926.4	59362.3	46799.6	21582.1	32710	16344.8	13722.9	16070.6	16077.2	28435.7	40591	31309.2
High	TGME49_211090	aminotransferase, class V superfamily protein	0	25.394	171	12	6	12	6	0	632	68.2	8.19	494001	414651	514998	558297	472422	597780	609467	501718	1.22025e+06	791995	512487	388838	258677	556935	556520	699118	489660	452779	274280	206185	190752	246113	286178	256147	304163	267558	268169
High	TGME49_317720	eukaryotic translation initiation factor 3 subunit 7, putative	0	25.367	65	17	8	20	8	0	609	68.7	6.93	796581	932964	1.03102e+06	1.72133e+06	2.03158e+06	1.36256e+06	1.06852e+06	1.155e+06	879983	1.82279e+06	1.81668e+06	1.47671e+06	1.60931e+06	1.80096e+06	1.17242e+06	2.52856e+06	1.75731e+06	1.46636e+06	1.81012e+06	2.01783e+06	978501	1.91979e+06	2.36413e+06	1.93485e+06	2.18615e+06	2.35196e+06	1.55548e+06
High	TGME49_219540	cytosolic tRNA-Ala synthetase	0	25.367	270	7	8	16	8	0	1280	139.4	6.83	389749	436542	459150	973473	1.0173e+06	898360	474390	410417	598255	338347	267468	230346	196318	239253	241843	563633	332602	335875	158584	157962	116453	167051	192915	130923	200713	189166	152391
High	TGME49_261010	tat-binding family protein, putative	0	25.322	198	22	8	20	8	0	409	46	7.77	397363	402362	436061	796567	967407	698269	446899	518861	405796	688379	700689	526063	579760	662404	522892	1.00607e+06	781521	625860	455628	454896	246313	551864	651728	460538	530552	588445	445707
High	TGME49_242330	ribosomal protein RPS5	0	25.258	174	28	6	15	6	0	192	21.6	9.74	934444	1.15319e+06	956780	1.62764e+06	1.99388e+06	1.51023e+06	969343	1.14083e+06	906047	1.21737e+06	1.40155e+06	892896	897686	916928	922311	1.28626e+06	1.12733e+06	891230	724490	847921	416621	868031	924271	791446	1.03706e+06	1.26399e+06	921039
High	TGME49_251850	serine/threonine protein phosphatase	0	25.257	141	8	6	9	6	0	1034	117.3	6.19	127207	155164	137701	338539	322170	339100	152547	144020	158938										19833.6	31720.1	18029.5	25814.1	36418.4	27926.9	37869.8	36154.9	37701.9
High	TGME49_208790	MC family transporter, putative	0	25.055	202	20	5	14	5	0	310	33.7	9.96	430766	460429	506954	629675	750630	663699	439888	511577	516243	584537	513900	450730	509708	707442	422920	728193	550009	476308	484400	453262	258413	608866	556350	492508	487687	575631	565469
High	TGME49_249820	ATP-binding cassette sub-family B member 5	0	25.013	126	8	8	13	8	0	1379	150.7	9.2	105452	87904	93151.9	71241.9	40476.8	81779.8	117601	76244	167067	685152	383726	386986	216469	537737	431461	737303	370262	456726	533215	411980	379684	483546	704301	502929	680881	422549	558383
High	TGME49_300650	ycf24 family protein, putative	0	24.938	181	15	6	9	6	0	465	54.2	8.63	119223	116002	123749	87869.5	77897.9	90649.2	92554.6	130228	118689	72754.7	38005.1	72368.7	62328.6	93476.8	47261.7	78952.3	56391.5	39516.7	203758	157861	122448	212537	317025	218900	217972	207430	199737
High	TGME49_208340	hypothetical protein	0	24.818	186	7	8	15	8	0	1285	143.8	9.22	191401	210621	176999	374850	459636	432477	195825	223737	192313	295031	311150	155281	152117	184724	283825	285032	281653	279177	138757	158259	114252	153570	177409	153301	196726	243938	206770
High	TGME49_297180	hypothetical protein	0	24.742	92	12	8	11	8	0	871	97.6	7.52	54342.8	43533.4	49910	161607	185886	146437	72727.9	55038.3	48453.1	208917	243813	137784	124974	157071	218073	221013	236967	210989	21333.6	23719.9	12118.4	15386.4	29447.9	20439	38625	41326.3	38272.6
High	TGME49_286630	redoxin domain-containing protein	0	24.733	223	27	6	15	6	0	292	31.1	8.79	1.18112e+06	1.20609e+06	1.18153e+06	2.49466e+06	1.75122e+06	1.76656e+06	1.20862e+06	1.00654e+06	1.63809e+06	563523	365493	305921	207817	450717	389202	628087	396615	390009	952119	918468	650565	1.05416e+06	1.68081e+06	993757	1.30098e+06	973031	1.03055e+06
High	TGME49_240520	hypothetical protein	0	24.7	439	19	7	19	7	0	399	44.4	8.35	511071	475862	544874	414385	233283	464503	660246	506656	909596	675605	412010	386870	289131	540932	458347	669602	368612	397794	917517	671183	542993	730884	1.06002e+06	781189	938305	688880	746168
High	TGME49_232780	hypothetical protein	0	24.364	341	12	7	12	7	0	713	77.6	7.28	37369.3	62088.4	55142.7	253225	292817	293002	90625.9	149640	91448.8	89468	70624.5	17421	11959.6	12832.9	82556.8	254783	231452	186081	10331.5	12749.4	9717.11	10338.6	12643	12209.3	33817.5	45397.7	45042.5
High	TGME49_300260	threonyl-tRNA synthetase family protein	0	24.338	144	12	8	15	8	0	844	95.8	7.49	274657	275862	282595	794017	866602	752182	366269	375794	473484	389596	346982	283054	223334	330557	319394	580745	377862	350135	133620	117001	93618.3	165967	151080	128837	180047	181017	174504
High	TGME49_205380	fructose-bisphospatase I	0	24.27	158	22	8	17	8	0	388	42.2	8.53	239905	276457	258155	595860	652863	482558	298002	317963	271226	305669	326747	226106	211802	278901	207134	540621	343792	313514	544135	615284	311720	597100	805398	620430	618383	691292	514090
High	TGME49_202390	S15 sporozoite-expressed protein	0	24.163	76	14	7	10	7	0	587	61.8	5.01	68360.1	65539.6	71162.7	118236	140369	109967	85143.9	107507	75458.9	217681	240818	193595	216889	250067	206497	408233	262499	248331	87744	90876.6	50025.3	99783.6	115968	93238.3	94426.9	124214	85485.5
High	TGME49_304670	leucine rich repeat-containing protein	0	24.103	247	21	7	17	7	0	338	38.3	8.79	271795	910918	335528	2.63478e+06	2.38924e+06	1.66422e+06	344267	332349	326898	489775	504896	203934	192612	249543	366537	650019	553447	411195	164135	178025	91869.4	202665	248876	193915	286013	327931	230653
High	TGME49_306220	hypothetical protein	0	24.087	142	12	8	11	8	0	675	77.2	9.64	253206	390955	323827	3.53368e+06	3.9308e+06	3.3058e+06	606935	513518	649570	134960	156322	53086.7	20050.8	33004.3	100093	1.65437e+06	1.00157e+06	673886
High	TGME49_248390	ribosomal protein RPL26	0	24.067	98	43	8	19	8	0	141	16.3	10.64	3.12998e+06	3.82766e+06	3.5735e+06	5.4646e+06	5.38152e+06	4.39217e+06	3.62416e+06	3.651e+06	3.16715e+06	1.62568e+06	1.54822e+06	1.11534e+06	1.04548e+06	1.26939e+06	1.22526e+06	1.6373e+06	1.47851e+06	1.06881e+06	2.75103e+06	3.12286e+06	1.50452e+06	2.76863e+06	3.629e+06	2.98882e+06	3.46553e+06	3.75136e+06	2.58874e+06
High	TGME49_310030	cyclase-associated protein, putative	0	24.028	162	37	6	12	6	0	203	22.5	6.76	424365	466154	535352	1.45965e+06	1.5551e+06	1.3493e+06	538120	520930	585723	410386	372849	277632	283399	333370	335943	688163	475736	461647	277060	285463	177282	284173	294621	271406	385387	409326	328911
High	TGME49_224490	polyprenyl synthetase superfamily protein	0	23.978	151	16	7	12	7	0	646	69.7	8.43	15579.8	10798.1	14087	15632.2	27158.9	25695.5	29795.5	36915.8	36122.6	214865	141481	105437	84834.4	98453.5	154221	185464	134788	114776	412159	347627	231048	273550	317999	319478	439749	384297	401246
High	TGME49_312050	small GTPase Rab2, putative	0	23.91	315	32	6	15	6	0	214	24.2	8.44	627626	805259	751354	1.21428e+06	1.2822e+06	1.07547e+06	644847	657921	664260	631246	619134	489016	427280	617787	479298	771072	599833	501299	654503	673586	378789	753732	941902	724126	801392	889198	674691
High	TGME49_240650	coatomer protein complex, subunit alpha, putative	0	23.834	54	9	10	14	10	0	1300	142.9	7.25	254191	264988	371432	521759	617399	509249	369969	524016	353695	458828	480148	361297	371928	356706	343202	663520	462541	419802	344954	314162	199000	403507	391141	327631	420058	464197	318820
High	TGME49_258740	eukaryotic initiation factor-2A, putative	0	23.649	128	18	7	12	7	0	594	64.6	8.6	45996.6	54563.2	58081.7	142759	132603	95811.7	66823.6	64116.9	64929.5	174479	202944	129208	138273	168329	140546	267670	242382	155492	52392.2	61254.7	34717.2	62719.5	78950.7	58134.9	68678	73005.8	65274.1
High	TGME49_215260	carbamoylphosphate synthetase	0	23.543	55	7	9	16	9	0	1699	186.9	6.43	322807	442659	419400	827597	860731	741038	409633	415135	403791	187474	167257	119520	155969	176773	114072	241880	167134	131904	90756	89973.8	32234.8	115188	170594	129901	126975	129822	85925.4
High	TGME49_290620	hypothetical protein	0	23.391	143	4	8	9	8	0	2662	296.2	7.5	51036.1	67592.5	59430.6	275062	234419	283631	89358.5	88437.6	120766	10455.4	10240.6	4028.44	3097.81	5607.56	11298.4	19595.6	12700.7	15208.7
High	TGME49_286600	hypothetical protein	0	23.333	245	27	7	12	7	0	388	42.9	8.66	429036	1.17565e+06	562670	2.21623e+06	2.04617e+06	1.69785e+06	589695	610398	500920	144360	124577	72737.6	75372.9	81570.8	104254	158921	110799	94045.7	30372.5	43520.3	56403.8	28097.4	61984.9	40555	35905.8	82438.5	44179
High	TGME49_259660	orotate phosphoribosyltransferase	0	23.332	209	26	6	12	6	0	283	31.6	6	84162	112342	126586	175647	188333	172138	85547.2	78876.1	89193.7	161583	166264	142848	148996	185584	121909	191678	159266	127872	168992	184574	81995.1	202471	291783	232975	188024	211510	139164
High	TGME49_243910	Cof family hydrolase subfamily protein	0	23.306	198	20	6	13	6	0	374	40.7	6.32	124003	113430	143394	184363	194231	186414	190984	143952	295475	305630	196408	151792	121093	190002	207817	275623	193336	184460	407716	373658	310864	349586	429807	422587	555138	444235	472000
High	TGME49_218720	calcium-dependent protein kinase CDPK6	0	23.225	71	7	7	8	7	0	1477	160.8	8.85	107937	93811.5	129320	390172	396044	408824	149203	196423	191620	317419	289569	148471	134742	177013	306841	878955	601070	476294
High	TGME49_269980	preprotein translocase Sec61, putative	0	23.19	351	14	8	23	7	1	473	52.1	8.81	2.44952e+06	3.0803e+06	2.99415e+06	5.25202e+06	6.04836e+06	3.92927e+06	2.44739e+06	3.07231e+06	2.24722e+06	4.05734e+06	4.58247e+06	2.6695e+06	2.70048e+06	2.99694e+06	3.75585e+06	3.95618e+06	3.71256e+06	3.17407e+06	2.82449e+06	3.22903e+06	1.55591e+06	3.41236e+06	4.04174e+06	3.30386e+06	3.02237e+06	4.06498e+06	3.06829e+06
High	TGME49_307610	elongation factor TS, putative	0	23.061	125	7	5	10	5	0	806	86.3	8.44	42324.3	39587.1	39851.8	44448.7	31514.4	42647.5	57691.8	34968.7	74588.4	115676	102073	99102.5	91958.2	122517	91612.9	132328	107386	100453	167843	126291	119633	135320	200595	137671	181248	133766	153262
High	TGME49_233890	hypothetical protein	0	22.944	210	12	7	12	7	0	683	73.7	6.39	429415	345083	415498	446017	287291	477702	500275	301854	1.01458e+06	329016	192856	197300	99783.5	238911	230361	337865	191216	183930	215275	139707	146250	239864	231647	243899	260502	156192	240357
High	TGME49_217510	hypothetical protein	0	22.919	79	27	8	17	8	0	380	42.1	8.78	608496	2.51485e+06	676890	4.03216e+06	3.40252e+06	3.13117e+06	660809	563151	781736	372400	310031	242931	189795	288626	268930	643912	388375	383741	262873	336583	164566	356419	526691	428363	506822	578336	440452
High	TGME49_229010	rhoptry neck protein RON4	0	22.906	109	15	8	16	8	0	984	107.1	6.68	307613	370091	366089	535986	578393	473137	408268	397316	320847	606811	577424	419383	375613	513163	435654	734044	479426	468517	411355	480981	262467	480569	551432	443849	522509	546270	492678
High	TGME49_222860	eukaryotic translation initiation factor, putative	0	22.825	70	12	9	18	9	0	756	88.3	5.5	554833	511816	643073	1.34677e+06	1.5926e+06	1.23801e+06	720140	819610	634844	1.03497e+06	1.04669e+06	632920	697675	900820	688486	1.66277e+06	1.12371e+06	892951	605671	538504	302829	650546	736139	503773	667871	769813	538378
High	TGME49_262730	rhoptry protein ROP16	0	22.816	280	10	5	10	5	0	707	76.2	8.81	322791	355666	339597	498383	497032	378736	324106	352078	290080	71628.6	55837.6	40133.5	43969.3	60543.7	57232.8	61019.6	64394.5	58673.3	308646	272741	174448	338304	384545	325887	320039	346297	298770
High	TGME49_232350	lactate dehydrogenase LDH1	0	22.808	72	27	8	16	8	0	329	35.5	6.38	287673	381050	309940	951290	868546	656756	451517	360292	335543	547185	635264	424279	414350	403404	399646	1.71195e+06	580958	1.16979e+06	347034	653937	354549	406174	445484	326149	659171	530934	583671
High	TGME49_221380	alba 1	0	22.792	142	25	6	13	6	0	247	27.2	9.74	1.00482e+06	1.22302e+06	1.18464e+06	2.15699e+06	2.14067e+06	1.6424e+06	1.27389e+06	1.05154e+06	904309	651779	613424	434848	469625	508808	369768	806977	634095	465695	1.75406e+06	1.20387e+06	502702	1.27962e+06	1.71781e+06	1.05835e+06	1.42526e+06	1.42213e+06	926613
High	TGME49_226710	hypothetical protein	0	22.784	150	17	4	8	4	0	297	33.3	8.88	199800	256094	281472	359708	453948	360346	276775	323799	210685	285580	296637	206076	232321	226675	218159	469916	352738	243771	269941	302557	171018	313225	320321	291007	315035	312018	265010
High	TGME49_268200	RNA recognition motif-containing protein	0	22.756	235	13	6	11	6	0	648	66.4	8.41	102088	127394	138886	451018	415929	479510	197557	215678	223359	108806	53091.3	49322.7	32954.5	46853	73911.2	214686	133429	120486	79341.2	104023	58748.6	96496.2	114641	94525.6	145446	133226	127745
High	TGME49_255190	myosin C	0	22.46	164	8	9	15	9	0	1171	132.6	7.91	126061	101414	135865	246183	256157	244168	140421	179099	162235	471474	442737	391210	340731	455529	371892	693398	480889	492726	89056.4	82171.5	60534.2	97693.2	98432.5	84582.1	94061.4	127775	107570
High	TGME49_248880	GTPase RAB7	0	22.426	207	19	7	15	7	0	432	47.7	9.67	442946	388690	430698	645256	779463	862720	477070	484956	597605	584286	688674	416774	343349	416496	633469	777244	650110	694013	308700	360267	315600	353030	368077	363770	349545	350889	474034
High	TGME49_309820	ribosomal protein RPL11	0	22.371	188	44	6	13	6	0	175	20.2	10.07	600516	740326	653951	1.20592e+06	1.20993e+06	878687	498799	537846	409270	1.91566e+06	1.88347e+06	1.33273e+06	1.36534e+06	1.51376e+06	1.15299e+06	2.11994e+06	1.68803e+06	1.26285e+06	972150	1.26375e+06	616771	1.13294e+06	1.6047e+06	1.16015e+06	1.41835e+06	1.42792e+06	1.00716e+06
High	TGME49_273560	kinesin heavy chain, putative	0	22.359	112	6	8	12	8	0	1641	181.3	6.4	114627	186940	112970	345223	299980	250259	114229	130315	125209	39661.6	45816.8	30710.9	27047	22669.6	45201.8	42735	47782.4	52268.6	76048	76589.6	48380.5	89125.4	102491	84655.4	92546.6	103849	106268
High	TGME49_315620	vacuolar ATP synthase subunit C, putative	0	22.358	121	20	8	14	8	0	404	46	6.28	372495	505398	446696	859396	844384	704443	359447	359761	327203	375103	361636	266568	285510	316068	269204	394477	371330	262255	318553	336597	170067	421898	444101	398160	436367	463695	368209
High	TGME49_218280	eukaryotic porin, putative	0	22.315	99	14	6	12	6	0	466	50.5	6.14	213163	181403	220468	286301	369033	357642	227592	267946	211836	330506	287180	292683	213658	337643	311388	345155	273297	263584	68092.8	80086.9	63489.7	131916	93480.9	100518	101078	110568	85093.1
High	TGME49_227990	hypothetical protein	0	22.282	107	7	7	11	7	0	905	99.3	9.44	227763	173168	221194	203848	144137	231868	282374	210566	480912	232933	146623	96772.1	64700.7	155265	151689	203604	131105	116573	439931	277561	281988	363218	381682	355122	508064	322091	413236
High	TGME49_318400	hypothetical protein	0	22.181	74	7	9	15	9	0	1434	155.8	8.07	106808	93848.6	114584	98481.4	84455.3	96034	123822	108323	153476	165702	130596	76261.8	62054.1	93319.5	131675	127155	119119	98189.9	327988	352392	245614	283352	307081	287868	323880	377273	383915
High	TGME49_223500	hypothetical protein	0	22.153	300	5	5	12	5	0	1112	120.9	8.97	31609.1	17711.7	29186.7	33525.9	29010.7	35056.9	29842.7	22385.8	57754.5	82909.4	47641.7	35184.8	31102	52633.5	59838.6	87573.6	45260.2	43354.5	115151	92881.8	80788	95868.2	103311	94004.8	112767	120544	128505
High	TGME49_236560	hypothetical protein	0	22.141	181	3	7	7	7	0	2482	259.4	5.97	70685	59159.9	112803	456590	565306	516882	90673	138074	118861
High	TGME49_306030	glutathione s-transferase, n-terminal domain containing protein	0	22.075	184	25	7	17	7	0	333	37.8	9.38	391564	582019	436074	961831	883515	746561	372624	317064	403721	492189	382759	320786	286997	398777	358432	479822	437838	328542	385919	413101	256531	445456	559492	499776	506555	447770	417368
High	TGME49_248860	hypothetical protein	0	21.71	172	14	7	12	7	0	464	50.7	10.95	616213	505699	650388	403376	330736	450904	672137	574255	684733	824805	634545	646601	520587	779865	677447	764106	567268	570230	524345	450838	334102	413277	652411	476865	584334	502986	548900
High	TGME49_227030	hypothetical protein	0	21.709	99	54	9	17	9	0	170	18.7	8.07	1.26799e+06	1.67501e+06	1.5244e+06	2.57094e+06	3.104e+06	2.00077e+06	1.23961e+06	1.56223e+06	1.19453e+06	1.64706e+06	1.87569e+06	1.34782e+06	1.37868e+06	1.55846e+06	1.29479e+06	1.98284e+06	1.85902e+06	1.25688e+06	1.20256e+06	1.2558e+06	517752	1.17205e+06	1.65411e+06	1.24073e+06	1.3036e+06	1.50967e+06	962909
High	TGME49_261210	26s proteasome subunit p55, putative	0	21.695	102	14	6	11	6	0	485	55	6.2	149280	158919	186138	312398	381628	287827	179197	193342	163960	329558	359795	234016	268058	336172	255976	437813	331742	252582	179090	200845	91966.4	224198	270685	193833	214176	267811	198564
High	TGME49_261030	pyridine nucleotide-disulfide oxidoreductase domain-containing protein	0	21.659	111	11	8	14	8	0	859	93.7	9.6	307821	289733	321275	459224	430157	562976	399442	362512	570928	573350	397551	313813	206526	440618	427917	516886	393263	336588	113997	98307.7	82897.2	114580	120489	131211	135078	127879	140811
High	TGME49_310670	glycogen phosphorylase 1, putative	0	21.558	49	12	10	16	10	0	913	105.5	6.58	219544	250464	225453	348753	419292	339441	275621	382588	259442	277468	348363	250530	250320	198381	346521	360865	412334	380687	304783	335083	237475	222913	244143	237461	210681	324524	285282
High	TGME49_271935	hypothetical protein	0	21.533	99	39	2	7	2	0	89	9.7	8.16	103525	1.11103e+06	145528	2.29727e+06	1.56917e+06	1.1814e+06	190365	92938.6	163460	224069	171585	64004.6	51144.7	78344.8	134968	228652	184727	96441.8
High	TGME49_249990	hypothetical protein	0	21.511	216	9	7	13	7	0	838	92.5	8.25	220027	223143	247275	339002	397203	347637	138349	166220	160392	7101.45	9074.24	7447.18	12907.3	15576.9	7577.11	15336.3	7766.3	7395.53	145650	127487	80125.2	268455	248979	214155	223001	241409	216184
High	TGME49_268830	hypothetical protein	0	21.479	131	17	8	13	8	0	536	61.2	6.39	27324.7	19414.7	29721.9	29856.4	26962.2	36765.9	42125.5	27743.5	54903.6	615546	444382	374709	262316	435204	435352	609690	482270	426347	127438	118215	79860.1	100260	116484	95425.5	135493	118157	113581
High	TGME49_246530	phospholipase D active site domain-containing protein	0	21.422	210	8	5	11	5	0	826	88.6	6.93	37867.6	30020.5	33784.1	39242.9	35265.1	46656.7	45401.4	27183.9	76836.3	76024.4	39454.6	32743.2	24261.9	45268	49530.5	73518.6	40365.2	39753.1	96680	65681.6	53099.3	73783.7	88238.2	80290	99780.7	66042.2	82523.1
High	TGME49_267400	ribosomal protein RPL32	0	21.419	234	37	5	18	5	0	134	15.6	11.03	3.59393e+06	3.76503e+06	3.58572e+06	5.46654e+06	6.09423e+06	5.06172e+06	4.12274e+06	4.46863e+06	3.60827e+06	5.48608e+06	5.53563e+06	3.90713e+06	3.56354e+06	4.19276e+06	4.21247e+06	5.68646e+06	4.55947e+06	3.76251e+06	3.93168e+06	3.869e+06	2.01066e+06	3.58571e+06	4.12422e+06	3.58362e+06	4.10953e+06	4.4157e+06	3.48905e+06
High	TGME49_201700	WD domain, G-beta repeat-containing protein	0	21.403	150	14	6	12	6	0	654	67.4	7.47	147133	104188	200886	472821	501361	409148	233348	239806	183967	171346	194157	106661	116584	135240	139178	305339	207611	191087	165736	125940	84127.9	169055	174692	130177	189100	205784	162526
High	TGME49_320592	hypothetical protein	0	21.385	193	4	7	11	7	0	2072	222.5	8.02	42300.1	41832.5	59301.3	68757.5	69944.9	66876.5	74484.9	71996	73950.8	143422	114491	95906.3	77465.8	101318	130480	135983	127590	126336	42391	60628.5	38255.7	39864.9	58219.5	35111	50637.3	55275.9	46244.3
High	TGME49_251690	seryl-tRNA synthetase, cytoplasmic, putative	0	21.183	194	15	6	11	6	0	482	54.1	7.02	189485	197429	161446	390678	412834	337890	206677	171583	211579	311974	284069	198644	205308	245385	166988	494666	333095	283640	151213	174671	107267	161403	190429	177310	194524	176557	159448
High	TGME49_271240	hypothetical protein	0	21.126	116	7	7	13	7	0	1157	128.1	6.48	57730.4	49770.2	65555	71965.3	62376.2	70830.1	77687.3	60928.1	102388	171248	92457.4	72313.6	60956.1	87699	94077.7	151282	100707	86853.1	370263	266046	210095	264759	361432	236968	408552	304544	320735
High	TGME49_270910	acyltransferase domain-containing protein	0	21.108	93	12	6	8	6	0	786	85.4	8.95	257211	180777	270545	278546	177233	203861	341493	190798	338466	53811.8	28727.7	41468	24231.8	63404.9	40015.3	59401.2	28414.1	35332.4	222673	136212	145379	184227	261777	223918	217893	113531	177773
High	TGME49_320220	ubiquinol cytochrome c oxidoreductase, putative	0	21.082	106	19	7	13	7	0	487	54.8	9.23	74676.5	71672	91460.8	74912.3	60059	70141.6	90731.1	73076.5	120979	981362	718987	462577	346569	621942	703303	804506	595398	555035	668198	526997	445723	618125	633921	637608	722897	563107	636355
High	TGME49_229950	26S proteasome regulatory subunit 6b, putative	0	21.06	67	20	6	11	6	0	409	46.1	6.13	294644	314014	373332	600793	670802	551410	319003	462259	327294	240230	244400	183043	180662	246558	168239	365507	250080	195216	133047	153799	75821.9	172805	217631	147777	194311	186276	160243
High	TGME49_205160	hypothetical protein	0	21.06	340	5	5	11	5	0	1346	147.3	8.87	68612.7	54182.7	62663	35953.5	19480.9	41213.2	64630.2	45032.6	87923.3	93971.3	51188.6	71924.4	48058.1	88801.2	53632.8	85892.8	45149.6	52717.9	134078	101710	83558	117545	182832	122289	147681	113316	121954
High	TGME49_267370	kinesin motor domain-containing protein	0	20.994	88	4	7	13	7	0	2395	256.7	8.46	80855.7	87767.9	100945	211431	215907	273377	110565	109472	110862	486749	523157	267058	249358	287771	524195	507198	534380	515291	166383	193610	111186	106536	177703	134092	209528	295935	263524
High	TGME49_264200	hypothetical protein	0	20.874	134	7	8	10	8	0	1276	137.6	7.64	26646.9	34792.5	33794.3	40719.1	28796.8	36409.2	27263	22972.9	35690.3	126118	90714.3	82028.8	70572.5	112880	98644.9	129654	105506	89263.3	382967	287694	227454	324348	470938	335163	399478	294440	299542
High	TGME49_249250	ribosomal protein RPL35A	0	20.808	209	45	6	18	6	0	112	12.8	10.95	507842	664377	587919	1.09526e+06	1.15511e+06	866751	476017	518685	502544	692576	728215	504612	468840	575994	559182	753905	635035	459363	2.10638e+06	2.56402e+06	1.1066e+06	2.37905e+06	2.67165e+06	2.17725e+06	2.5754e+06	2.86395e+06	2.06448e+06
High	TGME49_234250	hypothetical protein	0	20.763	98	4	7	15	7	0	2276	248.5	9.6	96674.7	111101	115937	219378	260166	205527	118072	127452	101131	264175	310705	174637	158995	203900	266018	300672	263383	240858	199540	253375	135534	210208	307493	250910	314294	355467	378522
High	TGME49_300621	ribosomal protein L2	0	20.759	105	17	4	10	4	0	267	30.6	10.73	366391	399411	351957	256217	197566	242615	272763	217031	358234	223731	142749	196033	172791	254447	162057	249550	169308	177186	796157	731153	586381	891232	1.24592e+06	923267	947422	789486	816080
High	TGME49_250050	hypothetical protein	0	20.655	127	3	7	14	7	0	2156	235.4	7.12	82767.1	61298.4	66567.2	64785	46591.7	62865.5	75020.2	52820.4	88823.5	152540	101118	107724	87304.2	154437	97506.3	131885	92491.3	105271	86194.9	67296.1	60595.1	77842.2	107592	80084.7	107237	93804.4	97030.6
High	TGME49_232130	hypothetical protein	0	20.6	147	19	6	13	6	0	446	47.8	9.83	417236	346755	501947	501029	612611	591630	566059	1.23899e+06	518231	523196	566878	409902	420551	432846	461101	675735	593433	503176	855737	899157	533092	865087	824196	828643	817550	999682	736314
High	TGME49_298040	hypothetical protein	0	20.547	147	16	6	10	6	0	521	57.1	9.04	83766.8	71947.1	67086.6	93902.7	69417.2	85954.2	81679.4	58823.5	104799	67740.3	37058.6	62016.3	48423.5	79379.6	43503.4	75259.1	47692.4	47209.5	290239	266766	185702	277519	402399	272452	338574	283955	274075
High	TGME49_223050	ribosomal protein RPS20	0	20.515	164	23	6	20	6	0	233	25.9	9.61	2.00925e+06	2.43894e+06	2.2297e+06	4.54177e+06	5.34622e+06	3.32211e+06	2.48271e+06	2.89968e+06	2.01297e+06	3.37492e+06	4.00132e+06	2.08742e+06	2.13082e+06	2.43346e+06	2.35032e+06	3.99347e+06	3.65342e+06	2.41216e+06	2.69916e+06	3.57635e+06	1.36185e+06	2.64299e+06	4.04058e+06	2.71136e+06	3.78201e+06	4.35585e+06	2.42547e+06
High	TGME49_247460	proliferating cell nuclear antigen PCNA1	0	20.248	142	28	6	9	6	0	317	34.5	4.73	252024	277069	263456	530333	523675	384800	268582	248879	218680	155058	183656	105417	108403	153885	122211	194891	138007	114128	122675	146442	69771.1	146237	203342	133369	149810	171698	117922
High	TGME49_214090	signal peptidase	0	20.186	178	5	6	8	6	0	1859	203.4	5.85	4358.6	8496.11	18417.8	63956.7	43409.5	38071.8	17910.4	19405.2	7045.06	94707.9	90305.4	59498.5	65708.6	97082.7	91330.6	119868	75824.7	65283.5	77850.7	62110.2	45743.1	83995.8	121103	77348.4	125349	146826	100334
High	TGME49_289530	ribosomal protein RPL19	0	20.153	326	19	3	11	3	0	187	22.1	11.15	704251	947818	827675	1.43677e+06	1.60268e+06	1.19003e+06	790597	803468	655155	3.3437e+06	3.15221e+06	2.04256e+06	2.28168e+06	2.63682e+06	2.01878e+06	3.32518e+06	2.41453e+06	1.94144e+06	2.51374e+06	1.85356e+06	956886	1.95312e+06	2.57096e+06	1.98248e+06	2.12645e+06	2.21163e+06	1.60289e+06
High	TGME49_228150	hypothetical protein	0	20.131	147	3	5	7	5	0	2115	214.6	9.25	39421	33876.5	38451	325027	411776	372649	44567.6	38602	76861.1	40546.2	36155.5	23538.3	16395.8	21553	38930.6	52636	44508.3	38077.1
High	TGME49_213010	hypothetical protein	0	19.92	198	9	7	13	7	0	1036	114.8	7.59	82574.1	91219.9	104877	114731	84802.2	114897	90613.9	69488.7	196254	166883	130947	128634	87374.1	165613	130455	169857	123186	122585	141612	116530	119713	153526	191075	170877	170820	150498	175868
High	TGME49_206690	glideosome-associated protein with multiple-membrane spans GAPM2B	0	19.908	226	14	4	10	4	0	426	46.8	5.24	78187.2	288101	93641.5	674898	514684	420775	81135	83701.7	92384.7	567350	454093	219987	181512	228276	348318	643217	494326	354095	65180.1	64827.1	53762.6	87257.1	133711	102807	153464	153373	132895
High	TGME49_292950	hypothetical protein	0	19.904	107	4	6	6	6	0	1979	210.7	9.13	33959.4	48469.4	42636.2	193137	251684	209279	33819.1	42499.7	41181.9
High	TGME49_300660	RNA polymerase B	0	19.84	147	6	6	12	6	0	1052	124.3	9.67	86021.3	82700	78501.2	57421.4	39814.3	61776.3	69419.7	60080	102038	130360	74789.9	94556.2	82660.7	125050	98024	130489	97289.1	98576.5	289515	235854	197142	291647	432981	309770	321703	273424	283696
High	TGME49_257500	hypothetical protein	0	19.78	121	4	5	9	5	0	1235	132.9	8.47	39429.1	23743.3	37619.9	29986	40653.8	44204.7	47750.4	47456.3	61526	10120.6	8791.22	7339.6	5429.72	12533.6	38859.4	14297.7	26803.2	10151.8	48611.6	45862.1	37211.8	47986.6	55043.7	41576.2	57068.3	42722.9	50102.6
High	TGME49_290200	NAD/NADP octopine/nopaline dehydrogenase, alpha-helical domain-containing protein	0	19.703	130	14	4	6	4	0	435	48	7.27	59339.9	48056	54788.2	105732	95052.3	78005.1	67009	67260.6	89682.8	55540.3	61102.6	43592.5	40562.3	44288.8	47599.7	95368.6	67807.9	55358.5	13143.9	20719.2	5755	15595	28611.2	12131.2	19090.7	16371.2	6517.42
High	TGME49_225020	hypothetical protein	0	19.644	91	8	8	11	8	0	1010	114.3	9.13	202256	188376	224152	582567	745507	617564	331270	363220	297547	89606.1	92173	52300.9	48891.6	67473.4	106238	106683	98259.9	86980.9	56833	72705.6	41459.1	50365.5	70877.6	59892.1	90223.6	101002	84697.5
High	TGME49_204480	thioredoxin domain-containing protein	0	19.525	163	12	7	14	7	0	659	72.2	8.56	329574	410580	367836	863602	868487	703265	360813	358616	303904	293339	258742	201751	208103	243442	219982	394067	297527	255141	324777	297113	226311	394255	520139	367342	427734	491759	395469
High	TGME49_288860	RuvB family 2 protein	0	19.508	103	16	7	15	7	0	508	55.4	5.95	148759	156074	182258	318710	341569	298475	178542	222267	166809	250246	256448	195096	171135	197254	187502	301289	241535	194317	94268.1	122971	68717.6	119587	146291	102250	140960	158901	109633
High	TGME49_205250	rhoptry protein ROP18	0	19.462	157	7	4	12	4	0	554	62.6	8.75	252664	334306	323293	852302	1.03205e+06	841675	438568	404675	433959	328213	266526	207643	152589	254468	240915	387104	273281	257790	240550	251594	156472	196846	260378	235437	380870	395721	366109
High	TGME49_310490	ribosomal protein RPL27A	0	19.459	197	19	3	11	3	0	147	16.3	10.45	1.92748e+06	3.23554e+06	2.20443e+06	4.76158e+06	4.50573e+06	3.36781e+06	2.31178e+06	2.23204e+06	1.89223e+06	3.8234e+06	3.77772e+06	2.7445e+06	2.49186e+06	2.61933e+06	2.69953e+06	3.52439e+06	2.96809e+06	2.28352e+06	4.2147e+06	3.64936e+06	1.79903e+06	3.32556e+06	3.87987e+06	3.41947e+06	4.03212e+06	4.02915e+06	2.78078e+06
High	TGME49_232410	PDI family protein	0	19.386	219	33	6	15	6	0	220	24.9	6.4	245636	687500	255432	2.73308e+06	1.89321e+06	1.31911e+06	297376	212747	252144	392362	408115	202162	170369	217325	343880	349485	282769	327443	167755	171916	119672	160325	261339	166188	210668	205672	174554
High	TGME49_279100	hypothetical protein	0	19.339	264	11	3	7	3	0	435	47.7	9.66	94681.9	122692	102032	200033	204977	165779	110725	98884.8	112037	23717.7	17660.7	14821.8	11240.9	10413.3	15315.1	17413.1	17440.4	13192.4	90852.6	77956.6	70086.8	107614	115805	112138	142816	139299	149795
High	TGME49_203540	RNA binding protein, putative	0	19.258	128	7	6	8	6	0	1127	118.7	6.46	46393.5	67963.3	80009.2	493392	564263	540507	85839.7	63667.3	96380.7	18312.3	16660.6	10262.6	8788.92	7091.14	15405.7	31277.2	25096.9	25709.6
High	TGME49_258580	rhoptry protein ROP17	0	19.237	133	15	8	18	8	0	608	69	9.44	1.03882e+06	1.63889e+06	1.05969e+06	3.2937e+06	2.95407e+06	2.38083e+06	1.23129e+06	977283	1.16004e+06	622426	597166	415007	399041	475885	478241	748268	575789	504199	1.24454e+06	1.31071e+06	799226	1.04804e+06	1.40678e+06	1.20261e+06	1.41352e+06	1.43865e+06	1.25646e+06
High	TGME49_233460	SAG-related sequence SRS29B	0	19.181	123	18	5	11	5	0	336	34.7	7.71	62193.4	60928.3	44856.1	67564	57369.4	58547.4	88632	51915.3	92797.9	567935	631679	410169	347416	429560	384606	1.04944e+06	415817	770440	183592	390263	205150	167832	142877	134290	373243	233917	306031
High	TGME49_275670	alveolin domain containing intermediate filament IMC15	0	19.176	172	12	7	12	7	0	692	77.2	8.68	42211.1	56078.5	54744.1	169297	179085	193640	69987.3	75601.2	63583	256440	259234	132184	98350	172041	244065	274761	264590	247723	8656.32	10134.7	4437.84	7850.74	16613.9	7606.66	27721.9	24991.2	29486
High	TGME49_307570	glycerol-3-phosphate dehydrogenase (gpdh), putative	0	19.126	148	8	5	8	5	0	902	98.8	8.97	59845	49879.9	50431.5	51396.7	55569.1	66565.9	61707.1	52823.8	80512.6	87933.1	76793.5	89650	73140.1	109536	78520.6	115151	77475.6	85692.2	192268	158231	114123	182157	221228	163836	189103	165187	174950
High	TGME49_286030	hypothetical protein	0	19.126	67	4	7	9	7	0	2345	250.4	8.1	8295.94	4878.66	4063.97	124699	137994	184320	120890	109640	176785	285508	311077	1157.83	895.205	9570.09	289122	157337	165261	148416
High	TGME49_285830	hypothetical protein	0	19.074	121	2	6	12	6	0	3329	360.4	7.99	66311	53535.8	56787.5	48254	36505.7	55196.2	57362.4	37849.7	90163	56100.4	34778.3	34254.6	20935.8	52567.9	32159.4	49362	30148.2	31983.7	201980	132101	128729	159501	239122	198454	213524	150560	183057
High	TGME49_282040	hypothetical protein	0	19.04	379	2	4	11	4	0	2162	233.8	7.03	53662.4	54933.5	54331.6	65415.6	64398.6	83301	79853.2	67440.4	103516	141379	92785.5	58821.1	74522.3	85896.8	96596.1	131581	100643	86856.1	100763	76587	61677.7	70326.3	94058.2	74600.1	107902	78892.1	91574.6
High	TGME49_270770	PWI domain-containing protein	0	18.922	152	9	6	9	6	0	779	86.9	6.98	41036	34496.1	50895.9	200185	229023	174157	58786.2	92111.4	70634.2	36049.8	35299.8	12864.2	11344.8	14357.8	30402.9	240656	153622	101344
High	TGME49_210370	hypothetical protein	0	18.904	60	15	6	8	6	0	479	52.4	9.14	199085	240211	241550	329441	338513	285481	224802	179067	192528										113811	132448	79660.6	109542	112039	106383	111974	140265	128052
High	TGME49_291680	Sec23/Sec24 trunk domain-containing protein	0	18.83	104	11	7	12	7	0	791	87.6	6.14	65310.9	73497	87466	239211	245496	211914	94195.7	102161	86670.9	99891.2	97285.5	57281	51166.5	71502.3	78446.7	125477	88300.4	87117.8	92640.8	98108.4	58212.5	102306	133130	98384.4	123418	157612	138626
High	TGME49_290660	RNA recognition motif-containing protein	0	18.694	103	13	5	13	5	0	446	48.4	7.81	276237	305728	314377	1.02136e+06	1.149e+06	1.16021e+06	444841	395597	529647	423515	364888	278816	249690	295510	352596	813611	446817	531992	291964	321704	222793	318460	407735	286508	456629	482554	420122
High	TGME49_286240	kelch repeat protein, putative	0	18.582	116	9	5	5	5	0	625	67.3	6.57	37019.6	29604.5	36440.8	526667	656095	429182	45902.6	57057.1	56596.9
High	TGME49_270240	MAG1	0	18.566	144	14	6	10	6	0	452	49.2	4.96	97137.5	115120	108155	122080	127028	113059	72888.3	95856.3	70584.8	118935	109098	101450	68971	104566	77683.7	128221	96008	76078.4	187653	235469	120619	274580	342201	294216	339281	319770	275503
High	TGME49_255160	hypothetical protein	0	18.544	161	6	6	13	6	0	1159	116.5	9.8	134407	188685	152382	343355	243544	237325	148673	195108	143444	207846	245951	165535	142326	174063	207514	202860	220126	205194	121767	128932	73477.7	104232	132523	121596	151615	176509	151217
High	TGME49_266070	ribosomal protein RPL31	0	18.529	65	36	5	16	5	0	120	14.3	10.68	722075	906551	806194	1.46757e+06	1.54337e+06	1.28239e+06	865134	881115	749525	1.09955e+06	1.11445e+06	813814	792659	845274	849654	1.29275e+06	1.03953e+06	889140	1.15239e+06	1.20884e+06	576162	1.05614e+06	1.19955e+06	1.02288e+06	1.33736e+06	1.56203e+06	1.05018e+06
High	TGME49_222020	phosphoglycerate kinase PGKII	0	18.509	105	13	7	13	7	0	593	63	8.78	508223	534965	565557	699251	569653	648371	602331	567174	739242	473735	386635	312410	252741	400037	304743	496206	372339	317660	183215	188868	140942	202314	250684	189033	214155	185281	188390
High	TGME49_270150	hypothetical protein	0	18.458	135	5	8	16	8	0	1841	197.5	8.54	254442	294923	274015	348132	257611	346763	346726	313740	434953	495924	317684	258487	176067	258805	347082	430580	321849	297806	475245	359864	284781	318065	437134	349494	487388	369792	416519
High	TGME49_220860	DEAD/DEAH box helicase	0	18.327	76	15	6	9	6	0	602	65.1	6.58	65284.8	53988.4	74248	117095	144831	109635	73438.9	77103.3	67657.4	76789.4	60362.5	50925.5	50549.2	66036.4	52066.5	122702	76260.7	68385.4	13443.2	13734.5	11957.6	16795.9	23947.1	16122.6	16306.6	17209.9	21358
High	TGME49_243490	BCS1 family isoform 9, putative	0	18.308	208	13	7	13	7	0	533	58.8	8.25	190894	165309	195769	187838	126003	210009	251016	184155	453524	362605	291309	221256	153204	292538	314609	375297	295577	269206	197727	195916	160266	231641	234098	236053	253227	237509	222411
High	TGME49_293680	hypothetical protein	0	18.293	247	9	5	10	5	0	643	71.8	8.43	79490	68439.8	72921.8	55187.3	34226.4	44081	73228.9	48521.7	90840.9	201812	182685	172686	139040	199455	206945	204387	164982	187653	404820	286300	263822	339806	509686	392383	444372	312112	376229
High	TGME49_261460	transcriptional elongation factor FACT80	0	18.226	70	15	7	10	7	0	539	60.8	5.48	357627	354007	369858	525218	654527	532146	354607	342555	297573	603708	613794	407106	474142	572490	418740	795205	652588	453167	305598	315289	177686	377193	412116	318382	374493	413276	301407
High	TGME49_211670	S1 RNA binding domain-containing protein	0	18.216	170	13	4	11	4	0	378	42.2	9.41	110800	97911.9	138796	109352	139106	108319	117841	147932	124630	245317	301779	192528	221304	229081	234635	294927	270688	252258	243730	270286	185321	226616	265444	183224	229838	273080	246250
High	TGME49_218540	peptidase S15, putative	0	18.16	181	18	5	10	5	0	412	45.1	8.9	218101	286528	252884	477594	559875	405529	232262	210224	198895	206709	223142	173071	148443	191759	140132	242048	208341	172746	144716	153807	88870.3	193991	204748	184915	197405	211663	150013
High	TGME49_235020	COPI protein, putative	0	18.072	109	6	7	12	7	0	1256	137	6.13	148911	119477	169744	329947	395657	305863	179269	226379	169695	238987	238043	163326	179458	198590	194840	373520	262671	229413	47629.4	52594.8	28574.9	54650.3	55506.9	35711.8	42509.6	63586.7	49307.8
High	TGME49_295360	hypothetical protein	0	18.072	140	32	6	6	6	0	268	29.5	7.08	143603	413667	158777	1.10143e+06	1.26916e+06	846637	192121	194694	185850	104203	108640	54146.3	40050.7	79361.6	75665	145988	121055	105927
High	TGME49_314810	ribosomal protein RPL7	0	17.979	88	25	5	12	5	0	258	30.1	10.36	443324	611699	564134	1.0126e+06	1.0141e+06	887113	631516	593456	541889	240051	212499	165730	166331	191012	201879	327322	237547	206895	451757	475755	273527	531279	597068	488115	577909	617436	507442
High	TGME49_291350	hypothetical protein	0	17.871	99	6	5	9	5	0	1006	109.2	8.72	15979.2	10558.5	16956.6	17190.7	14147.1	22674	22676.6	17436.2	39335.7	310267	221246	191537	162856	229730	245879	334531	240154	234295	470185	336133	277810	377461	441303	382800	526786	342040	435301
High	TGME49_227810	rhoptry kinase family protein ROP11 (incomplete catalytic triad)	0	17.862	65	14	5	8	5	0	525	58	8.1	101218	132110	108277	179648	169787	178137	137286	119026	147473	185362	174618	148245	107554	179154	132653	236522	159116	145120	229792	217656	143337	235795	308822	217807	289858	265937	260143
High	TGME49_211680	protein disulfide isomerase	0	17.829	43	14	5	6	5	0	471	52.8	5.22	32205.8	45270	62859.4	317762	439770	312479	86221.4	93943.5	81550	84588.1	121794	71637.6	50361.5	58931	93249	511366	347687	368054
High	TGME49_295125	rhoptry protein ROP4	0	17.784	87	15	5	13	2	0	382	42.4	6.71	42345.1	42400.1	56711.2	64859.7	66015.9	74871.2	67814.9	67431.4	62795.9	68410.8	66356.6	71193.5	62089.2	76868.3	66905.2	111753	59272.2	82397.8	86591.6	106816	76286.6	88391.3	84339.4	73851.4	98488.2	131248	125842
High	TGME49_209010	elongation factor TS protein	0	17.777	53	16	5	9	5	0	495	52.3	5.31	3709.51	9209.98	3333.34	2730.15	4071.51	4634.56	3644.34	4063.91	10416.3	377332	268258	121087	87708	135277	341290	347962	288618	290175	101424	104755	79523.9	80905	79838.9	86324.4	138971	131809	139487
High	TGME49_312110	apicoplast-associated thioredoxin family protein Atrx1	0	17.674	57	11	7	12	7	0	790	86.8	7.66	128988	152692	159789	169845	161319	185032	155187	108037	247871	428646	402477	324113	257165	374435	348736	457919	376334	406195	175755	180768	146805	180171	247786	216988	257353	228312	257536
High	TGME49_220400	actin depolymerizing factor ADF	0	17.667	204	41	5	15	5	0	118	12.9	7.75	4.54336e+06	4.85975e+06	4.77812e+06	9.32183e+06	1.04788e+07	7.0221e+06	5.4583e+06	5.22708e+06	4.20793e+06	3.67516e+06	3.30692e+06	2.82275e+06	2.50241e+06	2.62665e+06	2.25962e+06	4.51462e+06	4.14473e+06	2.39842e+06	3.53699e+06	3.83953e+06	1.62284e+06	2.70372e+06	3.2009e+06	3.21508e+06	4.28158e+06	4.43352e+06	2.65267e+06
High	TGME49_318560	ATPase/histidine kinase/DNA gyrase B/HSP90 domain-containing protein	0	17.66	125	17	6	10	6	0	468	52.7	8.92	154186	155784	165753	169300	164178	185384	166405	137850	261372	395242	310432	186010	151914	218543	333062	288682	277939	267157	448362	390022	288314	457633	565540	494776	589543	569493	558668
High	TGME49_291890	microneme protein MIC1	0	17.498	102	11	4	7	4	0	456	48.6	5.27	23186.8	14665.5	23745.9	37236.8	60103.1	47522.8	35830.8	41034.2	33248.3	154528	185872	134249	141497	123060	158950	255976	166404	181907	92742.7	76404.9	64343	67684.8	59857.4	48035.3	84219.8	113309	79356.9
High	TGME49_306970	thymidylate kinase	0	17.429	288	28	4	10	4	0	273	30.2	6.27	54146.9	63262.2	52208.7	101778	86993.8	61114.2	51161.1	41494.4	37810.7	121505	105390	80913.2	95421	106554	83099	137703	110122	83878.5	38977	43261.4	20842.2	47345.5	70660.6	52402.9	49036.5	49543.7	37968.8
High	TGME49_249630	glutathione S-transferase, N-terminal domain-containing protein	0	17.409	311	11	4	11	4	0	438	48.6	9.47	361035	245916	351186	242801	185366	337944	446682	393612	924539	795194	499281	369863	241792	564909	662151	840178	585273	553013	568744	369514	409821	524408	451433	501211	566168	397568	523698
High	TGME49_258000	hypothetical protein	0	17.387	159	6	6	10	6	0	1271	135.5	9.35	93877.9	84643.4	112600	123747	127830	139821	163198	120750	230289	221538	131661	122950	84484.4	155544	167105	223387	155415	154461	94598.9	76479.1	59356.4	74742.6	92076.2	78237.6	108975	78275.6	85842.6
High	TGME49_264610	RNA recognition motif-containing protein	0	17.381	129	10	3	8	3	0	430	44.9	5.21	60445	63287	77486	161319	159022	127688	87419.5	73039.8	77014.4	156046	136246	88184.7	101715	130982	88694.6	268682	143125	127117	145143	137631	63327.4	151071	191627	138700	152653	171090	146533
High	TGME49_274120	hypothetical protein	0	17.381	124	10	6	9	6	0	674	74.2	7.71	128074	178388	148009	410344	402594	339718	146723	167977	143020	206724	235613	105152	96303.6	114874	236465	200812	196668	159564	155859	167788	98302	119551	179111	137587	276553	306392	252448
High	TGME49_257300	hypothetical protein	0	17.36	221	4	3	6	3	0	1152	121.8	9.51	53102.5	59720.9	51971.2	103996	124125	120833	65100	82834.7	54633	42557.7	57256.2	29885.7	23649.4	25928	47690.8	39996.8	42230.7	41580.6	47136.7	49508.7	23312.6	35378	38255.5	32593.9	66061.3	85441.6	82372.5
High	TGME49_256030	hypothetical protein	0	17.203	101	24	5	10	5	0	256	29.2	8.84	319729	285092	354022	606065	698463	619669	336884	359046	292838	129325	137937	85891.8	69031.7	65319.9	152094	164939	147521	118374	364610	340632	205408	360628	530727	365703	564605	518804	470449
High	TGME49_275810	ribosomal protein RPS10	0	17.197	207	46	5	13	5	0	152	17.4	10.14	795902	1.01042e+06	1.01337e+06	1.36263e+06	1.37573e+06	887584	869892	834581	692838	1.11122e+06	1.06024e+06	737909	847585	1.00112e+06	562925	1.24488e+06	850347	657215	979445	1.01212e+06	465333	1.10625e+06	1.61548e+06	1.11539e+06	1.07085e+06	1.18395e+06	738685
High	TGME49_238010	ribosomal protein RPL23A	0	17.164	199	35	5	12	5	0	167	18.6	10.4	770605	792785	828471	989215	1.56461e+06	1.42017e+06	1.0676e+06	1.33247e+06	1.12144e+06	1.182e+06	1.43005e+06	1.01578e+06	832234	911007	1.23017e+06	1.47086e+06	1.37528e+06	1.2224e+06	859326	957284	634875	890756	745310	715124	733436	949868	880906
High	TGME49_262690	ribosomal protein RPL27	0	17.111	132	27	5	12	5	0	146	16.8	10.4	274787	357771	261960	682479	795860	698525	404909	436816	342189	659220	676861	390788	353341	427715	647792	1.11573e+06	744513	834461	519868	482966	317921	475030	433017	399371	555090	618559	544674
High	TGME49_320440	hypothetical protein	0	17.084	90	3	5	8	5	0	2269	243.8	6.38	61211.9	50288.7	55052.5	54068.5	31043.2	47032.1	71539.8	46180	95972.3	121559	65902.2	87769.3	53360.4	117035	70496.2	122630	63274.9	73840.1	193559	132945	124178	179507	289174	201215	219649	125131	166278
High	TGME49_232230	ribosomal protein RPL30	0	16.955	131	35	4	6	4	0	108	11.7	9.33	96538.8	80561.9	89469.8	157651	191029	150867	148641	153659	102090	600471	674686	414088	397498	428686	566422	943550	658176	611898	605168	598946	360631	567831	524799	450893	647677	730045	550711
High	TGME49_226830	DnaK family protein	0	16.947	124	6	5	8	5	0	938	103.1	6.32	140191	144794	147857	455072	526521	410918	168166	196690	205890	245732	241621	191423	195354	207121	217650	746584	569062	483974
High	TGME49_218410	ribosomal protein RPP0	0	16.945	106	19	5	10	5	0	314	34.1	5.6	345131	229231	349726	618624	884283	734772	497363	687679	417416	643372	790827	502415	619862	540454	637019	1.03717e+06	718963	830764	331895	338455	238150	351901	306455	253261	309715	431657	381144
High	TGME49_305340	corepressor complex CRC230	0	16.824	165	3	4	8	4	0	1916	207.2	5.92	26761.1	18612	29618.9	55063.2	75092.5	64067.5	36176.8	41099.9	44064.9	26114.6	26649.5	21615.4	21675.7	20846.5	23520.5	41656.5	33738.5	30946.1	52598.3	46338.4	33348.4	50735.8	46807.1	40180.6	52037.8	63353.4	47333.8
High	TGME49_221330	DNA gyrase/topoisomerase IV, A subunit domain-containing protein	0	16.824	104	5	7	14	7	0	1597	176.4	6.95	305472	269959	318399	227660	188294	252905	350921	328306	446049	260239	178889	169862	135916	220310	187484	274359	181551	168998	400795	321572	275977	313292	496306	352493	404283	331017	360413
High	TGME49_209720	hypothetical protein	0	16.775	270	18	2	4	2	0	218	23.4	8.12	48896.5	63265.3	58042.9	88340	86029	110166	49484.9	51017.5	75822	3567.49	6081.87	4895.59	2851.96	14941.7	5424.54	13355.9	6687.81	3627.1	4576.64	7239.64	2074.75	3905.24	11065.1	7922.84	7174.82	9613.11	10673.3
High	TGME49_204130	perforin-like protein PLP1	0	16.723	127	5	5	8	5	0	1161	125.4	6.37	5172.11	3686.75	6690.74	7750.86	12924.8	8977.83	5913.78	7727.46	8175.65	209555	229999	113248	139012	152590	191311	262107	227679	218040	32100.5	33885.7	20524.1	31863.7	29874.2	21248.1	38514.6	49773.6	39712.4
High	TGME49_313270	hypothetical protein	0	16.686	78	2	4	5	4	0	2799	281.2	9.48	20061.5	19595.6	30433.2	40418	41109.9	42339.8	27812.8	45824.3	27224.9	11142.1	10839.4	5526.9	4435.7	6977.6	8459.5	24606.3	15571.6	12201.4	1662.86	1674	596.293	1391.85	3267.57	1605.63	3521.56	4490.8	1864.3
High	TGME49_230940	hypothetical protein	0	16.605	70	4	6	8	6	0	1523	155	9.39	30346.9	38317.7	30057.6	168397	199095	157660	45150.9	37943.8	52414	167513	161469	92734.8	80845.7	100618	120130	260680	181334	152754	10220.8	11436.2	6988.34	12817.4	16426.8	11781.4	16560.5	15242.6	16019.4
High	TGME49_237560	iron-sulfur cluster protein ISCU	0	16.584	156	29	6	12	6	0	219	23.7	9.31	57503.8	53504.7	57608.3	158076	126634	126714	74587.5	72908.1	117201	450807	329762	178615	111859	210036	390397	351705	279206	227465	102050	86691.1	76777.7	97791.4	101498	103563	207681	114185	135422
High	TGME49_274190	eukaryotic initiation factor 2B epsilon subunit, putative	0	16.536	241	6	4	7	4	0	809	88.8	4.98	15231	17018.4	11407.8	36620.2	43520.9	35693.7	20749.3	19993.3	18376.5	7061.25	7095.51	5231.26	3780.19	6637.6	1315.2	9742.39	6075.85	4068.33	78041.2	90382.1	52175.8	89481.1	105559	68414.9	100756	101100	75617.5
High	TGME49_217680	hypothetical protein	0	16.354	121	3	5	6	5	0	2234	246	5.31	55252.9	59830.1	76423.2	114870	118132	107112	65480.6	55794.2	51007.8	11179.9	9872.7	9304.14	9717.32	15220.5	7646.69	14152.1	9317.09	8202.53	38659.6	40977.5	21880.1	83699.2	79236.3	58434.5	60633	65390.8	58930
High	TGME49_269460	Ser/Thr phosphatase family protein	0	16.338	121	3	6	9	6	0	2066	218.5	8	11556.2	22211.2	22511	187389	194602	221766	51535.1	38431	47486.6	212256	205042	39097.8	37072.4	44416	202067	655300	558013	406816	15099.2	14752.7	7527.66	9754.85	18264.3	14497.9	63598	91184.2	82286.3
High	TGME49_297940	single-strand binding protein	0	16.308	53	7	4	12	4	0	568	60.3	9.42	128190	148193	139893	146776	101814	134533	160085	138433	190281	835282	725793	695058	591471	971350	581718	996032	657376	631621	381040	292561	249889	330574	450565	359199	374382	372621	391976
High	TGME49_209210	hypothetical protein	0	16.297	81	5	7	10	7	0	1484	165.7	5.59	189600	240862	198228	411925	439442	353884	206248	203372	192601	177528	169232	124348	123788	157970	118164	288143	203795	184467	119686	121500	59829	155076	177437	150194	151492	164289	117754
High	TGME49_314270	peptidyl-tRNA hydrolase domain-containing protein	0	16.292	70	11	7	11	7	0	744	82.1	7.84	34925.5	35649.6	38480.5	53564	60627.5	76184.2	62824.7	39365.7	71615.8	211675	156992	101805	83387.7	132747	163945	287848	198096	151148	206552	161675	145685	190075	223827	199007	218428	198537	186326
High	TGME49_256970	vacuolar ATP synthase subunit A, putative	0	16.252	64	11	5	9	5	0	616	68.1	5.48	44993	50351	44748.3	113347	147913	95857.2	39920.7	50966.5	47642.8	120031	146896	104933	127761	167573	141844	213270	159555	166674	44708.7	56570.8	22831	59003.8	69279	56480.5	64482.8	69019.6	50404.5
High	TGME49_225270	hypothetical protein	0	16.195	163	2	5	10	5	0	3243	349.4	9.47	3083.91	2932.66	6135.85	63374.8	67176.5	74564.2	27161.9	38459.3	23609.4	52762.9	50432.5	7156.91	9380.56	8756.81	44345.1	27106.2	26721.3	30256.7	8458.84	5757.54	4166.07	6660.37	5745.96	4619.15	44393.4	50930.5	46892.3
High	TGME49_244460	hypothetical protein	0	16.138	422	3	3	7	3	0	1239	127.2	8.37	8641.28	10104.8	9291.85	31845.8	30506.2	28073.7	13132.5	10860.9	15575.1	14619.8	16628.9	7687.81	9124.04	10430.2	13027.1	34915.8	20787	14376.5	4861.02	6051.95	1459.24	3050.21	6216.37	2927.03	8494.1	10033.3	5336.01
High	TGME49_228290	phospholipase/carboxylesterase	0	16.066	88	12	4	11	4	0	485	52	8.78	1.07116e+06	1.08096e+06	1.13643e+06	1.35002e+06	1.12679e+06	1.10289e+06	1.17096e+06	998667	1.57748e+06	1.86321e+06	1.51987e+06	1.23155e+06	980623	1.63072e+06	1.44785e+06	1.87865e+06	1.35259e+06	1.26831e+06	430903	347085	279919	440969	492551	450968	446818	416769	405626
High	TGME49_254440	ribosomal protein RPL12	0	16.027	151	25	3	7	3	0	165	17.8	9.42	53957.7	36958	74267.4	84601.7	140828	130664	74568.2	114275	69997.2	248989	273655	207449	225160	251446	221017	358530	274166	247798	116853	112172	65581.1	105169	106089	89067.4	111884	143264	118847
High	TGME49_218820	alba 2	0	15.998	178	36	6	15	6	0	148	15.4	8.43	1.29638e+06	1.67335e+06	1.5053e+06	2.00621e+06	2.12842e+06	1.54302e+06	1.26447e+06	1.27758e+06	1.01194e+06	1.59771e+06	1.55434e+06	1.18365e+06	1.26105e+06	1.52273e+06	913569	1.83422e+06	1.36404e+06	1.02566e+06	939237	1.06156e+06	430982	1.04885e+06	1.37404e+06	1.00865e+06	1.0018e+06	1.09223e+06	675957
High	TGME49_216630	trigger factor protein, putative	0	15.905	90	8	7	13	7	0	1031	113.2	6.6	408916	351305	350844	339798	236721	347587	401245	283015	565965	280975	164929	169512	128620	278402	173676	284017	166673	188919	574519	411968	365691	542616	700904	592238	626223	462176	529335
High	TGME49_315510	hypothetical protein	0	15.893	59	12	6	12	6	0	460	51.6	8.35	112405	99600.7	104699	170291	222763	217394	126171	171372	116788	501101	692537	295393	254881	316282	605950	550098	572789	599909	150530	180293	111103	112811	147638	117130	224326	254255	257326
High	TGME49_273960	chaperonin GroS protein	0	15.793	114	20	6	11	6	0	374	39.9	7.4	114893	126605	120380	142697	123952	129012	118136	101383	113216	366008	340182	292588	230806	330084	289883	341464	302107	265480	310847	398569	234995	271230	424350	334089	364893	396562	360585
High	TGME49_290900	hydrolase, NUDIX family protein	0	15.758	67	20	6	12	6	0	300	33.2	6.79	271100	243517	293499	280012	207317	286337	368495	317601	566682	329967	202233	125552	90562.5	195527	214058	266694	185794	168792	808692	545057	468264	615981	745932	692921	836481	581826	617791
High	TGME49_227830	mitochondrial inner membrane translocase TIM44, putative	0	15.72	93	9	4	9	4	0	598	65	9.03	239184	255183	284029	339402	329143	392790	376328	345388	552011	118470	104929	53855.5	35539.6	72656.1	103976	103518	75356.3	71065.6	186770	165691	129612	154825	151090	160040	198040	172456	205078
High	TGME49_263120	hypothetical protein	0	15.702	163	7	5	9	5	0	889	96.4	5.86	207917	192288	212304	102390	68917.5	112994	215313	182312	246910	102531	74751.7	96369.9	67035.9	102158	79068.5	95044.2	66339.1	72201.8	359599	325096	253177	305588	411689	313940	413059	339751	350879
High	TGME49_212930	NifU family domain-containing protein	0	15.688	152	18	4	7	4	0	370	40.5	5.71	379704	344652	367915	329292	337927	337809	409700	429790	475635	32073.3	17046.9	12995.3	10410.2	17503.8	23489.7	21422.9	12252.8	14379.5	36280.8	37077.1	32757.4	45161.9	51070.7	38053.1	46454	49466.1	47673.2
High	TGME49_285680	dihydrolipoamide acyltransferase, putative	0	15.686	269	9	3	9	3	0	470	48.8	7.14	116214	103468	91264.3	93005.8	68890.9	114168	105924	94130	230711	130787	122433	75967	38466.5	77511.2	109424	89797	81048.3	70934.1	77701.9	66367.4	49379.7	79411.2	107107	106222	103343	68893.8	95776.2
High	TGME49_235930	domain K- type RNA binding proteins family protein	0	15.685	106	8	6	15	6	0	570	64.2	9.94	407757	479828	435927	850164	904806	713058	513166	533607	422227	560081	542924	431567	464299	534952	393992	855753	576182	532528	785845	593303	388550	813112	855726	644599	844731	857091	701232
High	TGME49_215060	small GTP-binding protein sar1, putative	0	15.678	115	27	5	10	4	1	192	22.1	7.64	544365	660158	579224	1.16663e+06	1.23868e+06	991344	638397	691834	596891	1.21777e+06	1.2989e+06	873317	841899	868138	963727	1.52884e+06	1.21964e+06	946031	750809	871331	521067	861424	1.11628e+06	803620	926885	983105	729857
High	TGME49_204410	endonuclease/exonuclease/phosphatase family protein	0	15.613	214	6	5	10	5	0	1132	121.5	8.79	96677.8	105178	112357	154311	110377	120631	126088	102137	196665	142322	80520	69881.1	49037.4	90549.1	87382.6	138022	81997.5	72225.3	101091	73686.5	52985.9	79163.2	104557	78042.5	114024	82438.2	84843.6
High	TGME49_231370	phospholipase, patatin family protein	0	15.53	78	2	4	8	4	0	2904	315.1	6.25	43618.1	38259.3	47185.7	45320	34421.2	52044	44477.1	27323.2	67735.4	20105.7	11077.5	10401	9247.39	18436.5	13354.8	22969.8	11318.1	16914.8	70080.3	42321.9	46279.3	65363.7	84744.2	60953.9	86628.4	56539.7	63202.6
High	TGME49_242780	hypothetical protein	0	15.452	192	1	5	9	5	0	4031	439.2	8.37	38020.8	37892.4	52692.2	30170.2	32560	46259.9	48369.7	34575	68645.7	132467	108717	93244.2	60314.7	109621	126286	124108	83280.3	102851	20379.4	8024.55	12391	17880.4	18170.8	18944.1	16200.1	19088.7	30733.9
High	TGME49_200280	WD domain, G-beta repeat-containing protein	0	15.439	54	9	7	7	7	0	948	101.9	7.28	142874	116941	141607	1.22997e+06	1.25164e+06	1.15019e+06	189150	172842	258466
High	TGME49_202370	T-complex protein 1, epsilon subunit (TCP-1-epsilon), putative	0	15.388	83	9	4	9	4	0	536	58.6	5.96	207746	248441	205080	418842	454784	404060	230313	210519	247244	144287	118411	125447	105959	146043	121472	168747	128573	146750	90869.5	96836.6	68513.2	84418.6	115025	81144.1	92689.4	106569	91749.8
High	TGME49_270380	ribosomal protein RPS13	0	15.377	84	38	6	13	6	0	151	17.2	10.55	1.09977e+06	1.43778e+06	1.31567e+06	2.26381e+06	2.35449e+06	1.52272e+06	1.19692e+06	1.21996e+06	1.00414e+06	1017871	1.05437e+06	731738	769522	972485	687454	1.22996e+06	865700	696476	758859	962965	374661	1.05878e+06	1.31027e+06	873557	956205	1.09668e+06	758889
High	TGME49_258870	hypothetical protein	0	15.323	208	6	5	10	5	0	916	101.5	8.18	183336	197486	228963	263434	304940	324903	211585	189177	218229	216113	179412	151421	119702	172502	154162	229129	169240	162302	133814	125512	76769.8	172917	194612	175037	191644	206006	210518
High	TGME49_313700	hypothetical protein	0	15.322	53	10	6	11	6	0	583	62.8	8.03	166824	152629	174892	312029	261719	399516	219254	165823	382309	396035	290105	244829	174115	296514	340096	375255	275180	288322	412943	315174	272833	387714	389488	400792	431918	337046	454784
High	TGME49_285210	hypothetical protein	0	15.28	66	5	5	8	5	0	1261	137.9	6.39	62001.4	75591.9	90786.5	823428	633360	604550	176813	159749	179754	65790.6	58826.6	23442.2	19078	27121.3	47028.9	87168.3	65111.6	57852.1	13731.4	12615.8	7938.39	9745.99	13092	11913.8	23630.5	30958.2	25902.6
High	TGME49_231150	hypothetical protein	0	15.27	111	10	5	7	5	0	662	73.2	9.38	189510	197293	216761	234204	184312	260999	231151	149209	430338	412092	245832	190145	136592	313032	264172	398911	235661	231263	98542.6	37663.5	31223	47949.7	47255.3	43757.2	71989.3	42717.6	55445.3
High	TGME49_214150	mitochondrial inner membrane translocase subunit TIM17, putative	0	15.226	149	16	2	3	2	0	188	19.5	8.78	54210.6	51969.1	61061.9	100235	108954	78222.7	44484.3	55815	70900.6	74178.6	74326.1	61015.1	35509.5	66054.6	62712.3	74898.1	49435.1	45234.7
High	TGME49_220950	hypothetical protein	0	15.096	167	16	4	11	4	0	363	38.5	5.36	498788	567061	560437	719869	728758	639822	424555	489330	394367	619008	491074	433022	342815	471953	428785	567507	453265	446676	385780	359075	224006	617095	565471	598944	648051	619848	579245
High	TGME49_217790	S1 RNA binding domain-containing protein	0	15.077	156	3	4	8	4	0	2395	268	6.35	16111.2	17500.5	16729.2	21786.3	18625.7	20346.6	20711.8	18146.8	22148.3	27950.6	13899.7	20315.2	14442.2	24960.4	17553.4	31352.2	17482	17421.9	36413.1	24139.3	25092.4	33450.4	50244.6	34897.7	33114.1	28358.2	32628.5
High	TGME49_240810	hypothetical protein	0	15.014	189	7	4	10	4	0	566	61.2	5.3	133842	162915	142737	274849	350431	222149	148631	165437	118930	340117	379311	204229	220378	248819	231819	389322	347172	248762	205794	242468	133106	244939	314770	238689	290328	361271	252193
High	TGME49_244320	ribosomal protein RPL24	0	15.01	224	12	4	12	4	0	291	32.7	11.12	1.43181e+06	1.77237e+06	1.53512e+06	2.6328e+06	2.17456e+06	2.15996e+06	1.49206e+06	1.42539e+06	1.36838e+06	1.45927e+06	1.30386e+06	1.04607e+06	787029	1.0612e+06	1.07191e+06	1.47138e+06	1.25753e+06	1.05328e+06	1.81792e+06	1.65231e+06	992120	1.41343e+06	1.91402e+06	1.66638e+06	1.89613e+06	1.69944e+06	1.66624e+06
High	TGME49_213350	ribosomal protein RPS15	0	15.003	45	23	4	9	4	0	150	17.1	10.2	1.25709e+06	1.75074e+06	1.57231e+06	3.14302e+06	3.21684e+06	2.05583e+06	1.4363e+06	1.50577e+06	1.10773e+06	1.33263e+06	1.46334e+06	852153	1.03229e+06	979596	859679	1.56353e+06	1.33756e+06	720156	1.24333e+06	1.35954e+06	656217	1.38238e+06	1.80375e+06	1.37474e+06	1.68917e+06	1.91961e+06	1.17717e+06
High	TGME49_215280	succinate dehydrogenase [ubiquinone] iron-sulfur protein	0	14.962	74	20	6	10	6	0	342	38.6	8.24	232556	171189	220768	214462	155022	260789	243610	144354	522099	174018	99503.1	96102.3	57156.1	133844	101768	183480	102660	106588	178289	144770	135002	216703	207893	213237	236809	166096	200623
High	TGME49_226430	reticulon protein	0	14.851	147	23	4	9	4	0	196	21.6	7.69	701387	822821	800533	1.37748e+06	1.50097e+06	1.08969e+06	709523	623880	682973	192735	169938	113329	124416	147616	101893	192607	160765	106127	139629	146540	72705.7	167288	208334	152824	179192	177255	123537
High	TGME49_231480	GCN1, putative	0	14.833	214	1	3	5	3	0	3416	362.4	7.03	29652.4	40538.4	45382.1	114506	115902	73593.6	42742.1	36714.2	34852.5	26662.1	24977.5	14100.8	13737.5	18594	13568	28948.7	21544.3	17982.3	23953.1	20694.4	9536.86	26069.1	40031.2	25340.1	26616	31625.7	19000.6
High	TGME49_219270	multi-pass transmembrane protein	0	14.704	197	17	4	10	4	0	389	43	4.94	385695	1.19047e+06	507700	3.40914e+06	2.74074e+06	2.41334e+06	479054	459134	566886	694379	663643	318383	381855	423886	577643	1.22607e+06	926179	688994	573934	637263	269743	595563	778036	672606	996079	969586	842532
High	TGME49_258470	hypothetical protein	0	14.694	113	22	5	7	5	0	284	31.7	7.8	43329.1	137378	92984.8	230409	219556	152567	71437.8	74640.4	97299.3	7993.64	7334.26	2389.74	514.236	5088.84	2287.18	9477.4	5799.28	5676.12	90501.3	113073	46485	121977	202489	115261	126335	160764	107045
High	TGME49_311400	WD domain, G-beta repeat-containing protein	0	14.646	37	5	7	8	7	0	1585	165.5	6.55	67630.6	93127.3	87582.3	488229	467382	412766	115273	137172	120353										8786.25	9109.33	4907.21	8769.57	10637	6345.31	8360.79	11408.6	9760.17
High	TGME49_289770	mu1 adaptin	0	14.621	130	14	6	12	6	0	430	48.9	8	199856	256132	254871	485072	521395	433762	250965	254222	209101	425608	403579	262832	282441	334564	290573	527683	480512	363606	360982	362114	213482	380430	484167	372173	478430	541883	385453
High	TGME49_229250	ribosomal protein RPL28	0	14.617	120	29	5	13	5	0	129	14.7	11.14	289384	352491	352335	742495	743007	487110	338427	399453	277266	820647	922281	449448	523033	615523	531001	772464	736013	570744	801796	840145	353781	671517	1.00094e+06	672750	949706	1.0621e+06	791951
High	TGME49_230860	hypothetical protein	0	14.48	80	6	5	5	5	0	903	96.9	7.8	34317.7	31704.8	39488.4	550481	504663	449084	51395.4	42221.9	89648.4
High	TGME49_259630	hypothetical protein	0	14.426	106	41	4	6	4	0	160	18.3	5	350367	1.12224e+06	385695	4.09547e+06	2.62807e+06	1.74855e+06	332808	315817	351727	524212	429026	225448	220175	294207	276092	540493	404603	256338
High	TGME49_267080	26S protease regulatory subunit 4, putative	0	14.406	65	15	5	9	5	0	441	49.1	6.42	282330	310775	269902	645434	699236	544036	303257	357550	264827	124449	125018	89024.2	79556.8	95267	132576	184322	137747	115066	29564.5	46061.1	19642.3	32478.5	44660.4	32103.4	41932.2	48967.8	41509.3
High	TGME49_239760	ribosomal protein RPL22	0	14.384	46	38	5	7	5	0	133	15.1	9.89	437105	574591	526051	914008	950447	683010	556496	620190	423986	789866	801419	583408	657934	723037	524867	885629	745068	521017	194551	188147	85593.3	191459	253946	169080	201380	210754	176068
High	TGME49_243570	ribosomal protein RPS26	0	14.376	203	29	3	10	3	0	112	12.7	10.92	286756	261717	238011	316278	363675	347241	312928	266382	281820	985772	1.02728e+06	666820	628448	724935	864837	891854	890624	861403	923454	786971	528137	668601	742896	620293	733650	914315	756326
High	TGME49_203310	dense granule protein GRA7	0	14.327	112	14	2	5	2	0	236	25.9	5.41										143988	183651	100955	74096.7	99722.1	127471	356858	96771.2	323112	29335.9	25338.4	16776.7	32323.5	31031.4	29605.5	31562.8	30002.7	33622.2
High	TGME49_201210	hypothetical protein	0	14.295	134	5	3	9	3	0	709	76.1	9.14	15635.8	15029.8	23100.1	28449.6	25668.7	26281.1	20883.5	23717	31402.5	319489	164556	145843	100823	147738	230514	308898	190592	144331	118581	78846.8	73564.9	82795.4	106114	77325.2	133030	94641.7	102329
High	TGME49_226220	alveolin domain containing intermediate filament IMC9	0	14.256	121	5	3	6	3	0	726	80.1	7.66		6960.75	1886.63	94052.6	120333	97137.9	15312.9	9067.83	21053.6	19795.8	11616.5	956.786		5306.73	22391.1	49850.8	42113.5	35502.1	12418.7	10310.3	9738.04	12866.3	14321.4	14667.8	31113.5	36248.7	39415.4
High	TGME49_255880	hypothetical protein	0	14.203	72	9	6	6	6	0	787	85.7	6.65	203375	194901	202029	1.29003e+06	1.33003e+06	994848	333433	329641	351779
High	TGME49_301440	calcium-dependent protein kinase CDPK1	0	14.153	47	9	6	7	6	0	582	65.4	6.44	246594	322203	353428	1.41603e+06	1.3346e+06	1.17674e+06	433559	435993	499713	49512.4	42596	34396.3	34735.9	33150.3	41439.5	153846	67596.1	79000
High	TGME49_277500	26S proteasome regulatory subunit 7, putative	0	14.141	132	11	3	8	3	0	476	52.3	7.17	45648.7	47507.5	54054.7	121440	135605	107804	66235.7	91664.4	68212.8	66965.6	60148.2	34591.6	51923.8	58303.4	40164.7	107434	67342.3	46880.1	36205.7	43948.2	21947.3	46323.2	60062.6	43121.8	49498.3	60679.1	34207.6
High	TGME49_220100	phosphoribosylpyrophosphate synthetase	0	14.017	106	11	4	7	4	0	557	61	9.58	214030	183119	213635	331232	322868	274966	187092	172515	187156	305343	215091	100355	88095.8	114186	229297	390597	303588	248304	77660.5	85928.7	74048.3	120834	114802	109405	242506	263501	227178
High	TGME49_304740	rhoptry kinase family protein ROP35	0	13.989	121	8	4	9	4	0	640	71.2	7.78	52185.6	73788.5	61638.4	78466.9	89163.5	65098.4	22941.2	21117.6	33933	163312	173052	143884	106205	156498	118574	198038	155244	110450	54084.2	58168.1	32119.5	145033	190874	144380	134695	155818	120874
High	TGME49_320100	RNA recognition motif-containing protein	0	13.989	119	3	4	8	4	0	1216	128.8	8.5										50991.3	48976.9	33058	31098	36370.5	50566.4	82559.6	63693.5	55946.9	27825.2	28451.6	18905.1	31504.5	46477.5	32421.8	43523.9	42589.2	36336.7
High	TGME49_251870	histone H2Bb	0	13.891	85	36	5	11	3	3	115	12.6	10.04	1.39937e+06	3.57434e+07	1.16452e+06	1.32919e+06	2.58496e+06	2.33054e+06	1.87905e+06	1.48171e+06	1.5571e+06	1.05068e+06	1.21383e+06	884219	588016	693811	971983	2.9484e+06	1.19042e+06	2.05011e+06	1.49484e+06	2.17801e+06	1.58149e+06	1.2177e+06	1.06214e+06	1.09783e+06	2.2082e+06	1.65976e+06	2.20426e+06
High	TGME49_230410	peroxiredoxin PRX3	0	13.816	43	17	5	10	5	0	283	30.5	8.78	625049	549217	715638	635175	515201	734109	622511	487035	1.21376e+06	1.06981e+06	729037	570513	413685	950034	800716	1.29027e+06	723287	797386	858650	553049	498092	811092	822497	853653	932148	668823	807835
High	TGME49_313100	signal recognition particle SRP54 protein	0	13.755	203	7	3	7	3	0	582	62.8	8.5	39789.4	46722.2	40202.6	89249.5	77558.5	64356.9	58619.7	61053.3	36427.2	63999.2	55794.7	35689.8	39969.6	42575.5	43448.3	63748.8	54021.3	51214.5	77425.4	96954.3	64090.8	57226.1	82293.5	47030.7	68257.2	122561	91473.3
High	TGME49_305020	hypothetical protein	0	13.751	109	3	4	7	4	0	1564	172.2	7.61	163212	139239	143658	151320	110047	145710	162874	98439.7	211883	63949.4	30531.4	49107.4	30718.2	62011.9	41410.4	70289.8	33732.2	33917.8	166888	136160	111139	140236	205694	174851	187397	133262	153033
High	TGME49_289750	ribosomal-ubiquitin protein RPL40	0	13.622	213	26	3	7	1	2	129	14.7	9.8	155606	278731	198258	610343	647298	639968	254703	331891	270058	531447	552000	249104	190550	269105	494467	843610	690327	551223	218263	248403	187390	336069	299410	274894	391565	487854	449519
High	TGME49_256760	pyruvate kinase PyK1	0	13.588	102	12	5	7	5	0	531	57.5	6.4	48477.3	52322.1	60850.7	163467	151104	125670	82275.4	68646.9	103872	243310	266134	212996	198141	218403	190758	624840	360822	409873	115987	128926	70872.3	104609	97027.6	67343.2	135528	127114	119861
High	TGME49_236570	lysine decarboxylase family protein	0	13.585	188	13	4	9	4	0	397	43.9	6.57	68643.3	70277	66790.1	147109	181656	145228	88895.6	87495.2	82001.9	90026.4	86000	62582.8	56439.2	74661.6	62000.9	125573	104044	84281.5	72236.7	99641.1	52791.1	63935.9	79650.7	64600.1	91621.2	107061	78389
High	TGME49_280610	signal recognition particle receptor alpha subunit	0	13.506	67	8	4	4	4	0	556	60.8	7.49	139543	153176	149826	223552	258432	228273	152982	154353	164049	14315.4	15376.2	10890.9	10589.9	14613.7	11029.8	18016	16536.2	13867.2	79304.9	90756.8	36832.3	98728.4	145719	101487	100074	111753	74612.8
High	TGME49_301380	elongation factor Tu GTP binding domain-containing protein	0	13.439	43	5	5	8	5	0	1333	139.9	9.55	110365	105599	107401	89469.1	49785.4	93939.7	124813	85287.1	184797	159117	109566	104199	86976.6	145937	117504	157312	102747	119503	73988.6	55589.5	44456.9	80175.4	104227	83148.9	76701.5	63225.9	82862.6
High	TGME49_225080	ribosomal protein RPS18	0	13.43	226	21	3	9	3	0	156	17.7	10.61	314905	287866	265520	549606	668341	570880	404324	371489	345444	368982	440179	270436	251717	279866	318174	555540	372806	404301	164949	220554	127552	155998	164213	137055	210946	256479	218455
High	TGME49_318510	N-ethylmaleimide-sensitive fusion protein, putative	0	13.415	99	10	6	10	6	0	751	83.4	6.51	210052	253092	247964	577575	580376	477005	251429	236326	240918	394559	433974	266439	256532	284524	389099	417016	394242	341444	76328.6	86579	49580.3	89887.8	116411	77122.3	104479	103196	90103.8
High	TGME49_251930	enoyl-acyl carrier reductase ENR	0	13.21	146	15	3	7	3	0	417	43.6	8.62	108066	99310.6	110516	118769	85253.6	118118	140555	121416	191086	42526.4	44307.4	31896.3	25454.8	39364.1	36893.4	44736	34982	36725	33061.5	30237.1	18503.1	27191.3	37678.9	28074.7	33880.6	32897.2	34929.9
High	TGME49_220930	hypothetical protein	0	13.205	131	6	4	9	4	0	687	74.1	5.97	215482	267221	251325	676910	743602	613457	195831	187456	247607	186363	183685	108866	120117	135603	131261	243007	197925	157735	119382	139109	65892.3	154249	203097	153269	169441	183745	145199
High	TGME49_260800	hypothetical protein	0	13.2	103	3	4	7	4	0	1444	160	5.63	39005.2	35880.7	39646.8	21791.1	12398.6	24478.5	35935.9	25709.2	47631.8	28503.1	14292	13858.8	13238.9	21260.9	14708.1	22927.8	11369.2	13377.3	119778	91511.8	84834.8	94512.5	143597	115072	136844	76592	94862.2
High	TGME49_288360	tryptophanyl-tRNA synthetase (TrpRS2)	0	13.143	43	8	5	5	5	0	689	77	7.3	114437	94476.8	81369	343053	356919	406816	175370	166887	193345	306686	287745	250366	227475	208124	266984	553564	329361	408618
High	TGME49_216260	eukaryotic initiation factor-2B, gamma subunit, putative	0	13.05	86	12	5	11	5	0	525	58	6.74	132335	154185	164921	336753	336697	274159	133598	155989	145111	186545	180112	96436.6	129794	162997	114939	286660	222099	162784	108040	126200	66311.2	125597	166084	134130	160716	172567	151312
High	TGME49_240430	glyoxalase family protein	0	13.045	135	3	3	7	3	0	1114	122.3	6.28	1303.91		1133.72	3492.6	1628.54	2456.3	1820.64	1217.08	1906.08	5810.74	5862.86	5967.55	5235.31	6058.72	3448.81	9564.98	4866.62	7454.32	7455.74	7824.97	6060.03	10289.4	11799.6	9607.79	7868.56	7166.77	7313.99
High	TGME49_305190	CorA family Mg2+ transporter protein	0	13.017	157	4	3	5	3	0	846	92	6.81	10676.8	14298.8	11297.4	147180	145506	107983	35723.6	43697.1	41663.8	54788.2	55252.2	21636.3	19345.2	22026.3	48944.4	180728	148287	101117
High	TGME49_301420	hypothetical protein	0	12.97	118	17	4	8	4	0	263	29.5	6.73	82431.8	99497.9	89376.1	228039	253251	257417	110560	104203	94416.3	77099	87436.1	35724.2	30650.2	51731.1	78758.5	72300.5	64619.8	63167.3	20478.7	16525	10244.7	13945.2	22772.3	14862.4	37175	34447	32586.9
High	TGME49_260440	nuclear factor NF3	0	12.966	87	16	5	11	5	0	311	34	4.32	909689	836445	913368	2.03596e+06	2.55502e+06	1.94362e+06	1.11309e+06	1.30505e+06	971640	801836	710163	570488	501796	568084	567975	1.26828e+06	854254	706139	440940	446259	263384	423239	401638	380221	543192	615750	440158
High	TGME49_233020	Not1 N-terminal domain, CCR4-Not complex component protein	0	12.883	110	3	3	5	3	0	778	83.8	5.69	109422	113965	121720	305902	338954	255020	127411	136647	114502	63653.3	62302.5	45284.2	45978.4	51339.9	45854.9	70930	62115.7	47624.5	69388.1	83821.6	37435.4	84998.4	96784.2	78006.8	81612.6	98648.5	67283.2
High	TGME49_231970	pre-mRNA processing splicing factor PRP8	0	12.851	57	3	6	6	6	0	2538	291.7	9	82865.8	93843.7	90820.6	216781	247952	246190	106917	107042	112183	147531	157701	86983.4	94366.4	82321.7	145261	178924	156541	119328	65638.8	55091.5	35276.6	53692.6	83543.6	62411	70321.2	82463.5	58800.3
High	TGME49_263750	hypothetical protein	0	12.816	85	5	5	8	5	0	1159	126.5	5.29	49091.5	47381.7	58287.2	62253.8	79219.3	90422.8	75886.5	83504.2	124313	170147	129877	84091.2	76232.4	97009.6	133433	134253	130380	122278	145547	117205	107340	107209	118793	117744	142462	127725	156308
High	TGME49_216530	ribosome recycling factor protein	0	12.8	77	7	3	6	3	0	482	51	10.36	102434	71145.5	105646	100675	93911.8	97973.8	123392	94154.6	206983	123846	71371.7	57020.7	48891.7	88465	92630.9	82225.7	77281.3	69724.8	22732.1	21003.4	19334.2	22203	21719.9	25365.4	26857.4	26322.4	23279.7
High	TGME49_318410	TCP-1 chaperonin, putative	0	12.767	65	8	5	11	5	0	537	58.6	7.08	265031	279254	302777	568904	634899	512167	300816	333284	260069	254140	269686	210512	204089	247648	245962	349764	268997	287773	296280	326108	215824	313135	434601	297865	365120	359156	269846
High	TGME49_321500	RNA recognition motif-containing protein	0	12.758	67	9	4	9	4	0	475	50.9	8.35	169559	197829	193532	880389	564305	817846	410457	177343	408029	297261	179632	115757	99571.9	169798	172636	902375	328190	368311	200665	126000	84521.9	135514	165999	140537	236163	148872	206357
High	TGME49_285850	peptidyl-prolyl cis-trans isomerase, FKBP-type domain-containing protein	0	12.73	102	10	4	6	4	0	428	46.1	8.73	76141.1	69727.2	96052.1	158915	178358	136950	85557.7	115616	96109.2	4188.68	4734.04	5171.28	4555.9	4245.33	2766.19	4563.62	4252.62	3935.72	79302.4	80160.4	60866.2	79217.5	90515.8	78474	74007.2	88355	79980.7
High	TGME49_271888	3-ketoacyl-CoA reductase, putative	0	12.6	0	12	5	7	5	0	342	37.5	9.26	417312	634399	465133	1.03632e+06	1.17452e+06	856556	379928	372045	362979	165662	163592	103245	103324	133802	107327	207227	149415	116385	102324	118527	49208.4	136723	155568	125320	137868	145377	115232
High	TGME49_300611	ribosomal protein L14	0	12.545	153	28	4	7	4	0	121	14.1	9.77	15265.1	15207.3	15736.6	10010.3	7185.58	10768.5	12530.7	10269.6	13657.5	111155	75735.9	103479	79089.5	117926	82770.5	113826	73894.1	81632.9	295541	275869	197846	347607	535628	395774	337102	313845	272105
High	TGME49_246550	aspartyl protease ASP3	0	12.488	45	9	5	7	5	0	643	69.1	5.64	53944.8	61242.4	64116.5	70584.7	48101	55427.7	59908	57753.6	65518.6	46461	30144.9	46284.5	35057.7	43482.8	34193.8	49572.9	44959.5	37286.6	457408	537346	274304	527464	850109	600547	604556	613599	514728
High	TGME49_227960	PCI domain-containing protein	0	12.488	87	8	3	4	3	0	506	55.7	6.38	166125	200754	183266	419189	454513	344481	191811	203113	197791	87179.2	86167.3	59267.9	61438.9	86074.8	53228	127682	93757.1	71040.5
High	TGME49_292975	hypothetical protein	0	12.362	71	3	5	5	5	0	2746	295.4	6.52										43493.1	28941.8	21359.5	13703.7	21911.2	31880	39736.9	22356	21231.4	7251.41	10195.3	3336.09	12307.3	10368.7	14491.8	3661.27	10914.5	11936.6
High	TGME49_212220	hypothetical protein	0	12.306	135	4	3	7	3	0	981	107.9	7.23	27384.2	34874.4	35600.1	54264.3	55136	67208.6	30663.5	29738.9	28058.6	13581.7	13457	10345	9169.12	12571.1	11979.3	18840	18312.2	15419.3	47688.8	64526.5	33321.5	54658.5	100631	69037.8	79032.7	80685.5	69705.6
High	TGME49_279390	proliferation-associated protein 2G4, putative	0	12.293	0	11	5	7	5	0	462	50.3	6.68	100270	93716.1	70744.1	186252	165507	120364	97735.8	119318	91391.2	234327	213108	203702	151045	181737	210753	382502	277614	252068	410097	463466	263441	325746	498768	382711	559963	508941	395512
High	TGME49_297270	hypothetical protein	0	12.272	74	7	3	7	3	0	491	53.3	9.5	22883.6	17789.5	27440.5	34988.2	46445.6	30046.9	29494.1	49645.2	35993.7	264643	228512	178185	170341	193956	247438	241583	186999	207030	168092	159966	129596	157260	213423	169540	218820	180603	199318
High	TGME49_229740	hypothetical protein	0	12.229	231	10	3	8	3	0	547	59.9	8.95	75468	64621.8	82682.5	91198.5	62472.6	80296.3	82366.3	48752.9	170087	25812.8	11507.6	12943.7	8943.8	16137.4	14076.1	20275.7	12366.8	9538.88	94232.9	63583.5	55862.6	86896.2	109352	91664.9	100181	72518	93707.9
High	TGME49_230050	50S ribosomal protein L3, putative	0	12.222	55	8	3	7	3	0	514	56.1	10.07	222616	183375	215756	245042	166679	246439	260261	131690	438068	153349	59945.6	81759.8	54720.6	94758.8	73061.4	178329	73298.5	66935.1	236239	116436	130018	186146	243412	201256	296251	135826	200115
High	TGME49_264720	hypothetical protein	0	12.166	54	4	3	6	3	0	899	101.6	9.42	56914.9	46995.2	67639.2	50100.8	59776.1	65954.7	47496.4	52835.9	78380.5	167042	94375.4	122634	81112.2	156916	122548	159597	114698	116553	132796	113297	105246	127996	172757	159437	155399	113111	130883
High	TGME49_206510	toxolysin TLN4	0	12.061	173	2	4	8	4	0	2340	246.6	5.45	75534.3	88567.1	75615.2	136124	172690	127546	74814.2	69291.7	65646	59806.4	58782.5	41098.9	31674.9	44982.9	36114	58914.3	46299.3	38645.5	44141	40690.2	19511.2	44691.3	50194.3	40317.9	44983.3	49510	50737.9
High	TGME49_300030	hypothetical protein	0	12.045	42	5	4	9	4	0	903	98.2	6.73	161659	141658	169481	152202	100431	180431	216668	134571	343396	548501	267278	233951	179271	318759	311788	467142	222889	239531	392553	236525	219487	315370	392668	259037	434381	279043	326642
High	TGME49_204050	subtilisin SUB1	0	12.029	67	7	4	8	4	0	761	81.7	5.24	122800	130652	156944	279863	313013	232315	163482	173137	144403	64846.3	63576.3	38223.6	44870.9	46336.1	43637.5	101773	53612.9	63122.8	63305.2	85888.6	46012.2	76405.8	78748	62917.9	94990.1	96320.6	66276.8
High	TGME49_263500	vacuolar protein sorting-associated protein 26, putative	0	11.995	72	14	4	9	4	0	368	42.2	6.09	145119	169194	156886	339721	373569	309744	158563	188710	171034	253373	267371	194554	220177	215092	194673	344187	268632	197300	148163	179323	99659.1	163393	178177	145789	167572	211317	164951
High	TGME49_294190	enoyl-CoA hydratase/isomerase family protein	0	11.993	113	9	6	10	6	0	716	80.2	8.46	285679	206181	281100	271046	237054	364809	333792	269371	548586	154260	96638.6	95683.1	61214.7	111503	139659	160129	105250	107869	352648	268116	239655	310976	350834	317124	419339	310547	377287
High	TGME49_207630	peptidyl-tRNA hydrolase domain-containing protein	0	11.918	68	12	4	5	4	0	497	54.9	8.25	57589.4	44955.4	51179.2	42474.8	27098.8	46663.3	58677.1	35389.9	75403.5	11612	4905.64	6827.7	4463.56	6207.99	8726.3	14112.4	8257.08	7759.97	47918.5	28433.7	29330	40100.9	58541.9	43208.5	43993.8	28757.4	38130.9
High	TGME49_261250	histone H2A1	0	11.882	88	22	3	5	2	1	180	19.5	10.2	315531	1.01352e+07	353094	201484	664034	584953	498917	400150	472282	27096.3	32862.3	22422.4	20741.8	18442.9	30010.9	81766.6	37896.6	52991.6
High	TGME49_284010	5'-3' exonuclease, N-terminal resolvase family domain-containing protein	0	11.852	76	3	3	4	3	0	1159	124.7	9.73										7066.83	7347.63	5589.67	1218.64	4967.39	5419.14	4994.47	7887.68	6865.5	23098.3	15567.8	14720.4	20196.7	25888.4	20226.4	25610.4	22845	27411.2
High	TGME49_319550	membrane protein C17G8.08c, putative	0	11.832	46	19	3	4	3	0	343	36.2	5.81	23495.2	22362.5	29944.6	45418.9	41149.7	39666.3	26214.5	33275.5	33041.9										29776.4	44429.6	23519.2	40202.4	57142.5	43163.6	84468.4	70008.6	52338.6
High	TGME49_313400	DnaJ domain-containing protein	0	11.828	32	11	2	4	2	0	293	31.9	9.2	35873.1	39147.7	39038.4	110744	101197	99368.2	90138.1	105405	84287.1										23563.6	23688.4	17472.5	21537.4	28077.8	26011.3	34694.2	30789.2	34226.7
High	TGME49_315640	lipoyl(octanoyl) transferase	0	11.786	156	5	4	9	4	0	910	101	9.13	146082	123491	143403	94258.9	61138.8	118358	178096	132413	204342	173929	102623	135313	76113.1	143458	133074	162927	97742	109682	127150	93334.3	70182.7	85074.1	137047	90861.7	120556	78245.5	106367
High	TGME49_315230	hypothetical protein	0	11.78	109	8	4	4	4	0	628	68.3	7.03	8527.32	7216.62	7902.08	7596.53	2390.82	7901.21	11073.5	7352.87	21891	157485	96234.7	80028.6	63818.7	127955	131728	147167	93402.8	86130	128616	81010.5	72989	110448	88959.9	108382	116220	97049.1	127350
High	TGME49_215920	hypothetical protein	0	11.78	160	7	3	5	3	0	357	39.5	11.17	54924.1	38425.6	54853.3	55424.7	43609.3	73557.1	81350.7	57375.4	156646	40847.6	23908.9	17563.2	14082.5	12586.9	35788.8	35458.7	20062.7	20799.4	26703.7	23834.5	19533.2	16477.6	20171.9	21183.3	19464.1	21978.4	25597.3
High	TGME49_266730	leucyl-tRNA synthetase (LeuRS2)	0	11.767	29	3	5	5	5	0	1591	174.8	8.32	38686.1	45026	33426.8	84687	85930.5	74034	46580.2	44658	48435										112916	113369	81632.6	115403	187330	134310	146133	125703	134536
High	TGME49_266080	hypothetical protein	0	11.667	144	4	3	7	3	0	728	81.1	8.72	59918.4	57639.7	66247.3	164246	207787	157034	66076.6	62947.9	68776	73451.9	70893.9	48457.8	47940.3	62561.1	58598.7	159424	108098	87395.3	64940.9	63143.1	33791.7	76962.6	75678.9	61083.5	78619.2	97906.5	74913.4
High	TGME49_289830	eukaryotic initiation factor-3, delta subunit, putative	0	11.563	43	16	4	7	4	0	335	37.7	5.69	15516.3	20708.1	22457.1	50443.8	56837.9	39392.2	24653.6	23712.6	24260.1	222129	166263	134163	117927	146126	142918	293297	188196	174870	236708	220879	146963	303758	373814	252675	324642	323040	231880
High	TGME49_246978	hypothetical protein	0	11.505	66	4	5	12	5	0	1463	160.8	8.82	180232	157703	167547	106321	60563	109827	173118	125557	229398	183721	85128.7	142018	94995	184233	110094	180894	89205.5	110729	213895	154889	123983	183422	327295	229612	254106	191076	200364
High	TGME49_267480	tRNA (guanine(26)-N(2))-dimethyltransferase, putative	0	11.418	90	4	2	5	2	0	697	76	8.4	40189.4	38423.2	51514.6	82408	75593	62212.2	43647.7	59688.9	40906.9	1252.31			1266.71	944.447		1371.44	1453.77		1196.89	2084.8	1166.96	1258.97	1805.37	958.123	1876.24	1802.41	619.038
High	TGME49_300601	ribosomal protein S11	0	11.38	138	19	2	4	2	0	135	15.5	10.15	97873.5	82169.4	104815	56369	43398.5	61354.2	68686.3	66519.8	84324.8										120870	99552.4	84529.3	142018	201234	132529	125414	115796	126913
High	TGME49_278975	ICE family protease (caspase) p20 domain-containing protein	0	11.377	46	3	4	4	4	0	1344	144.9	8.92	81819	153853	121401	2.34885e+06	2.97295e+06	2.16838e+06	156550	186717	196169
High	TGME49_209580	RNA methylase family UPF0020 protein	0	11.375	96	5	3	5	3	0	784	85.7	9.61										29827.8	16445.2	13878.3	10255.5	16753	25466.2	43577.7	28544.1	23292.1	43598	37529.3	21181.5	36808.9	34285.2	32940.9	41467.4	39737.5	43275.3
High	TGME49_255690	2-C-methyl-D-erythritol 2,4-cyclodiphosphate synthase domain-containing protein	0	11.35	79	10	5	10	5	0	529	56.5	11.02	752103	590077	720170	536925	363458	587414	756220	658662	1.03797e+06	340643	189011	221168	149326	311316	190518	279764	163597	182867	418364	293880	292937	401367	586480	470598	526334	352815	435482
High	TGME49_307040	shikimate dehydrogenase substrate binding domain-containing protein	0	11.276	126	1	4	6	4	0	3215	348.9	7.01	5710.82	5162.78	6178.91	57255.6	60994.7	38583.5	16075.2	12309.9	12580.1			676.554				805.236		748.551
High	TGME49_202530	aspartate-tRNA ligase	0	11.237	56	8	5	8	5	0	773	86.7	8.22	132349	127920	159605	249517	262268	195672	145790	144471	154238	270099	223635	181951	181182	218081	204706	326409	239156	203723	158622	163426	100612	186242	229305	190366	185089	183265	171641
High	TGME49_243540	WD domain, G-beta repeat-containing protein	0	11.185	30	8	5	9	5	0	711	77.2	6.61	18482.9	22901.4	25587	41435.9	46616.7	30225.9	24411.7	23327.4	19965	217500	201806	163515	146353	196576	125202	312428	229920	173021	70098.3	70171.4	37499.7	77553.6	83913.4	70889.4	83559.6	75896	64739.4
High	TGME49_209910	histone H2Bv	0	11.078	72	28	4	9	2	0	123	13.7	10.55										355632	499259	344029	273671	254735	293261	1.41081e+06	298439	946962	209696	573237	285833	284270	198920	225975	517703	294501	509362
High	TGME49_281620	aldo/keto reductase family oxidoreductase	0	11.05	60	10	5	6	5	0	517	56.7	7.91										95287.4	70877.2	62543.5	56858.7	84241.2	78345.8	84726.7	70218.7	81207.8	339595	332870	232880	323900	380011	326984	322685	343291	319361
High	TGME49_231080	ribosomal protein RPL38	0	11.03	205	38	3	11	3	0	84	9.6	10.68	476747	622122	600252	1.14628e+06	1.28518e+06	929426	562102	453606	442735	1.02165e+06	1.02488e+06	574642	758883	872785	627611	968184	866937	587091	748579	897072	401453	955931	1.23721e+06	928641	1.03302e+06	1.10952e+06	677737
High	TGME49_299110	cleft lip and palate transmembrane protein 1 (clptm1) protein	0	11.011	81	7	3	3	3	0	619	71.2	7.64	4032.6	18271.6	10424.1	21281.9	17754.7	17565.6	11020.8	14764.3	14412.2
High	TGME49_231120	ribosomal protein S11, putative	0	11.007	120	9	3	7	3	0	393	43.4	11.52	39290.8	42424.2	53363	76233.6	62019.6	67999.8	60739	46852	82158.1	20284.1	18087.5	8284.73	7455.76	8214.88	20472.8	57238.6	36713.3	39607.5	11893.6	10031.5	7342.68	9558.37	15021.1	10373.7	20835.2	24547.4	20394.1
High	TGME49_219832	cyclin-dependent kinase regulatory subunit protein	0	10.97	121	3	4	6	4	0	1260	139.9	7.72	128555	118401	130857	86959.4	68143	82294.5	108028	88709.6	146920	21709.5	14010.4	12018.7	10535.1	14492.3	14503.9	21413.7	12123.7	13980.9	49167.6	42484.5	37889.2	44352.7	65082.6	58114.1	54260.6	63812.5	50973.8
High	TGME49_313780	hypothetical protein	0	10.948	112	11	3	7	3	0	463	47.2	7.77	241610	273841	265676	643567	670040	686467	287321	451634	255891	35562	34283.4	15980	13531.8	22854.4	47624.1	40811.2	43135	39992	123027	157690	92086.7	119474	179356	147563	182376	223272	206611
High	TGME49_251630	slc30a2 protein	0	10.932	77	4	4	6	4	0	920	99.6	7.5	3153.51	6103.36	5957.4	26947.2	20817.7	20936.1	10050.5	10385.6	11520.2	16541.4	11552.6	12056.3	10147.3	16289.3	14611.4	24781.7	16541.4	15992.7	97306.8	100851	63179.5	119807	101816	100034	117217	149316	171368
High	TGME49_204160	GYF domain-containing protein	0	10.913	78	3	4	4	4	0	1821	189.9	7.08	43618	52842.8	49485.3	145365	152521	121415	54583.4	39566.5	54679.3
High	TGME49_250830	SAC3/GANP family protein	0	10.903	50	10	3	3	3	0	376	41	5.44	20529.8	22438.2	30742	38832.5	33741.2	33340.6	18040	23107.8	6380.99										4229.47			4133.53	4427.61	4000.58		7758.55
High	TGME49_233520	ATP-dependent RNA helicase	0	10.877	77	8	4	7	4	0	801	88.8	7.68	81909.9	97455.7	90476.1	167595	205157	140058	108456	89049	82849.6	77873.8	74890.2	70532.6	68214.2	73822.5	68716.2	111314	86310.1	78191.4	17499	21074.4	13148.8	18109.2	22290.4	18079.3	18977.2	23770.4	18497.6
High	TGME49_228250	elongation factor Tu GTP binding domain-containing protein	0	10.858	0	3	3	5	3	0	1117	122.2	7.43	41698.1	32005.8	49578.2	43837	38736.5	51413.3	56444.1	47202.5	106239	91657.1	55483.5	40713.9	27710	57307.3	58631.8	107088	69159.9	60036.8	287668	196422	176313	251696	293850	254365	303614	224845	278963
High	TGME49_306260	hypothetical protein	0	10.851	81	5	3	5	3	0	843	93.4	8.98	91164.5	74056.8	81154.4	81951.9	74526	80079.3	88025.1	57568	95205	50673.2	36379.4	40766.5	20757.3	46794.5	35185.7	58193.6	30242.1	30211.9	39907.8	22297.2	21407.5	28770.2	48683.4	31090	39655.9	29096.7	28033.9
High	TGME49_224540	hypothetical protein	0	10.839	126	3	3	6	3	0	4798	497	5.78	71395.5	168679	100811	304738	168589	120528	47867.8	21809.6	37122.3	76897.7	82727.6	25849.6	21529.4	35139.5	55744.3	41800.7	34662.4	27406.5	7611.02	12108.2	3230.13	7669.97	21142	12145.1	21387	24899.7	22226.5
High	TGME49_229990	T-complex protein 1 subunit alpha, putative	0	10.823	60	9	4	6	4	0	548	59.2	6.25	10247.9	13411.9	18101.8	25602.2	37974	24640.3	13515.2	10849.6	10134.8	105420	112469	91160.4	88151.9	92073.9	107347	164732	140801	127234	3937.49	9044.58	3369.75	9587.47	7958.67	3515.17	14265.4	11267.9	8440.08
High	TGME49_290840	serine protease	0	10.785	70	3	3	4	3	0	960	102.7	8.59	129306	106285	139740	166045	154874	182462	159961	126174	270520										90982.1	73524.8	71577.3	103622	107907	99123.1	134344	89410.5	115107
High	TGME49_234230	hypothetical protein	0	10.77	44	1	2	4	2	0	4628	490.5	5.62	4045.39	1786.4	4129.19	7625.49	10722.3	11100.5	3077.97	3134.63	3552.67	18492.9	18991.6	12573.3	13742.6	12230	10370.4	19150.5	15750.6	13575.7	3202.17	3576.67	1267.24	4490.76	5378.24	5946.56	6236.48	6453.35	6635.81
High	TGME49_295050	tRNA ligase class II core domain (G, H, P, S and T) domain-containing protein	0	10.711	62	4	4	7	4	0	1480	159.7	8.27	124956	95804.6	120913	240110	238018	230910	183926	137608	226823	113071	82815.3	81084.8	67164.8	93751.9	82966.6	90103.4	63660.2	65870.1	100169	92300.7	74504.3	92190.5	136317	103371	114051	95196	101393
High	TGME49_314295	ribosomal l25 family protein	0	10.69	46	6	4	6	4	0	739	80.6	8.88	19383.2	18887	14108	24751.9	25515.1	34857.4	29956.7	16240.7	31647.5	29244.1	21228.7	11685.2	7516.34	18827.1	20985.8	25782.3	15740.4	16928.3	83188.3	55611.4	55397.4	68835.7	86066.8	59890.8	98458.8	70990	78742
High	TGME49_227290	histone deacetylase HDAC3	0	10.662	86	10	3	3	3	0	451	50.4	6.02																			112721	111168	80378.6	135455	148487	146304	139558	162154	135107
High	TGME49_260320	Noc2p family protein	0	10.661	68	3	3	4	3	0	1036	115.3	8.78	13870	18683.6	17013.6	55094.7	55637.5	46079.5	18700.4	16814.2	15359.8										25509	27200.2	12787.7	33237.5	39221.1	29165.9	36464.1	42525.5	36720.3
High	TGME49_213600	hypothetical protein	0	10.661	106	5	3	5	3	0	685	75.6	9.22	17890.4	13826.3	16933.2	19861	13190.6	19184.7	24733.4	20116.1	31389.3	33747.2	15925.4	10553.8	10478.2	11006.7	19525.5	23567.2	14316.2	16450.5	17037.5	14512.2	13961.6	12432.9	16293.9	14333.8	22868.3	13917.5	12614.2
High	TGME49_209150	non-proton pumping type-II NADH dehydrogenase I	0	10.628	57	6	4	4	4	0	618	67	8.22	81705.2	87348	79871.9	145340	137000	113659	69227.9	71666	84883.1	13508.2	7143.75	7075.7	5393.89	9699.46	6716.2	9585.12	5915.34	6792.08	26785.2	31109.6	27093.6	45595.2	31775.6	32286	34237.9	36134.9	32568.4
High	TGME49_277000	transport protein Sec24, putative	0	10.626	55	5	4	6	4	0	1019	108	7.12	46919.8	62033.6	59499.5	193971	197670	158939	75257.5	62310.9	74113.8	17097.4	16452.8	11040.2	11345.1	13661.3	12331.2	21067.8	16936.9	14313.4	67287.1	78465.4	48967.3	62541.6	86819.9	89485.5	81139.9	101106	93127
High	TGME49_227280	dense granule protein GRA3	0	10.626	144	9	3	8	3	0	220	23.9	9.7	924957	1.05496e+06	1.08959e+06	1.14233e+06	1.16696e+06	1.31016e+06	1.06965e+06	992183	1.0684e+06	1.51369e+06	1.37754e+06	958298	693204	1.15443e+06	1.06919e+06	1.66737e+06	1.16351e+06	1.05555e+06	855026	919433	649196	982692	1.18238e+06	1.26147e+06	1.23178e+06	1.21141e+06	1.32873e+06
High	TGME49_240830	hydrolase, alpha/beta fold family protein	0	10.557	89	5	3	9	3	0	597	65.7	9.76	98656.3	86437.9	92842	98478.7	71251.6	108617	113247	80990.4	197246	25841.5	18989	10817.6	7978.88	17690.1	21546.1	23117.6	21491.1	15944.2	131355	91843.7	91029.4	114026	137869	120590	142103	103471	127099
High	TGME49_236250	regulator of chromosome condensation (RCC1) repeat-containing protein	0	10.53	47	5	4	5	4	0	1082	114	9.01										26524.7	15415.7	6482.87	5489.92	12988.9	21069.9	22923.1	10754.2	15582.1	132715	108208	71873.9	118779	146157	106677	122553	116058	138346
High	TGME49_228210	26S proteasome regulatory subunit	0	10.493	178	10	3	6	3	0	398	44.4	7.31	19771.3	18656.5	26722.9	48564.8	50470.3	41938	18557.4	23038.7	16146.5	1543.34	1530.13	3143	1878.8	3381.48	1066.61	6364.13	4079.24	1216.27	31847.4	27400.1	23920.2	29633.2	29159.7	20990.6	37885.8	38411.9	30954.5
High	TGME49_227300	hypothetical protein	0	10.438	43	2	4	4	4	0	2457	260.2	8.07										38755.1	27411.6	24358.5	17371.5	29767.2	28522.1	32958.3	22704.3	23123.2	224827	194594	146143	213645	276316	241584	269644	244761	295473
High	TGME49_310300	hypothetical protein	0	10.423	52	4	4	8	4	0	930	100.8	6.23	61745.1	78825.2	96349.1	161359	161728	150875	129986	76596.1	130016	130215	107707	105226	101338	118648	95513.4	145381	127016	108402	142889	125976	142959	172233	191916	177816	167237	153317	162201
High	TGME49_300631	ribosomal protein L4	0	10.415	81	21	5	9	5	0	211	25	10.17	414342	413942	462367	299903	234346	319881	318793	274268	390367	176070	100389	137080	106724	191907	111216	152233	104807	106067	192955	155320	118158	186827	305113	223740	228387	184001	182259
High	TGME49_237460	hypothetical protein	0	10.404	117	3	3	8	3	0	720	75.2	10.55	54828.3	47455.2	54431.3	47519.1	46117.7	49560	43970	46668.8	61617.2	18039.9	14029.3	14025.9	10642.1	16712.3	9492.15	19185.3	12322.9	13469.1	67486.4	65470.4	54117.2	77749.9	81338.3	80981.4	67737.1	64528.3	64857.9
High	TGME49_222000	brix domain-containing protein	0	10.399	73	4	2	3	2	0	517	58.5	5.99	6166.5	7464.72	6052.85	10486.8	10177.9	8554.1	5405.01	5085.52	5298.53	1684.66	3766.58	1708.7		1733.4	2804.14	4990.92	3139.12	1679.9
High	TGME49_254540	CDP-alcohol phosphatidyltransferase superfamily protein	0	10.352	118	2	1	1	1	0	1042	110.7	10.15	4062.27	3070.3	3836.84	3180.38	4494.99	5167.94	6036.69	3519.8	9733.69
High	TGME49_272155	hypothetical protein	0	10.299	35	1	6	6	6	0	4618	493.8	7.62	120285	85763.5	162477	496676	363096	414347	172265	275967	218457
High	TGME49_300680	RNA polymerase C1, putative	0	10.248	0	7	3	5	3	0	565	66.6	9.85	61715.9	53219.8	66042.4	36817.2	28464.8	37841.9	47014	44189.8	62848.4	87652.5	55304.4	73746.6	62054.1	90753.1	59382.1	85744.6	55592.4	65201.9	71791.1	61812.3	55729.9	70859.1	127678	76580.6	81636.9	74538.3	77032.8
High	TGME49_239330	ribosomal protein RPL37	0	10.248	144	26	3	11	3	0	98	11.2	11.27	293994	310468	260805	259343	316570	318066	313227	274880	327160	415204	406017	371294	275476	280363	341051	424434	353814	387451	409186	338797	261327	283493	237307	264070	321924	328886	321383
High	TGME49_268290	DEAD/DEAH box helicase domain-containing protein	0	10.125	73	5	4	8	4	0	821	90.2	9.85	118565	101193	121996	185798	172602	147005	143551	125223	206148	144136	116891	77547	68674.3	99549.6	101084	151682	112580	106858	583220	495738	419757	423736	508441	453748	625509	487886	590341
High	TGME49_239260	histone H4	0	10.052	55	31	3	8	2	1	103	11.4	11.36	104631	2.87924e+06	150166	35303.4	193364	204659	175698	130092	179261	163493	228072	156430	85259	123052	155825	551798	207064	408494	185317	240836	140724	121626	100995	95200.7	212203	176016	230935
High	TGME49_259640	nucleoporin autopeptidase	0	10.051	104	1	3	7	3	0	2894	302.2	6.7										27490.3	30273.9	15664.2	5173.6	18684.5	26741.2	41773.4	33014.1	27019.6	16800.8	19012.4	13161.8	19513.4	17487	19320.4	28573.9	32311.6	27576
High	TGME49_276130	cathepsin CPC2	0	10.042	76	7	3	4	3	0	753	82.9	5.58	8436.06	9377.9	9635.07	11406.3	10078.5	9910.84	9232.34	5670.44	6462.94	6319.26	5828.1	3642.34	3827.02	5422.29	5029.68	5787.67	4461.95	3565.91	20682.9	23057.1	18601.5	26390	42000.2	33074.2	30069.1	29511	21585
High	TGME49_290700	hypothetical protein	0	10.037	155	10	2	5	2	0	315	34.7	9.48	26305.6	32821.3	28134.4	51855.9	55640.8	49678.1	26540.1	22840.8	24698.2	10440.9	8304.59	6799.43	6162.61	7677.23	7150.19	10129	8785.53	7051.46	24076.5	32037.5	17224.8	42691.4	44378.9	36820.2	40078.4	45784.5	46129.2
High	TGME49_252290	importin alpha, putative	0	10.001	96	9	4	7	4	0	545	59.3	4.94	57173.2	58287	75296.7	224111	280637	206174	88063.4	98084	93250	179184	175868	114244	108962	122553	134571	376433	273010	220437	33468.1	23186.3	14000.2	27421.5	31793.1	29804.6	36010.6	30769.1	29224.9
High	TGME49_297810	hypothetical protein	0	9.973	82	17	4	7	4	0	266	29.6	6.54	37415.8	38546.2	40348.9	148939	180479	147684	57696.7	71851.4	82274.4	21591.9	16070.9	8897.82	9682.16	10619.7	18721.2	30601	19801.4	24777.2	185887	191624	148830	189918	228828	222828	244304	227650	209082
High	TGME49_276210	phosphoglycerate mutase family protein	0	9.955	163	5	4	8	4	0	825	91.9	9.2	85518.2	71999.9	93278.7	97351	63076.1	81105	86298.2	66133.8	142703	88061.6	51849.2	65906.3	46096	88350.4	65417.1	94200.9	57548.1	62085.3	167422	125601	117445	175157	211362	175162	190535	143856	175725
High	TGME49_262640	Cg8 family protein	0	9.932	84	14	4	10	4	0	204	23.7	9.48	78256.9	66927	76490.7	163018	97334.5	124240	91155.3	64099.4	169583	299991	223422	166941	120487	243595	233325	342022	218226	192239	136613	144264	112981	169863	152251	176866	176964	150534	175675
High	TGME49_270090	hypothetical protein	0	9.923	97	2	4	7	4	0	1921	206.5	8.76	24703.2	30794	25115.7	56064.7	57396	51376.8	41611.9	23799.1	36221.4	27889.9	19035.4	12408	7609.82	11985.3	21643.5	27901.8	20735	20046	22230.5	16588.4	14793.6	13784.7	18074.8	15648.4	24412.1	16007.7	25094.2
High	TGME49_216590	HEAT repeat-containing protein	0	9.903	154	4	3	5	3	0	1010	111.1	5.12	6090.08	8614.93	8072.16	10515.8	8843.29	10996.2	8036.97	7783.59	14046.7				914.436	1111.23	589.674	948.875			172180	223009	112233	200610	312000	210315	260885	264635	186199
High	TGME49_244100	snoRNA binding domain-containing protein	0	9.889	32	7	3	4	3	0	553	59.8	6.73										29660.4	44454.8	9129.82	22267.8	11498.1	42684	57526.7	50963.7	32084.6	388811	468736	224827	367281	372749	326087	396298	544461	424731
High	TGME49_232150	hypothetical protein	0	9.887	48	3	3	6	3	0	976	107.5	5.77	13064.2	17758.8	16779	42419.8	42722.7	38464.5	16070.4	14783.6	17563.5	30072.3	34829.9	35466.8	13812.7	27016.6	29613.6	28193.9	32633.6	26487.5	22087.7	22697.1	14267.8	19449.8	28197.6	21173.5	30481.1	25411.2	23653.7
High	TGME49_202540	3'5'-cyclic nucleotide phosphodiesterase domain-containing protein	0	9.817	88	2	3	5	3	0	1670	182.4	7.66	17502.9	15862.3	21633.6	49432.7	47159	49864.4	25113.4	22614.7	32790.3	19400.2	17213.8	12481.3	10371.6	12365	17806.9	29989.1	25872.7	19474.3	7013.5	4954.65	7376.02	11937.1	11989.9	10399.1	14809.1	14488.2	16785.4
High	TGME49_291670	DEAD/DEAH box helicase domain-containing protein	0	9.766	35	5	4	7	4	0	682	74.8	9.72	101788	94619.6	77194.6	175628	125257	162670	93705.6	78394.7	138851	192341	118607	110716	81841.2	187229	129344	189606	137805	137955	122170	111706	94028.6	120759	176632	159077	168600	137486	154149
High	TGME49_213900	regulator of chromosome condensation RCC1	0	9.682	187	3	3	5	3	0	1155	122.5	6.79	62798.4	51120.6	69234.1	126258	138867	140130	71897.6	81856.8	73663.1	62890.8	69893.2	40319.6	50264.7	66349.8	51900.7	74253.9	74011.2	62230	36153.6	35951.1	30037	53727.1	47777.6	40569	46030.9	50240.9	43920.6
High	TGME49_209290	ribosomal protein RPS28	0	9.636	273	21	2	6	2	0	118	13.2	10.76	393633	505652	355785	643647	784517	505896	363977	345382	304379	453336	558938	353095	318200	415826	284934	422546	430407	292954	225683	235790	107389	236115	359387	267582	270061	328491	189827
High	TGME49_257990	heat shock protein 101, putative	0	9.577	141	4	4	6	4	0	927	104.2	6.51	12285.9	17543.4	17364.5	36035.6	35753	29431.5	17738.1	13392.5	17861.5	73158	77933	56376.5	68126.5	86121.3	59453.4	103957	85854.9	67845.1	82489.6	83589.4	41999	92156.3	130099	91876.6	103641	105189	84635.5
High	TGME49_214220	hypothetical protein	0	9.553	25	15	2	2	2	0	212	23.4	9.66	2295.15	10729	1112.39	33299.1	23641.5	17842.4	3511.41	6649.94	1807.72
High	TGME49_227620	dense granule protein GRA2	0	9.543	109	16	3	8	3	0	185	19.8	9.23	79166.1	99879.1	78664.4	116357	103834	112384	113748	119739	103846	365005	367356	225106	138101	213136	347945	799126	264160	636945	130428	156524	98182.3	127930	96072.2	102886	151802	136695	187639
High	TGME49_310118	hypothetical protein	0	9.538	50	10	4	7	4	0	545	62.9	8.13	87215.1	87790.1	88565.2	123882	106173	142008	97158.7	89505.8	168714	190137	118036	116857	88111.4	146334	144427	196499	116851	128026	179190	116800	123392	159997	188943	179462	195149	167784	160960
High	TGME49_269840	proteasome regulatory subunit	0	9.508	64	11	3	6	3	0	314	35.2	6.54	27891.3	38153	35260.3	82054.8	127537	81721.1	48309.3	72526.1	35867.5	91646.7	101581	85615.6	73961	98139.7	72468.6	136880	96981.7	90186.2	70861.3	63131.3	43191.1	79263.1	71516.2	70173.4	78975.9	97604.4	62417.5
High	TGME49_224530	alveolin domain containing intermediate filament IMC5	0	9.504	0	7	3	3	3	0	584	62.6	7.66										46163.1	56505.6	32773.6	25216.6	40226.3	65741.6	107052	63933.2	92158.2
High	TGME49_286650	hypothetical protein	0	9.501	125	14	2	2	2	0	185	20.2	9	55385.2	86747.3	59184.4	194088	172227	146681	78540.2	90072.5	69755.7
High	TGME49_217600	calcium-dependent protein kinase CDPK9	0	9.483	78	6	3	5	3	0	666	75.6	7.27	92115	103418	104852	295674	324782	250797	108232	118727	94446.3	41609.3	42570.6	24644.1	25026.4	33248.8	29165.1	69045.8	51642.2	38048.9	23257.8	28264.1	10124.5	33435.2	46199.1	21792.1	35366.9	39493.5	22348.7
High	TGME49_285750	6,7-dihydropteridine reductase	0	9.44	129	11	3	7	3	0	440	47.4	8.05	113936	88536.1	141420	122940	72305.9	124432	146549	113307	263434	27442.3	19924.1	15965.7	6615.57	25354.3	24783.1	40902.4	21560.1	24115.1	95571.3	74328.1	54050.9	99207.9	91411.9	102926	109583	67152	83373.1
High	TGME49_232540	FAD binding domain-containing protein	0	9.414	141	3	4	10	4	0	1204	132.7	8.13	88932.9	67735.6	86397.2	76960.2	56107.7	107928	141397	99159	195755	237690	158639	102641	70862.9	125920	204422	179722	144990	132984	113147	90751.1	78392.4	85006.9	93726.7	100288	122919	89219.3	106557
High	TGME49_231910	ATP synthase F1 gamma subunit	0	9.404	51	14	3	5	3	0	314	34.5	9.58	93156.5	93860.1	106545	91343.1	66348.3	120606	109779	92897.9	205926	98298	65308.9	57784.3	42058.8	74400.5	73160.1	108300	64710	77049.6	57652.7	49747.2	44812.8	69919.6	62765.5	83595.1	78337.9	63093.1	72676.5
High	TGME49_209420	hypothetical protein	0	9.398	44	12	4	7	4	0	250	26.8	5.72	27242	18144.8	26374.6	1.03498e+06	999896	806027	214539	170836	231345	138288	128495	14509.8	7128.7	15117.5	80130.2	1.43548e+06	799729	598081	6000.38	6950.76	4797.24	5890.01	4757.03	3626.42	25258.1	25713.6	17968.8
High	TGME49_208830	hypothetical protein	0	9.38	118	5	2	5	2	0	505	54.7	9.91	15641.9	17696.4	20040	17173.8	16043.7	21431.3	31108.1	44674.5	28057.1	74711.1	77274.4	32156.2	28202.8	34624.5	79039.4	46833.3	48030.1	42874.9	37540.9	48123	22380.7	26815.1	29216.5	23270.2	38795.3	44534.1	40044.9
High	TGME49_225550	phosphatidylserine decarboxylase	0	9.353	124	12	4	9	4	0	427	48.4	10.08	114392	148296	149413	236168	230086	213362	137779	126975	172598	186154	153392	129869	114625	165312	140095	187642	149035	136473	171634	180461	168645	210951	242391	212116	171189	210702	199419
High	TGME49_264080	acyl carrier protein ACP	0	9.351	130	14	2	6	2	0	183	19.4	5.2	413166	344382	364084	505841	408093	476299	463515	369072	508686	556719	386637	416950	311451	474896	357338	489573	311048	343711	589300	495958	373039	544364	758746	597905	643395	560551	607419
High	TGME49_315610	hypothetical protein	0	9.282	72	23	2	4	2	0	158	16	11.78	32337.9	58622.6	36080.5	81211.2	65909.4	61688.8	43942.2	35409.8	36929.2	78990.1	59282.4	47561.2	35583.7	48127.7	53818	84125.5	54511.5	57438.6	32256.8	23942.7	18891.6	20542.9	21307.2	25505.1	31817.8	22768.8	26890.5
High	TGME49_205700	cyclophilin precursor	0	9.26	72	8	3	5	3	0	348	38.2	8.51	79899.9	77348.4	82890	178279	203851	191810	117700	113461	124140	39011.9	57424	25986.8	32123.3	42506.1	41502.6	124726	37652.8	112526	108647	195727	121944	126726	139001	119542	251450	158821	206714
High	TGME49_292035	hypothetical protein	0	9.255	157	2	3	6	3	0	2597	280.4	8.82	11529.1	5017.66	3774.16	6360.2	4018.86	7232	9721.53	7571.38	10173.7	17048.9	9775.13	6066.74	6227.07	6709.49	11397.1	13030.1	8618.86	8693.84	16185	11456.3	17207.9	20168.3	16019.7	9088.34	25197.9	18762.8	17559.9
High	TGME49_215775	rhoptry protein ROP8	0	9.24	143	5	3	9	1	2	575	65.9	9.04	226158	253866	226785	338220	358398	312792	288791	225894	242131	325829	352131	266725	255063	259417	269859	555182	278014	408258	265083	425175	222374	233724	339011	260202	363578	355195	367154
High	TGME49_205558	NAC domain-containing protein	0	9.234	98	14	2	5	2	0	189	20.5	5.49	1550.49	889.329	3938.86	5732.73	6886.87	5414.32	3141.18	2878.64	4175.28	13593.9	8321.92	5533.13	7386.58	13232.8	7290.27	33003.3	22742.5	19631	10666.4	11679.5	6687.55	10745.7	12498.8	11286.8	13913.6	18188.6	12802.4
High	TGME49_260470	heat shock protein DNAJ pfj4, putative	0	9.19	0	4	4	5	4	0	1426	160.8	7.28										158664	143790	23191	38767.3	46250.2	111573	468290	383115	224505	206189	205643	127792	223693	255726	221607	916419	913897	693311
High	TGME49_308940	hypothetical protein	0	9.162	54	4	4	5	4	0	1026	114.4	6.51	1349.96	2549.82	1511.23	4611.27	5045.15	5558.34	6065.58	2676.95	4875.85										176082	130992	121593	150119	187616	150374	186752	158593	171977
High	TGME49_234200	hypothetical protein	0	9.158	71	4	4	4	4	0	938	101.3	7.53	110353	100626	107535	372991	324399	275798	116639	111456	120123
High	TGME49_239790	BRCA1 C Terminus (BRCT) domain-containing protein	0	9.145	92	3	2	5	2	0	733	82.1	5.85	128722	172720	173651	191611	262003	206303	132453	151939	97182.5	26625	34478.1	23067.3	22879.6	30600.8	18097.5	32534.2	27146.9	18811.6	82700.9	101345	59212.1	129924	139823	113097	127750	149022	109799
High	TGME49_284040	hypothetical protein	0	9.109	212	1	3	7	3	0	2898	317.2	8.88	16790	17791.2	20266.7	20167.7	11873.8	21519.8	26626.1	16495.6	36515.9	14498.4	11161.4	5946.51	2698.55	6483.94	12205.7	16519.4	7628.18	7093.96	50687.2	35995.9	29421.2	39248.2	50789.3	41149.6	56394.5	45199.4	48781.2
High	TGME49_228170	inner membrane complex protein IMC2A	0	9.099	53	2	3	6	3	0	1491	170.7	7.43	43144.2	43993.7	43383.6	68020.6	82424.5	84461.4	44047.2	48627.6	43749.3	182357	192242	150817	154198	174583	158097	262349	208532	192244	44472.6	39728.7	30944.7	75742.2	66553	52061.5	68587.7	82066.2	69906.5
High	TGME49_271880	B-box zinc finger domain-containing protein	0	9.067	70	2	4	7	4	0	1404	156.7	5.25	52001.2	55154.9	73362	143578	172267	144216	78911.9	92620.1	73865.3	120260	133814	74965.5	74078.6	66680.6	131927	194026	172861	157004	9659.13	12480.9	6666.58	11073.5	13172.5	10104.9	16788.4	21804.9	19507.2
High	TGME49_202350	50S ribosomal protein L21, putative	0	9.01	42	6	4	7	4	0	681	77.2	10.26	127017	121850	135306	159688	132061	181776	163548	155356	221545	57057.5	44035.7	33165.1	24149.9	38717.5	46252.7	46479.4	40093.1	37135.4	88782.1	84073.1	59462.4	92204.1	85681.2	94184.7	102958	94689	135832
High	TGME49_223140	tRNA binding domain-containing protein	0	8.999	41	9	4	7	4	0	472	51	8.05	145622	143851	174938	338600	418614	321697	189537	203947	182518	50817.8	58773.7	29379.1	55784.7	48858.9	34013.9	73893.6	58150.5	61808	51751.2	54779.6	35118.9	65945.2	57560.8	57547.5	67109.3	69290.6	62452.9
High	TGME49_216500	tRNA synthetase, putative	0	8.953	62	1	3	4	3	0	2557	280.6	7.05	57634	58668.9	61625.3	45826.3	40832.9	49785.5	67160.6	50520.6	72109.8	8614.42	5827.82	7106.6	5240.76	8017.95	7853.55	7424.47	7556.48	6408.23	16296.6	15409.1	12830	11806.6	20008.1	16972.1	25726	18542.8	18371.2
High	TGME49_267060	ribosomal protein RPL14	0	8.933	115	13	2	6	2	0	157	17.9	10.77	82304.4	116084	109762	258451	260361	227439	121086	123441	142222	106746	88435.6	67651.7	74169.9	65113.7	80427.9	182646	83000.8	114496	96668.5	118726	71365.9	120517	113715	84437.9	137171	110111	132566
High	TGME49_313370	hypothetical protein	0	8.903	83	3	4	4	4	0	1687	174.6	7.84	7327.76	9697.41	10279.5	67573.4	72544.5	82306.9	13729.5	6102.34	16216.8	13696.3	9868.24	7798.91	6616.57	10605.3	11906.8	19902.2	12326.8	13143.6
High	TGME49_264450	DNA topoisomerase III beta-1, putative	0	8.893	38	5	3	3	3	0	852	94.8	7.88	9085.01	14611.5	20269.5	30508.4	27156	28165.4	19741.7	27622.1	20749.7
High	TGME49_283850	peptidyl-prolyl cis-trans isomerase	0	8.848	73	11	4	4	4	0	503	55.6	5.59	68975.2	77713.3	76691.4	333789	324676	327781	111868	121096	111735
High	TGME49_227860	hypothetical protein	0	8.84	203	7	2	4	2	0	377	41.5	7.56	23277.7	15653.6	28543.8	21505.4	9714.28	30041.8	35650.3	24279.4	71818.3	43032.6	22474.3	16173.7	7518.23	21920.2	26644.9	39043	21826.4	18111.4	42851.5	31938.1	26115.8	34717.1	42341.3	39782	52021.5	34680.7	42044.2
High	TGME49_315220	rhoptry protein ROP14	0	8.82	49	4	4	7	4	0	1061	121.8	8.81	30609.9	36495.5	37942.6	51889	65389.8	54235	39117.5	35444.2	35003.5	23751.5	36618	18420.5	17240.5	13368.8	28521	28447.7	28928.7	28836.4	109622	121160	79121.6	115247	119799	97389.9	136295	146806	128968
High	TGME49_288750	ubiquinol-cytochrome c reductase	0	8.771	96	12	3	6	3	0	234	26.7	9.16	299746	217682	236311	272071	177845	310868	275948	219640	501648	428299	198012	176796	151535	264632	266056	351801	207992	225851	358001	235579	202205	270299	340252	254427	432426	261913	266564
High	TGME49_296010	phosphatidylinositol 3- and 4-kinase	0	8.744	164	1	2	6	2	0	1583	169.5	6.16	33836.9	38145.2	37830.8	69623.6	89743.5	55269.3	33257.4	36238.3	25074.9	24049.7	23723.8	17214.8	16778.6	21622.8	15477.6	31976.3	23009.3	19187.6	20775.6	17709.8	9355.35	21118.4	29314.9	22948.5	21733.9	25868.8	15991.2
High	TGME49_298630	vacuolar transporter chaperone VTC2	0	8.727	67	3	3	5	3	0	1308	141.5	8.02	15796.7	16083.5	20563.4	52558.8	51312.2	60674	27651.7	29831.6	19073.4	11179.1	9386.08	8302.37	7912.96	15100.6	7687.15	13126.3	7705.88	6939.9	3702.1	5367.86	737.612	5470.82	7844.12	6999.97	4126.53	5827.75	4995.78
High	TGME49_215785	rhoptry protein ROP2A	0	8.708	94	7	3	8	1	0	433	49.1	9.55	44585.9	66967.9	50418.4	169016	162671	157345	51766.8	42766.8	47257.3	59501.9	64961.3	39334	31056.7	44786.2	56865.8	92324.9	69886	67176.3
High	TGME49_205440	CCT chaperonin gamma subunit	0	8.705	95	4	2	4	2	0	556	60.6	6.07	29564.9	30627.9	36271.4	63178.6	58585	63006.1	29036.6	43999	38802	20292.2	25832.4	20266.5	16267.7	16936.1	24995.6	24254.7	22690.2	24692.9	19592.9	22152.2	18613.5	17077.9	19139.3	15073.6	15570.9	26212.7	19739.3
High	TGME49_209950	thioredoxin, putative	0	8.676	84	8	2	4	2	0	424	47.7	8.34	64099.4	54164.1	55025.8	172290	221893	145446	78010.5	64627.3	67620.6	44726.1	54674.3	31977.7	38036.4	33084.5	32234.9	124163	90537.4	63182.5
High	TGME49_269180	MIF4G domain-containing protein	0	8.593	57	1	4	6	4	0	2668	272.8	9.19	7635.33	13614.7	13272.7	48020.4	50349	45495.9	16587.4	16293.1	17567.1	3809.8	1625.49		529.367	1900.97	1356.66	5887.46	4781.78	1480.51	6114.49	5927.02	4756.68	4131.42	4814.79	4156.76	6986.38	8716.22	7804.18
High	TGME49_319662	histone lysine methyltransferase, SET, putative	0	8.556	98	3	3	6	3	0	899	99	8.65	9235.14	8247.39	12088.5	16008.9	8327.62	9991.33	13190.2	7779.42	16386.8	59720	38067.2	36696.7	24620.9	53582.1	37129.8	68381	37654.6	46965.7	58867.8	40961.3	40390	45889	77968.9	60753.8	57808.6	42098.4	50474.9
High	TGME49_218300	zinc finger (CCCH type) motif-containing protein	0	8.489	45	5	4	4	4	0	1199	124	8.66	35325.9	45751.7	38711.7	270794	307828	300525	53526.8	45281.2	66688.8
High	TGME49_313430	hypothetical protein	0	8.482	265	0	2	4	2	0	5638	593.2	6.8	1205.92	1030.29	818.328	3388.05	6832.29	6288.48	1031.41	587.882	1384.37			1148.31		831.275	1369.2	1193.94			895.247	860.247		979.628	1299	680.765	1093.87	1673.85
High	TGME49_269290	hypothetical protein	0	8.431	54	1	3	4	3	0	4668	503	6.61	6442.37	7178.49	7189.95	15260.7	19666.2	16019.6	8028.2	8313.46	11492.1	5976.84	6386.14	5357.59	4261.32	5693.19	6596.99	6173.95	6946.69	3424.14	10643.4	8715.14	6233.26	16658.3	19394.6	12943.7	16828.1	15580.5	12318.9
High	TGME49_249270	protein disulfide isomerase-related protein (provisional), putative	0	8.403	98	7	3	7	3	0	547	59.9	7.84	111815	102045	109429	261283	328873	273891	138823	111616	151551	190329	192256	199026	192174	140638	161461	615498	403374	397692	150462	141680	105746	152237	168805	121218	202789	205773	188045
High	TGME49_248100	synaptobrevin protein	0	8.391	93	10	2	3	2	0	262	29.5	6.77					971.846					34714.9	29801.1	22967.7	22151.6	28176.2	26972.5	38153.5	32201.6	30661.6
High	TGME49_235540	eukaryotic initiation factor-2 beta, putative	0	8.377	101	17	3	4	3	0	231	26.2	9.07		1923.68		8195.9	6411.61	7841.89	2452.33	1114.71	2137.37	95657.1	115128	91736.9	63680	70775.7	102918	149787	126997	123849	1890.15	5336.4	3649.84	5191.85	4629.2	4244.02	5083.98	5006.95	4080.91
High	TGME49_223000	dynein light chain DLC	0	8.376	163	16	1	3	1	0	138	16	8.46	87080.1	97393.2	143038	272877	297995	230072	141641	127127	90527.2	121952	136404	77180.1	88583.1	91895.9	100014	135609	112383	138824	115416	119948	60852.4	80777	126263	84781.1	162137	228829	170960
High	TGME49_230350	hypothetical protein	0	8.366	0	3	3	3	3	0	1254	138.8	5.97	39691.5	47565.5	51683.2	83888.3	85130.6	69203.6	44842.8	44525.7	60839.1	12809.1	13526.3	13193.1	10979.6	16223.1	13120.6	17649.8	16777.1	13195	34645.7	34110.5	16928.3	30898.7	44544.2	39700.1	37265.7	41232.7	27168.2
High	TGME49_289800	hypothetical protein	0	8.342	124	12	3	7	3	0	234	25.9	9.72	443542	480832	529467	668276	773884	626985	444969	476321	456579	539041	535910	417727	444356	583949	408091	633420	511812	426589	512512	510027	311931	549428	556736	511365	547193	674176	516356
High	TGME49_202240	RAP domain-containing protein	0	8.306	86	1	2	3	2	0	1856	199.5	7.97	1143.47	3152.66	3220.87	7232.82	5794.75	6426.44	4641.95	1118.06	7146.32	39853.3	18522	15395.5	11982	24488.4	22965.3	38705.9	19843.7	19734.2
High	TGME49_235970	eukaryotic initiation factor-2 gamma, putative	0	8.286	158	5	2	5	2	0	465	50.5	8.21			2198.23	3382.91	5822.63	3204.61	1491.02	1260.69		34152	30051.4	25586.4	26408	32394.7	29097.8	63465.9	40675.7	42377.5	48909.6	49460.9	30050.8	59102.3	71411	48287.6	66151.6	60514.1	58850.3
High	TGME49_297780	ATPase/histidine kinase/DNA gyrase B/HSP90 domain-containing protein	0	8.265	63	3	3	4	3	0	1112	117.9	9.6	1187.68	668.994	1251.89	1860.39	1570.16	1290.51	3350.85	1475.01	1199.88	127640	106799	34339.4	31096.2	50950.7	85545.1	242445	155740	111712	25250.1	19665.4	16906	27830.1	30001.2	22798.4	26920.3	22663.4	26360.9
High	TGME49_211330	methionine aminopeptidase	0	8.256	87	5	3	5	3	0	697	76.2	8.48	105273	82576.1	83608.9	74500.4	46996.5	105211	98293.8	80092.8	154035	46479	34441.7	21954.4	18381.2	46463	43327.4	58883.9	56798.7	41422.3	57616.1	29071.2	40205.5	63694.9	77360.1	49904.3	64105	50750.1	62877.8
High	TGME49_254810	hypothetical protein	0	8.243	83	2	3	5	3	0	1570	171.4	9.04	10393.5	8957.32	11090.2	14105.9	15104.2	12842.1	15396.9	11260.4	16766.5	23809.9	13170.3	9382.44	8017.47	9247.11	18353.3	20522.6	13848.4	12998.6	48140.9	39896.2	35961.2	41448	44205.3	38000.4	59108.6	44760.4	49489
High	TGME49_285970	30S ribosomal protein S5, putative	0	8.211	37	3	4	6	4	0	1140	127.1	9.39	102390	84482.1	90934.6	93787.7	69873	110235	130856	99947.2	221968	45690.4	30568.2	16869.6	13616.6	24451.1	35651.1	42332.2	29997.5	23751.7	40206.7	43738.2	25120.9	33620.3	43966.9	39939.6	45743.7	40963.5	49859.2
High	TGME49_262040	SAC3/GANP family protein	0	8.176	44	22	4	4	4	0	269	29.7	7.84	90575.7	83438.2	99179.8	216671	248768	201391	120089	113620	124981										29837.7	27457.2	26669.2	33333.6	35512.8	23658.9	32621.4	32390.1	33126.8
High	TGME49_211300	DUF74 family protein, putative	0	8.146	79	7	2	4	2	0	373	39.7	9.58	19968.8	19916.8	22662	36175	40744.7	39050.6	24861.3	25406.5	38402.2	46536.6	29303.4	25342.5	22184.2	30686.6	36166.4	43261.5	30316.3	23403.4	45306.1	38744	28058.4	49786.1	55107.3	49908.1	66181.1	55664.7	54596.8
High	TGME49_202500	GAPM1a	0	8.086	99	13	2	7	2	0	305	33.5	5.1	132163	664522	166903	1.96335e+06	1.32628e+06	1.14502e+06	205425	120135	173694	407017	324483	129829	107574	149450	268367	657223	424854	326966	131992	160366	75593	142555	247271	179657	330603	332497	290376
High	TGME49_290650	hypothetical protein	0	8.055	41	5	2	2	2	0	686	74.6	9.23																			40185.4	25770.3	21535.9	36232.7	38225.3	25411	36523.9	36690.8	38297
High	TGME49_286260	tetratricopeptide repeat-containing protein	0	8.043	140	3	2	3	2	0	703	75.9	8.25		945.463	886.784	859.056	1967.07	1803.45	1424.18	978.047	1720.85	3290.67	3246.3	808.208	1251.35	1040.1	1402.29	1666.84	1346.3	1579.7	40603.4	39566.4	28819.6	40379.5	43887.8	27756.4	47616.3	46910	44703.7
High	TGME49_218790	elongation factor G C-terminus domain-containing protein	0	8.005	0	2	2	3	2	0	870	93.2	6.28										93552.6	81446.5	69914.4	55777.7	64228.2	78827.8	137316	90845.3	95724.2	157674	111135	111695	132692	134020	130852	171275	144074	180284
High	TGME49_315150	eukaryotic initiation factor-4E, putative	0	8.002	52	8	3	6	3	0	455	49.9	8.98	27148	32740.6	28078.1	73846.8	81550.7	59556.4	34053.3	39533	38878.2	161206	140696	105726	102894	118613	113664	216916	181243	118706	43998.3	49932.5	31898.2	51047.9	63435.9	43619.7	52074.1	61161.5	50110.9
High	TGME49_316730	Sma protein	0	7.988	36	2	3	4	3	0	2746	306.4	5.69	6670.68	4122.9	4479.24	60498.6	67745.1	51786.1	19044.2	10048.8	13759.5	25192.5	24383.3	3526.08	3928.08	4582.61	14137.5	55746.6	40998.4	28610.4	19530.6	20038.9	11215.9	17199	22830.1	24395.4	151197	155274	101252
High	TGME49_289310	cullin family protein	0	7.979	99	3	2	5	2	0	916	103.6	7.78	5911.66	8813.16	7050.47	21152.4	19947.9	16243.6	8689.08	7847.55	7074.94	21595.4	17099.3	7565.68	9588.09	12901.7	12192.4	23611.9	16267.9	15529.3
High	TGME49_214270	translation initiation factor IF-2, putative	0	7.93	56	3	3	5	3	0	1144	126	6.38	42436.3	42750.2	48508.7	95769.9	113325	89724.8	63285.4	59173	54745.8	35756.1	34559.2	20584.5	20456.2	25922.2	26172.4	69684.6	48350.2	37403.4	25264.1	26203.4	15515.4	24281.2	30557.2	30151.7	30874.5	35755.1	29334.3
High	TGME49_224350	aminopeptidase N, putative	0	7.928	0	4	4	4	4	0	1419	156.7	8.06	57870.1	97576.3	45349	336094	339073	265391	93864.5	71774.6	114829	51474.8	32998.2	37020.8	26664.4	44366.9	39924.5	56068.2	42262.8	40418.8
High	TGME49_238000	peptidyl-prolyl isomerase	0	7.88	33	11	2	3	2	0	283	31.8	8.27	25448.9	24864.9	32409.1	30106	26663.8	34653.4	36479.2	26524.4	52886.6										220677	172688	120823	160583	207523	190088	273026	174173	166668
High	TGME49_314320	hypothetical protein	0	7.836	52	2	3	5	3	0	1279	141.8	8.37	23377.3	26910.4	26152.7	36225.2	28631.9	35849.5	35714.6	24832.6	39378.9	38925.7	21785.1	23561.9	17336	32683.6	26750.5	43264.7	24881.2	24610.6	65236.9	48175.3	39578.5	52090.6	79477.4	60333.3	77599.6	47725.1	56719.8
High	TGME49_292300	DNA-directed RNA polymerase III RPC8	0	7.832	142	3	3	5	3	0	1166	124.7	8.1										23667.7	10158.8	10816.4	11411.5	15660.7	11933	27959.3	13008	17340.2	28976.2	24652.1	23144.1	36895.7	38719.1	32142.2	42952	30977.5	35830.6
High	TGME49_238180	26s proteasome regulatory complex subunit, putative	0	7.831	61	7	3	5	3	0	417	47.5	7.64	86691.7	85695.6	90110.3	163793	187500	135221	83964.2	77275.7	80008.7	17036.5	20967.9	19057.2	15306.1	18496.5	13464.5	27049.9	17948.3	19474.1	26293.1	23071.3	20152.1	27767.6	27679.4	27799.7	34403.6	33498.5	27567
High	TGME49_311860	hypothetical protein	0	7.83	57	1	2	2	2	0	3213	339.5	5.74	3609.96	1439.12	7818.58	213391	203116	171156	10663.7	7983.56	17599.5
High	TGME49_315950	zinc finger, C3HC4 type (RING finger) domain-containing protein	0	7.786	126	1	2	4	2	0	1822	190.8	7.96				949.566	1498.69	1644.97				10260.7	10676.9	7025.2	7578.55	8015.88	9960.4	9584.55	11979.8	12501.8
High	TGME49_292020	GCC2 and GCC3 domain-containing protein	0	7.784	99	0	2	6	2	0	7591	816.6	4.94	31264.2	28704.4	36842.7	86598.7	86556.4	64369.9	32903.4	32325.1	31400.3	24346.4	25506.4	15226.8	15648.9	23469.9	17782.7	32091.7	28887.8	20171.4	19233	17919.1	8683.35	19714.8	25382.5	20793	21799.8	27248.1	22453.2
High	TGME49_249570	hypothetical protein	0	7.738	156	11	2	4	2	0	274	31.8	9.8	23472.4	40261.8	22663.3	20299.2	17839	24250	32257.7	25335.4	43735.5	29970.5	26414.8	20748.5	14825.8	18782.3	33603.8	30158.9	24566.4	31128.8	58642.7	41771.6	53581.5	36881.9	44278.4	46390.4	69734.7	53568	66574.4
High	TGME49_249560	DNA-directed RNA polymerase alpha chain rpoA	0	7.715	108	2	3	6	3	0	1269	143.5	5.74	10467.9	9705.03	12810.2	11959.1	7399.95	10406.6	13063.4	7848.73	17457.3	71361.3	61105.3	54883.2	44099.3	67397.8	64771.8	80285.1	55772.5	64126	49719.1	36946.6	34096	43236.1	67103.5	46078.3	51907.3	35502.2	43244.5
High	TGME49_321370	hypothetical protein	0	7.712	70	1	2	5	2	0	2771	304.5	8.34	4767.83	5277.72	7990.44	7393.67	6841.17	11113.7	9209.49	7467.88	12650.7	145265	70197.6	66182.6	47321.7	77253.3	75428.9	130475	71671.3	72547
High	TGME49_252510	hypothetical protein	0	7.685	58	4	3	5	3	0	726	80.6	5.36	35879.7	40233.8	38727.6	69332.7	61717.4	53099.2	35350.3	33961.2	31538.1	61367.3	51846.7	46570.7	46328.4	65433.7	37384.3	83907.6	52474.8	39490.7	41783.3	39145	22906.7	50278.3	67073.5	53151.6	45371.3	48732.2	40210.2
High	TGME49_294340	hypothetical protein	0	7.68	61	6	2	4	2	0	345	37.6	4.93	39233.4	58356.3	56738.6	115337	107537	91661.2	53909	38985.8	45447.5	87257.4	69299.5	56296.2	40352.7	74821	50227.2	108657	68163.5	65240.8	71627.8	88318.2	38414.4	79742.8	111167	95580	90788.2	110928	82342.4
High	TGME49_307850	6-phosphogluconate dehydrogenase	0	7.634	0	6	3	4	3	0	505	54.7	7.5	237336	274077	301495	397967	478671	361253	299314	537885	291005										396670	554571	271606	350900	341834	367878	406866	633031	478087
High	TGME49_202080	hypothetical protein	0	7.63	77	3	3	6	3	0	1293	140.2	9.01	25417.6	27400.2	30510.3	45754.8	35788.4	35010.5	33695.2	35566.7	45442.5	18167.6	11771.9	9632.41	8117.49	11446.6	13140.6	17194.2	12575.1	13290.3	54486.4	53356.7	40112.3	51204.8	73498.4	56021.4	77043.4	72817.6	69563.9
High	TGME49_234380	hypothetical protein	0	7.615	59	10	3	5	3	0	347	38.6	7.12	21394.1	25555.9	23670.6	56933.7	51577.7	44594.3	16834.5	13591	9654.73	79081.4	72409.7	42733.4	55190.7	48272.5	45591.3	67970.7	61934.7	49286.1	68396.8	85917.8	33034.1	97150.2	109729	67063.3	109650	118702	93314.9
High	TGME49_225800	iron-sulfur assembly ATPase	0	7.609	64	6	2	4	2	0	518	57	5.63										84360.2	61423	62238.5	53501.1	94063.9	64005.1	86581	44305.4	67696.3	90926.5	86180.5	63985.6	89168	124541	114291	113677	111823	118180
High	TGME49_250700	hypothetical protein	0	7.608	94	2	2	3	2	0	1509	160.5	6.18	4354.86	4626.1	3480.1	45480.4	44063.7	39881.1	6725.88	5330.08	5870.2	3065.03	3787.08	834.12	1187.81	3494.51	1173.27	5712.81	3921.13	834.624
High	TGME49_214520	general transcription factor IIH polypeptide 4 GTF2H4	0	7.555	77	3	2	3	2	0	865	92.5	9.39		1766.53	1814.69	3733.31	3690.55	3805.21	1451.08	1587.68	733.277										1669.81	1853.62	926.719	4056.58	5633.72	2688.66	3639.57	4367.9	1881.59
High	TGME49_273870	SWI2/SNF2 ISWI-like (AT hook)	0	7.542	42	2	3	4	3	0	1556	175.2	5.3	34473.2	38351	43142.9	82438.1	94105.6	75338.6	46530.3	39022.8	41775.3	81776.9	69887.9	57760.7	85644.6	52878	68439.4	83559.9	97301.2	91730.3
High	TGME49_245620	ribosomal-ubiquitin protein RPS27A	0	7.536	64	8	1	3	1	0	154	17.3	8.9	2672732	2.73391e+06	2.54621e+06	2.95989e+06	3.12107e+06	3.33886e+06	3.78859e+06	3.16609e+06	4.50265e+06	2.97112e+06	2.95038e+06	2.41219e+06	1.46833e+06	2.09244e+06	3.4504e+06	3.06039e+06	2.57878e+06	2.65989e+06	3.13315e+06	2.79576e+06	2.87284e+06	2.36498e+06	1.85e+06	2.60254e+06	3.04968e+06	3.26553e+06	3.5289e+06
High	TGME49_237100	RAP domain-containing protein	0	7.516	102	1	2	5	2	0	1673	181.9	9.47	7421.23	6151.23	6992.11	5384.5	6751.63	9234.83	7141.96	6600.76	12690.4	11516.9	5450.67	4381.72	928.505	4048.15	7217.65	7362.17	8090.33	3871.34		779.301					1525.12		781.182
High	TGME49_233110	IMP dehydrogenas	0	7.451	63	5	2	4	2	0	551	59.1	7.06	28071.3	30899	34409.9	51802.9	53233.8	64503.6	48793.3	81135.5	58411.2	47160.4	66319.8	34895.6	26460.4	23842.6	63247.1	55017.7	45863.1	53820.1	29449.3	33599.1	21321.6	23324.7	21646.5	20387	32432.7	45258.8	35124.1
High	TGME49_263760	hypothetical protein	0	7.433	30	3	4	4	4	0	1730	185.2	6.93	1811	6296.86	1295.82	3434.89	4866.77	5170.37	3258.98	1456.58	1894.19	23443.7	10774.6	8899.73	5812.59	12726	12719	17134.8	12006.3	12874.5	22041.5	13591.7	12435.1	23928.7	23335.9	17454.2	26488.1	21280.8	28306.6
High	TGME49_277270	NTPase II	0	7.431	47	10	3	4	3	0	333	37.4	8.12	65390.8	73087.6	64906.9	114534	116902	115998	67002.1	75732.9	62612.6	33058.3	23371	22033	24211.3	19579.6	21853.8	39108.3	24957.5	23963.6	23541.6	23227.3	15259.4	26486	27280.6	39019	38163	44874.8	40009.8
High	TGME49_258540	phosphoglycerate mutase family protein	0	7.361	62	1	2	3	2	0	2620	285.3	7.05	9399.44	14062	13288.8	155892	165960	168414	25115.4	13514.8	37393.9										4515.76	4289.43	3188.85	6906.68	6488.24	5561.29	13536.3	16536.1	16891.7
High	TGME49_229620	hypothetical protein	0	7.319	114	3	2	4	2	0	1012	113.4	9.8	35653.2	33325.3	43549	35602.6	25302.6	46374.8	47716.3	34860	93634.6	47371.3	33250.9	26533.4	15523.5	35783.6	37912.8	41538.2	25904.7	25915.4	40515.4	34856.7	26987.1	39428.6	40156.4	38625.4	46073.8	30194.1	46002.1
High	TGME49_258590	hypothetical protein	0	7.306	57	2	2	2	2	0	1292	140.9	9.2	30287.2	25340.6	26492.5	40568	39873.9	40156.2	35720.8	43869.2	43389.2
High	TGME49_318690	RNA recognition motif-containing protein	0	7.305	66	2	2	2	2	0	1148	124.6	9																			3014.08	1637.06	700.422	1546.05	3405.67	2879.14	5628.98	5577.87	5305.99
High	TGME49_254580	UDP-galactose transporter family protein	0	7.291	65	11	3	5	3	0	413	45.5	9.42	147177	161095	152681	334780	345646	316500	152115	128082	130416	129566	131228	87792.1	83254	113360	85063.1	193827	178335	108235	71618.9	89604.2	48038.6	84708.1	101584	85193.6	94441.2	93285.6	75752.2
High	TGME49_216180	hypothetical protein	0	7.283	125	22	3	8	3	0	147	16.4	8.88	448243	650396	643884	1.21704e+06	1.2252e+06	949521	541091	523320	502315	693060	586300	520739	543544	633100	471149	973384	665119	499943	997571	1.05613e+06	567743	1.26641e+06	1.50385e+06	1.1543e+06	1.18661e+06	1.34382e+06	967600
High	TGME49_236820	hypothetical protein	0	7.238	84	5	2	4	2	0	475	50.5	8.91	18914.7	17433.7	21142.3	14047.1	14382.7	22373.4	27417.3	17761.6	52696.7	54953.2	28484.4	23073.3	15088.3	28410.1	32963.3	49142	31875.2	25217.8	49859.4	29368.8	27744.2	31293.9	42688	40618	51364	35758.2	40750.7
High	TGME49_278220	hypothetical protein	0	7.225	55	5	3	5	3	0	598	67.4	10.13	42146.6	36618.8	37230.3	88994.5	41117.5	71486.7	72645.6	47620	85295.5	84645.2	41828	40772.6	27577.1	56131	54736	77444.4	39302.3	42980.7	88646.4	46401.9	48965.6	77789.9	75307.4	88553.4	99510.1	64051.1	89506
High	TGME49_227600	ribosomal protein RPL34	0	7.197	68	21	3	6	3	0	134	15.4	11.18	432959	435237	403249	555292	721053	766786	571620	682599	617476	835190	972034	580107	614032	540011	1.02226e+06	870396	909537	1.06632e+06	765714	619424	665502	587388	520927	467499	675931	751255	726774
High	TGME49_306660	RNA pseudouridine synthase superfamily protein	0	7.183	160	0	2	3	2	0	6535	675.9	6.77	662669	606315	871433	719853	450328	789625	979651	752140	1.7918e+06	1593.25	3248.67	1093.07		3039.56	1902.92	1350.02	3640.96	3986.44
High	TGME49_247520	hypothetical protein	0	7.156	87	7	2	4	2	0	256	26.5	11.18	10816.3	15376.8	8901.38	22852.6	22003.9	18539.9	32098	10840.3	10131.7	117621	193912	84569.2	58524.7	69179.5	94249.4	545365	81984.8	446884	19725.5	43951.7	25810.8	10426	8464.69	8800.2	39665.8	27834.7	34288.1
High	TGME49_224070	hypothetical protein	0	7.151	48	2	2	2	2	0	1497	156.2	6.49										7294.93	9003.79	472.37		941.599	6894.05	131455	98818.8	63926
High	TGME49_233720	DNA-directed RNA polymerase II RPBABC8	0	7.141	66	15	2	5	2	0	149	17	5.64	125657	164966	165874	244752	312175	267545	193433	227374	176170	113027	133293	74204.9	86241.3	98248.1	91672.9	154651	137703	108680	134506	153701	69833.1	140731	153271	117061	170715	167110	122464
High	TGME49_259190	hypothetical protein	0	7.112	89	2	2	2	2	0	957	108.1	8.68		778.703	873.886			988.535	924.755		3514.15										12582.8	10512.7	8760.37	15081.1	17213.8	16886.5	16353.2	14176	12893.8
High	TGME49_221670	transcriptional elongation factor FACT140	0	7.108	64	3	2	4	2	0	1198	134.5	5.21										27803.8	17641.7	3354.03	11731.4	13934.9	13884.1	41833.5	21714.2	29360.6	33990.9	40957.2	23637.6	42166.3	60047	49060.3	49776.7	62016.9	46931.9
High	TGME49_310710	small ribosomal subunit Rsm22 protein	0	7.079	71	3	2	2	2	0	734	80.8	8.79										17275.6	12452.4	10925	7383.59	13790.2	11321.6	17798.2	9734.81	10063.4
High	TGME49_207840	ribosomal protein RPS17	0	7.07	128	22	2	5	2	0	132	15.2	10.7	58673.2	86365.9	83104.5	120844	117381	93122.7	74457	76735.9	70470.2										45671.5	68096.2	34465.1	60812.7	91046.6	65773.3	70289.9	72524.1	62392.8
High	TGME49_249530	exportin 1, putative	0	7.051	0	2	3	6	3	0	1125	129	5.78	60022.2	93461.1	78191.3	152952	158736	124466	63272.7	59407.5	48651.7	69944.5	72129.9	51094.3	46736.3	64015.9	36281.2	96007.4	60179.7	45503.1	161453	196312	111696	190354	207625	164751	165456	221747	184823
High	TGME49_300310	26S proteasome regulatory subunit, S6a family AAA ATpase	0	7.028	26	7	3	5	3	0	427	47.8	5.3	62242.8	64015.5	72967.5	135000	142873	110738	55489.1	60875.2	59524.5	114063	101956	73901.8	90477.1	87640.7	72468.2	136688	111924	92264.4	85472.2	81690.6	54045.8	105982	132848	98694.7	141604	119722	98083.1
High	TGME49_310460	Rab6	0	6.948	60	12	2	2	2	0	209	23.5	5.73	41654.1	30348.6	25657.4	32079.4	28909	41318.4	23523.4	39133.7	32539	14561.3	19713.6	15929.2	11711.2	14823.3	17957.6	18495.9	15400.5	17024.1
High	TGME49_203940	ABC1 protein	0	6.929	95	2	2	4	2	0	1395	150.9	9.16	3348.4	1833.15	2973.04	4099.83	3416.27	2290.42	4023.12	2624.05	6243.94	258716	156636	115367	73914.5	174709	185333	241764	149011	118577	99875.2	76144.1	58932.5	105733	96133.9	106515	120059	85133.4	106782
High	TGME49_225850	peptidase, M28 family protein	0	6.901	35	2	2	2	2	0	1555	167.6	8.84	35067.8	29340.1	43847.2	58257.3	63802.9	61923.7	43342	50639.9	52278.1	15731.8	12885	8702.27	13783.9	15593.1	12798.1	19699.4	16037	30929.1
High	TGME49_201780	microneme protein MIC2	0	6.899	59	3	2	4	2	0	769	82.6	4.83	28873.8	42416.4	41737	92752.9	99650.4	97079.4	54761.4	46808.7	43898.5	98247.2	96192.9	56589.2	58975.6	55891.3	76174	146408	87413.4	112473	92132.7	119665	66427.9	78671.8	86720.4	75209.2	124982	136401	115385
High	TGME49_313790	hypothetical protein	0	6.884	42	4	3	5	3	0	853	89.9	7.4	60124.9	58531.3	64281.8	280121	195853	232867	89314.9	90347.4	108265										8892.12	11882.5	7269.85	8940.26	10195.1	9543.96	18251.4	18804.2	18466.7
High	TGME49_225130	hypothetical protein	0	6.864	44	2	2	5	2	0	1383	148	8.59	10770.9	9750.75	14459.6	19227.4	23481.2	19917.8	19630.3	15795	22870.5	26516.5	18768	11165.6	6528.85	12482.8	17870.4	26467.2	21233.1	19309.1	25343.8	24559.3	14572.1	20672.1	28371.5	20026.3	27846.6	23572.6	24493.3
High	TGME49_300641	ribosomal protein S4	0	6.862	0	10	2	3	2	0	198	24.4	10.04	307693	294060	346906	186398	130383	194665	234861	189464	288746										474510	387645	284141	537449	738384	556212	573961	439163	450023
High	TGME49_214080	toxofilin	0	6.829	45	10	2	3	2	0	243	26.8	9.52	8583.95	9036.51	6277.77	56271.5	58318.1	55147.2	23616.1	17601	7987.09	36666.1	28813.1	18718.1	11022	22417.7	26547.2	85931.3	38761.5	53644.7	14185.9	15861.8	11125.1	15227.4	12435.4	8153.72	13083.8	21362.5	19600.6
High	TGME49_281400	phosphofructokinase domain-containing protein	0	6.818	66	1	2	2	2	0	3562	379.9	7.09				3594.52	5756.92	2967.1	616.826
High	TGME49_267500	hypothetical protein	0	6.814	82	15	3	4	3	0	230	25.7	6.95	143885	267491	192617	1.27447e+06	1.23599e+06	1.24169e+06	264609	230334	310624	66762.1	57285	17996	6710.93	26615.3	49677.2	201563	124924	126441
High	TGME49_315250	GAMM1 protein, putative	0	6.796	68	4	3	4	3	0	603	67.1	8.69	48469.9	44408.8	39600	50293	47471.9	51871.2	49561.7	32463.3	52756.5	35955.1	34831.7	28369.9	24927.6	43561.9	33772.7	43331.1	29568.2	30658.6	35418.9	28938.8	25127.6	34290.9	50680.2	34069.6	36520.8	40725.5	36091.5
High	TGME49_252360	rhoptry kinase family protein ROP24 (incomplete catalytic triad)	0	6.788	75	4	2	3	2	0	535	60.8	9.45	47695.2	47422.3	51247.9	64027.2	84293.6	73918.7	54374.9	60242.2	69303.8	90907.7	79144.8	52048.9	51085.9	70221.5	57926	87095.5	83431.2	66044.6
High	TGME49_256000	endoplasmic reticulum retention receptor	0	6.777	25	12	3	7	3	0	223	26.1	8.28	107267	180980	128770	290334	279444	225014	117073	120930	135684	208816	225624	142326	154831	199623	170423	284375	222092	168762	165639	191964	111722	203712	226199	195073	232959	239890	207832
High	TGME49_277490	hypothetical protein	0	6.769	57	1	2	3	2	0	2272	244	8.1	7971.9	5333.98	7391.01	7007.43	4506.18	5486.73	9545.83	7013.26	12530	6354.16	2789.18	3118.4	1283.72	1261.67	4484.42	3725.13	1606.87	1544.58	3414.27	3665.99	2998.09	1280.25	1317.51		3405.7	3754.82	3132.05
High	TGME49_241140	DEAD/DEAH box helicase domain-containing protein	0	6.768	38	2	2	4	2	0	1454	156.7	8.76	53829.8	42652.1	48661.3	41459.4	36685.7	45254.9	52760.7	34985.7	51881.1	58989.3	37508.3	36236.3	26202	46889.7	42177.7	57119.7	35384.3	37121.1	67522.7	50829	33853.8	56275	96690.9	69986.2	72341.9	54443.7	61952.8
High	TGME49_237840	hypothetical protein	0	6.764	140	2	2	4	2	0	1083	118.5	8.6	64394.6	67214.1	81421	110794	99701	112843	86932.3	79547.5	133081	17670.4	9924.81	6220.13	6335.07	8749.59	11717	12631.8	6946.79	8421.47	9814.06	7673.08	5998.15	7080.47	8987.03	6166.8	9709.06	8655.18	8302.41
High	TGME49_263480	sodium/hydrogen exchanger 3 protein	0	6.716	57	2	2	5	2	0	853	91.3	6.29	1977.6	1127.56	1212.18	5486.1	6479.65	3976.93	830.494	1008.09	3336.24	44883.2	32904	26144.7	28030.7	36731.3	28637.1	46970.6	37335.8	31161.7	31831.9	31692.2	17832	33520.7	45460.1	41447.4	39499.3	40505.9	35616.9
High	TGME49_233170	hypothetical protein	0	6.697	47	14	2	3	2	0	160	18.2	8.66										24790.1	16229.6	5612.18	2963.81	19287.6	16077.8	24237	16532.4	11997.8	58234.4	39554	28644.6	51704.6	44704.8	39819.1	76294.6	52957.3	56400.9
High	TGME49_268770	dual specificity phosphatase, catalytic domain-containing protein	0	6.691	92	3	2	3	2	0	897	100	10.61	2482.04	1545.33	4459.99	4836.55	5276.68	5382.93	6344.79	4119.38	6004.71										2884.68	5585.68	2865.38	2668.84	7616.48	1442.07	5996.05	6349.59	5188.52
High	TGME49_235150	transporter, major facilitator family protein	0	6.683	132	2	1	2	1	0	563	60.5	5.8	4993.85	3387.62	5235.71	12710.7	10253.7	9574.89	5605.06	5676.52	4391.8	7436.61	9728.43	3717.27	4281.73	4770.44	5097.82	9266.17	7337.43	5949.58
High	TGME49_205320	hypothetical protein	0	6.653	90	9	2	2	2	0	655	70.8	5.31		1131.95		16297.5	17139.8	11957.3	3889.24	3888.47	1383.56
High	TGME49_219710	hypothetical protein	0	6.639	123	1	2	4	2	0	1893	199.9	6.67	8939.38	10010.3	12565.5	38851.2	39891.8	46958.1	13493.2	8131.48	14703.3	4102.97	3168.33	1409.01	2772.76	3712.13	4744.3	7500.47	3737.61	6308.45	3531.88	3542.84	2958.99	4898.4	5606.61	4166.03	5192.76	5677.69	3899.19
High	TGME49_313860	regulator of chromosome condensation (RCC1) repeat-containing protein	0	6.626	71	1	2	2	2	0	2610	281.5	6.4																			6274.76	7641.01	4315.33	7682.9	6346.59	9048.87	8616.98	7244.02	8654.04
High	TGME49_280600	histidyl-tRNA synthetase (HisRS), putative	0	6.621	48	3	2	3	2	0	1252	134.8	7.55	14314.8	22292.6	23852.3	129433	106860	158903	40628.3	26538.4	46163.6	52707.9	35194.4	13240.3	9171.38	18706.9	39534.8	192811	98173.1	98859.9
High	TGME49_297430	hypothetical protein	0	6.59	164	10	1	2	1	0	248	25.3	11.63	907.021	627.797		4774.67	3423.48	2760.68	1542.76	456.654	696.634										5643.63	1612.58	559.422	971.465	673.517	1229.24	1930.39	1550.77	1358.67
High	TGME49_235490	hypothetical protein	0	6.589	132	2	2	4	2	0	923	102.1	5.45	49008.1	66779	53750	104271	105670	73331	53096.7	61652.7	52310.3	24890.4	23325	11944.5	14987.1	14087.1	10571.5	26606.1	18204.6	12042.4	20958.4	20963.7	11225.3	26572.3	34547.7	23913.1	28491.4	25789.4	18205.7
High	TGME49_214440	4'-phosphopantetheinyl transferase superfamily protein	0	6.584	78	7	2	4	2	0	437	48.5	6.95	23026.1	14890.5	16706.1	77103.5	73894.4	58359.7	37626	23248.7	30725.1	73387.1	35264.3	38699.5	29341.1	42498.3	35258.8	78141.7	46422.7	44146.1	83757.2	54680.8	48281.5	65540.8	101232	68011.4	84583.8	62893.5	56262.9
High	TGME49_312100	plasma membrane-type Ca(2+)-ATPase A1 PMCAA1	0	6.56	59	2	2	2	2	0	1822	199	5.78	5751.3	4386.99	7743.44	8326.07	6496.13	8530.28	7689.78	8071.2	10958.7										1032.2	1649.99			1290.76			1207.39
High	TGME49_259980	DnaJ domain-containing protein	0	6.558	152	5	2	5	2	0	476	53.5	9.41	4350.17	8200.44	5027.09	14053.9	12426.6	12322.5	6029.38	6011.43	7951.48	37537.9	33987.8	19948.7	15449	20965.9	30031	54482.4	43348.6	41452.4	17654.1	20233.3	11127.6	18744.2	21202	16955.5	21554.4	28826.8	19173.5
High	TGME49_240280	S1/P1nuclease	0	6.544	67	7	2	6	2	0	439	48.5	7.69	138908	169086	170791	203859	256133	177603	171075	131650	140502	95415.6	113925	75332.3	80711	95497.9	85886.1	123106	91162.1	91820.9	89602.9	91772.3	71168.4	100786	120202	103885	110141	124654	109706
High	TGME49_250890	3'-5' exonuclease domain-containing protein	0	6.527	32	6	3	3	3	0	672	72.1	6.55										7728.89	8772.96	5663.18	4225.47	5986.46	6573.83	13899	8519.02	7964.19	16481.7	11838	14358.9	15868.6	15559.7	14888.2	18047.5	15059.3	19826.8
High	TGME49_242070	cAMP-dependent protein kinase regulatory subunit	0	6.473	165	8	2	4	2	0	385	42.8	5.21	17428.4	22249.7	19337.8	70787.1	69857.8	60277.1	27146.4	19007.3	28834.8	26741.3	26372	15935.2	9331.9	19231.8	21694.1	86902.2	44249.9	45685.3	72172.2	85550.7	50311.4	82568.6	94528.4	88614.1	94487.5	95812.2	78244.1
High	TGME49_253470	alveolin domain containing intermediate filament IMC13	0	6.413	48	6	2	3	2	0	398	45.8	5.1	53117.6	68447.7	38064.9	699791	653518	643944	85322.7	49872.2	118398	89840.4	65392.2	27473.3	29828.4	31123.5	86955.3	172544	114061	117754
High	TGME49_203840	DEAD/DEAH box helicase domain-containing protein	0	6.413	49	2	2	3	2	0	1808	196.8	8.56										9327.19	9587.47	6560.19	5324.66	7738.89	9955.82	11377.2	9319.22	8368.36	55740.5	39598.5	34275.4	45139.7	46909.3	43354.9	53848.6	43590.9	53967.2
High	TGME49_267840	tetratricopeptide repeat-containing protein	0	6.404	94	4	1	3	1	0	347	38.6	8.94																				619.263
High	TGME49_249690	hypothetical protein	0	6.398	33	4	2	4	2	0	568	62.4	8.62	195335	153949	177633	257339	210923	263765	203280	161279	368118	224048	130981	118861	72143.9	125010	151089	206141	128637	131822	25776.4	18488.9	14013.4	21960.4	22969.4	20030.7	24578.2	17009.5	21078.1
High	TGME49_289000	hypothetical protein	0	6.398	105	1	1	3	1	0	1146	125.3	8.21	59380	51138.9	56247.8	45926.9	28001.5	55669.2	69918.7	51584.9	125761	90397.2	66485	69034.6	45093.1	81999.7	64279.4	71936.9	54192.1	60880.6	50110.9	46563.2	51463.8	56560.2	76261	69099.7	71097.9	56137.2	69006.7
High	TGME49_269800	glutamine-dependent NAD(+) synthetase protein, putative	0	6.378	39	3	3	3	3	0	862	94.3	5.97	32969.6	24739.8	41006.2	286071	306282	240316	81206.1	75371	82711.9										8016.91	6777.57	4162.13	6660.61	6861.65	6527.69	10808.5	8882.94	8145.6
High	TGME49_306210	RNA polymerase II accessory factor CDC73	0	6.322	54	3	2	4	2	0	720	77.6	8	62694.9	62861	60500.4	96478.2	99481.3	82255.2	64669.7	49919.8	58345.8	125997	111168	74567.7	72059.8	97036.7	70443.7	137440	95225.1	75360.1	110626	107375	68621.1	115431	171688	119565	150352	147327	113961
High	TGME49_293330	hypothetical protein	0	6.304	59	1	1	1	1	0	1530	163.3	7.33																			12633.6	8509.38	8297.31	11444.6	13106.5	11176.9	14601.1	12663.5	16256.7
High	TGME49_312480	uracil phosphoribosyltransferase FUR1, putative	0	6.291	59	10	3	5	3	0	244	27.6	7.02	252028	244185	290300	330196	248025	314720	332541	321690	536316	82163	74805.8	54597.4	50484.3	56590.8	61647.7	100272	82059	62818.6	472684	461070	264893	446438	503526	480559	556715	486065	498570
High	TGME49_312520	tRNA dimethylallyltransferase	0	6.291	54	2	2	4	2	0	933	100.8	8.37	8963.08	10907.3	9725.19	12732.4	9993.59	9180.27	11263.4	6639.66	16922.1	76960.9	37667.2	47832.4	34960.1	76827.4	48817.8	86238.2	34405.8	45563.5	84740.1	53129.3	58868.5	74242.5	123117	77906.5	97155.2	56743.1	72417.2
High	TGME49_215710	hypothetical protein	0	6.282	133	3	2	5	2	0	810	89.1	8.02	13862.1	10410.5	10058.6	16099.5	13439.3	14722.7	13148.4	10899	24026.6	104776	72835.6	60087.6	50461.2	71775.1	75705.7	95353.5	71148.4	59816.8	106743	97450	72669.3	106383	120295	89163	110198	105779	94893.3
High	TGME49_224700	hypothetical protein	0	6.264	44	2	3	5	3	0	1678	182.5	9.52	13294.8	11460.7	17369	24168.8	26721.4	30818.5	17568.6	10128.7	16416.6	42549	39559.3	21149.1	22701.5	30500.3	29376.4	42908.8	39045.6	28162.2	19410.6	24956.8	19132.9	20688.3	34303.4	14937.9	31183.5	32981.7	34201.8
High	TGME49_224060	thioredoxin, putative	0	6.245	71	3	2	4	2	0	622	68.9	6.7										87562.2	106736	71192.2	74018	89649.2	87624.7	125839	113897	104240	59738.2	53415.7	54375.8	71831.7	72923.1	68894.2	71061.5	92517.7	99985.8
High	TGME49_313070	hypothetical protein	0	6.216	102	7	2	3	2	0	333	35.5	9.99										49611.7	46184.8	42406.9	51966.9	37938.5	45197.6	49597	42398.7	45973.1	37793.8	35995.1	17276.4	29039.3	44615.8	50611.2	35405.1	38120.4	39925.1
High	TGME49_233490	hypothetical protein	0	6.165	51	3	3	3	3	0	1179	125.4	6.7	8068.64	8701.26	6878.8	12753.4	10712.8	14469.6	12276.6	11810.6	13775										45613.9	27999.5	25434.4	37297.9	46807.9	32675.2	57453.9	38420.2	37988.4
High	TGME49_258850	hypothetical protein	0	6.137	118	7	2	5	2	0	276	32.7	9.7	20739.3	18077.3	27367.2	29242.2	24868.8	21772.7	24475.9	27652.1	24814.1	64421.3	68899.9	43148.6	40165.5	57608.1	54558.5	70149.7	64300.7	59868.9	122387	111913	72399.8	91568.2	121414	94967.6	144771	123412	96618.6
High	TGME49_266800	integral membrane protein, putative	0	6.124	0	8	3	4	3	0	302	32.5	5.01	48989.5	51042.6	37258.2	119571	104342	103599	57160.1	60294.3	59864.4	28329.9	22017.4	20805	20746.6	26649.7	13729.4	28370.6	26539.7	23949	22322.4	18711	12996.4	29738.6	34821.8	29983	25841.7	33507.7	28573
High	TGME49_212880	surface antigen repeat-containing protein	0	6.098	112	1	3	4	3	0	6668	761.5	5.43	24904.5	24825.4	8943.07	92357.6	84672.2	81422.7	29472	24907.4	14579.8	1205.7	778.847				3181.03	5489.61	4521.41	5168.89
High	TGME49_293570	translocation protein sec62, putative	0	6.097	41	7	2	4	2	0	390	44.9	6.37	12209.2	16630.2	10833.4	79288.7	84518.2	74073.3	32132.8	25601.7	21983.9	43365.5	49416.7	31821.2	41440.9	39901.4	35503.7	70823.4	59563.5	51112.5	24403.3	31364.5	14018.2	33159.7	34039	26272.7	30578.3	32295.1	28457.8
High	TGME49_266090	hypothetical protein	0	6.092	0	4	2	4	2	0	451	49.5	6.87										258281	299574	233443	239973	274605	209981	299846	271129	210387	251627	264827	170889	296279	365040	323782	294525	305620	270632
High	TGME49_264440	signal recognition particle receptor beta subunit protein	0	6.087	76	8	2	4	2	0	347	37.3	6.89	48171.1	65373.2	55714.5	111431	126834	98222.5	61656	57787.3	56856.1	9848.75	10532.1	6742.38	4519.25	7324.8	10300.6	15647.3	12367.7	7820.87	4375.53	5452.18	2876.03	5446.85	6243.42	5317.38	6683.79	6670.77	4496.25
High	TGME49_273950	replication factor C subunit 5, putative	0	6.076	76	6	2	3	2	0	396	43.4	9.17	13985.6	16665.4	13603	27620.9	27582.9	18202	12373.1	11494	8861.32	12292.9	9139.15	7121.13	8451.3	11593.6	7190.51	16530.1	8418.67	8137.38
High	TGME49_200460	hypothetical protein	0	6.075	41	5	2	2	2	0	436	48.5	6.95										40429.6	34862.4	15686.6	29601	17764.1	32472	85496	77255.3	57845.1
High	TGME49_223910	acyltransferase domain-containing protein	0	6.064	47	6	3	5	3	0	388	44	9.23	230904	269938	263816	603979	545938	481101	257073	193854	259055	77677.8	61435.7	53261	40865.5	63449.6	57876.2	77548.4	60480.6	52260.9	70499.1	61486	44718.4	77310.1	103474	75918.4	81903.1	75550.6	70082.2
High	TGME49_293690	profilin PRF	0	6.054	67	15	2	4	2	0	165	17.7	4.58	4177.84	17562.3	7495.32	75051.1	66299.8	70781.1	20965.3	13109.3	28953.3	131853	129568	108071	65027.6	89199.6	120232	308208	148212	198472	17307.2	19275.8	14139.5	23155.8	24853.2	17183.3	30740.4	28301	30474.6
High	TGME49_300200	histone H2AZ	0	6.053	88	12	2	3	1	0	155	15.9	10.62	36390.5	79339.3	27304	98755.5	87475.5	76195.2	67402.9	31342.2	46571.6	61620.2	82888.9	46531.1	36314.4	28903.5	39704.5	276054	48572.5	192852
High	TGME49_216620	EF hand domain-containing protein	0	6.049	50	1	2	4	2	0	3700	411.7	6.34	80713.7	94596.2	71203.1	183609	202266	165679	59079.5	88587.6	101233	108647	89272.9	55991.8	67432.5	69558.7	83201.1	126332	86775.9	69289.6	15464.1	16479.3	6629.04	16727.1	24675	17356.2	18101.6	22965.4	15198.9
High	TGME49_211480	GTP-binding protein engA, putative	0	6.029	26	3	3	5	3	0	1175	130.7	9.06	13826.8	11760.2	13636.4	15854.2	11506.8	15335.1	13663.7	10906.8	19240.7	31916.2	22358.7	19803.7	13346.4	24213.1	25881.1	34649.4	25594.1	26085.2	24240.9	20558.3	20031	19904.8	25214.5	19787.1	23196.8	27374	26887.9
High	TGME49_311290	protein tyrosine phosphatase family protein, ptpla protein	0	6.029	76	11	2	3	2	0	274	30.5	8.85	282353	408134	298506	504055	588604	511692	247476	295725	213564	733516	697993	710117	538559	785560	538198	892208	644719	536208
High	TGME49_218610	ATPase (DUF699) protein	0	6.004	74	2	3	5	3	0	1247	136.1	7.64	61466.9	66059.8	71337	131124	133487	115208	62375	46516.5	61322.6	20214.2	14758	13392.6	16486.3	19026.8	16273.4	25138.3	18738.1	13631.8	23203.3	24426.5	11718.2	24207.8	37437.4	30476	27685.4	29484.2	22716.3
High	TGME49_316120	hypothetical protein	0	5.987	0	2	2	3	2	0	992	106.4	7.99										1441.65	1731.07	1280.68	932.97	1402.19	1753.2	3655.72	3425.42	1140.92	8819.75	7902.9	9479.17	9223.6	7958.24	8014.69	9573.1	11649.5	6729.69
High	TGME49_237820	IMC sub-compartment protein ISP2	0	5.961	64	15	2	4	2	0	160	17.4	5.91	2845.04	3489.65	3818.3	14144	14944.8	11252.8	12298.6	2434.22	7310.1	55402.9	51578.4	31919.4	30091.7	46457.8	43309.2	79951.2	69199	52749.3	2589.04	4114.8	2477.09	2558.94	6588.56	4969.21	4351.32	6280.75	6806.81
High	TGME49_224890	hypothetical protein	0	5.957	28	3	2	3	2	0	1075	116.6	5.54										13967.7	12453.3	12464	10480	14092.5	12854.8	22521	18723	15154.6
High	TGME49_297500	T-complex protein 1 eta subunit	0	5.949	65	3	1	1	1	0	546	59.4	5.96		2968.49	1578.69	12120.8	26330.1	25239.2	2526.4	3603.3	4387.54
High	TGME49_299070	pyruvate kinase PyKII	0	5.92	54	4	2	2	2	0	987	106.7	8.56																			10981.5	8145.75		18623.6	7829.02	7294.99	8818.68	9908.23	16928
High	TGME49_263060	Proteasome/cyclosome repeat-containing protein	0	5.908	103	3	2	3	2	0	1156	125.5	5.12										3714.46	4903.56	1387.87	3414.45	4733.2	4633.84	6033.95	3772.35	4408.16	4043.27	1010.94	1540.15	1575.87	3475.74	1676.97	3155.59	4659.58	1645.58
High	TGME49_270320	protein phosphatase 2C domain-containing protein	0	5.904	90	5	2	4	2	0	538	58.6	5.08	54880.2	42387.4	74436.4	47142.5	53085.4	56716.6	81814.8	151308	79530.2	28779.3	26153.9	21997.9	14988	25792.1	20960	24772.2	21312.2	16161.2	28182.1	37315.3	19481.2	39492.2	55793.5	49368.1	46396.6	44234.9	40521.1
High	TGME49_306950	RAP domain-containing protein	0	5.839	128	1	1	1	1	0	1385	149.4	8.59																			1581.54				778.637	1047.9	1064.68		1842.28
High	TGME49_265470	hypothetical protein	0	5.833	85	7	2	2	2	0	390	43.6	9.45	25485.4	20787.9	28473.8	25677.1	19376.6	32053.9	27197.9	22786.5	48936.7	8454.22	3662.87	4241.74	1658.86	4542.42	6547.81	7133.77	4286.95	6052.69
High	TGME49_311240	DnaJ family chaperone, putative	0	5.801	70	4	1	3	1	0	426	47.4	6.84										7287.52	9865.43	3300.61	4449.24	3531.31	4397.05	22182.6	12275.2	11446.4
High	TGME49_229640	hypothetical protein	0	5.789	58	1	1	1	1	0	1274	135.7	7.58				4580.6	4712.48	3785.58	434.188	559.341	1749.95
High	TGME49_314780	myosin G	0	5.783	58	1	2	3	2	0	2059	227.1	6.34	13206.7	10830.9	13949.6	17234.3	19359.5	20920	21635.7	23635.6	24693.5	17118.7	11092.4	9485.23	13532.7	12127.6	13688.9	18353.6	13500.5	15178.1
High	TGME49_249850	GAP40 protein	0	5.782	49	4	2	5	2	0	385	43.1	6.62	226180	180745	248591	474271	674483	537206	317275	351518	334573	269299	250515	208648	236207	268952	231532	476909	282071	308106	138689	124821	86307	199518	118983	123063	157298	193038	160799
High	TGME49_241870	tRNA ligase class I (E and Q), catalytic domain-containing protein	0	5.761	0	2	3	3	3	0	1420	156.4	6.54																			14810.1	17394.6	12252.8	17370	22847.7	18721.7	26326.5	22206.7	23404.7
High	TGME49_208590	vacuolar ATP synthase subunit 54kD, putative	0	5.743	88	6	3	6	3	0	475	53.3	5.69	43563.6	53250.6	52783	147490	162718	102709	59931.4	60069.4	44602.3	17689	22712.7	11808.7	14516.4	14242.5	12733.8	27005.8	20462.2	18780.2	132570	139550	75043.5	162336	205164	142310	158381	196712	135473
High	TGME49_255410	hypothetical protein	0	5.74	48	10	1	3	1	0	165	17.5	4.84																			10020.7	11705.3	6797.98	10919.5	16422.6	14321.5	12605.3	16144.6	8922.18
High	TGME49_248120	hypothetical protein	0	5.725	120	2	2	5	2	0	962	100.7	7.96	14693.7	18514.2	14973.1	28011.2	31375.4	27382.7	14486.8	15241.1	16371	13608.1	12897.4	9377.57	8908.65	10670.4	13062.3	16028.4	11783.3	14386.3	10650.6	13939.7	4999.32	14045.8	20468.5	13074.9	15359.3	15663.1	13738.3
High	TGME49_203990	rhoptry protein ROP12	0	5.697	104	8	1	3	1	0	236	25.5	4.61	1003.15		1696.56	4100.88	3744	3227.3	3320.6	1721.67	1593.51	1988.38	1996.8	2920.8	1211.77	3126.05	3405.91	3393.72	3355.9	1777.35	2953.1	1819.23	514.314	633.274	1624.41	1750.35	1374.89	4105.41	1650.45
High	TGME49_222660	leucine rich repeat-containing protein	0	5.696	43	2	3	5	3	0	1705	192.5	6.02	5685.46	6636.71	4880.29	22706.2	24042.2	16933.2	8286.69	7712.29	6161.51	76083.7	71472	34773.2	38817.3	40929.2	52651	167158	110961	78963.3	177886	173499	112415	209219	262614	187818	535217	562661	387317
High	TGME49_214840	AP2 domain transcription factor AP2X-7	0	5.65	45	1	2	4	2	0	1869	183.9	5.17	11757.5	17738.4	18223.4	40353.4	38977.7	39218.8	17936.3	17069.6	18151.8	41386.8	33421	26385.3	24581.9	34405.4	28117.2	57695.5	38595.5	32441.5	27573.3	27390.6	17562.8	34654.5	38843.2	32578.6	39870.4	36170.3	29330.9
High	TGME49_206500	hypothetical protein	0	5.626	167	1	1	3	1	0	1354	146.1	7.97										14242	9073.8	7024.22	4644.57	8259.64	9980.93	14518.2	7315.67	8925.85
High	TGME49_300700	ribosomal protein S2, putative	0	5.619	99	8	2	4	2	0	233	28.2	9.94	260978	194320	242696	154747	144782	166316	222725	194127	233862	213962	197053	179608	163356	238310	200069	252890	140585	206459
High	TGME49_203620	hypothetical protein	0	5.596	0	3	2	3	2	0	584	63.7	10.71	14631.9	10639.7	10361.9	21248.7	17554	21901	15331.8	9375.26	19652.6										17314.4	58589.8	21804.6	12585.6	15287.6	15341.5	16482	13908.3	13986.7
High	TGME49_216170	SufS subfamily cysteine desulfurase	0	5.579	103	3	2	3	2	0	747	82	9.13	36451.5	26332.5	32883.6	26687.6	21335.4	34815.2	40767.6	25656.5	61615.8	25867	13890	13597.4	13561.3	15960.4	16105.6	26603.3	14316.3	23984.9	56323.4	34069.7	32184.2	43820.8	61398	49115.5	67420.9	51776.8	54185.6
High	TGME49_215370	hypothetical protein	0	5.564	65	1	2	4	2	0	1142	126.9	8.13	8321.59	9320.06	8492.25	8931.03	8698.18	12839.7	11215.4	7750.92	17910.8	23675.8	13270	10553.1	9521.08	13877.1	15420.6	22383.4	14107.4	16735.6	39815.5	34927.4	24082.5	33232.8	35594.2	32317.1	38719.3	32490.7	38266.8
High	TGME49_293060	SPRY domain-containing protein	0	5.556	42	4	2	2	2	0	740	80.2	5.53										8046.24	8319.8	8386.44	5977.12	9969.17	8736.36	13482.4	9603.88	10618.1	17456	17683.9	13213.2	19651.6	24634	23503.2	21024.3	25869.8	19325
High	TGME49_202720	RNB family domain-containing protein	0	5.553	142	1	2	5	2	0	2431	258.7	7.71	6895.74	6838.66	9192.42	8850.84	8079.37	8209.03	7569.47	9541.91	11306.3	17651.5	11144.9	6692.28	5119.75	9914.46	13506.3	15592.1	12104	10548.8	6463.08	4289.29	3722.27	5242.23	3296.47	4490.52	3989.36	6059.82	6733.31
High	TGME49_226410	EF-1 guanine nucleotide exchange domain-containing protein	0	5.545	0	13	2	2	2	0	328	36	5.16										45573.6	60592.3	34287.6	24815.9	34063	44727.2	132589	84391.1	99493.6
High	TGME49_213770	Superkiller viralicidic activity 2 family 2, putative	0	5.514	58	2	2	2	2	0	1206	134.9	5.91	48240.8	49144.8	52141	78315.8	78826.2	80743.9	51570.9	56950.8	65285.1
High	TGME49_272570	dihydrouridine synthase (dus) protein	0	5.509	116	2	2	5	2	0	918	101.5	9.22	6480.32	5028.59	5924.7	5843.45	4403.78	6614.18	6078.73	5325.72	11047.3	21607.6	16493.3	14631.9	11908	20406	15976.8	19904	18760.2	15732.5	24171.2	17855.7	17104.2	23462.3	34978.9	22180.3	31552	26323.3	26664.5
High	TGME49_255370	TIC20	0	5.504	101	3	1	3	1	0	390	43.4	9.85	14891.5	12551.1	14041.2	7856.02	7103.17	10959	13030.5	10078.4	15997	10437.5	7808.57	8560.8	6740.23	12830.1	6855.9	11008.1	6934.82	7811.85	15734	10149.1	9785.42	13519.4	21959.8	13715.4	16501.1	11870.3	16174
High	TGME49_203240	hypothetical protein	0	5.495	105	2	1	3	1	0	739	80.2	6.76	60687.7	51488.9	67508.6	92372.7	82232.2	86413	69572.5	97947.3	67738.8	49340.8	51820.1	38417	24740.2	33861.2	66383.8	39058.4	43049.9	49176.3	90198.9	78961	69997.9	78197.2	80225.3	78387.8	102097	125214	133173
High	TGME49_238050	nuclease and tudor domain-containing protein	0	5.46	0	2	2	4	2	0	941	104	7.65	48118.9	50389.3	55098.3	175843	193461	170063	78550.7	85896	69822.1	70592.5	74006.3	53715.7	53238.5	60321.6	53821.3	160223	101161	95666.8	27911.3	36905.6	22327.1	29704.1	33100.9	23995.9	36853.2	41818.8	30364.9
High	TGME49_219790	pre-mRNA processing factor PRP3	0	5.393	56	2	1	1	1	0	694	76.8	9.1																			29951.6	31741.8	15740.2	36266.5	43182.6	36205.1	37614.3	32473.9	27618.7
High	TGME49_226330	hypothetical protein	0	5.387	44	3	2	3	2	0	900	96.8	10.05	10795.7	5170.27	9557.11	7579.99	5271.16	6799.48	8944.95	5805.49	15207										41376.9	31759.1	27904	38334.8	58344.7	41991.9	42153.3	30948.2	42354.3
High	TGME49_316540	IMC sub-compartment protein ISP3	0	5.385	0	16	2	2	2	0	164	18.4	5.27	19098.9	29788.7	25595.2	49484.9	50470.3	47118.5	29118.5	30985.9	25441.6	27014.5	23714.8	16573.6	13612	19119	21713.6	77280.3	45288.8	42954.9
High	TGME49_209190	ABC transporter transmembrane region domain-containing protein	0	5.361	53	3	2	3	2	0	798	85.5	7.87	3419.22	2753.13	9052.45	7311.06	6203.25	8947.41	2728.23	11098.9	3526.74	12955.8	13250.9	9629.66	7578.18	9296.36	8947.28	12400.8	10417.8	6428.94	9227.4	9453.18	8415.4	9416.81	13857.8	11031.1	9124.89	15501.5	14067.5
High	TGME49_285780	hypothetical protein	0	5.31	44	1	2	2	2	0	2870	312.2	8.25	17503.4	14891.3	18025.9	39316.5	28610.5	24831.5	27296.5	14286.7	17892.2	753.163	854.811				1083.64	4521.15	3783.98	3149.46
High	TGME49_205350	integral membrane protein, GNS1/SUR4 family protein, putative	0	5.308	73	6	2	4	2	0	318	37.8	9.03	210637	276089	272614	555468	575920	378290	235922	189378	165329	65112.7	58319.3	40865	43945.4	43901.5	40761.1	55326.2	55683.1	35151.4	28765	32131	17011.2	36207.1	53626.2	39986.4	31827.5	40501.4	27860.6
High	TGME49_275802	SRP72 RNA-binding domain-containing protein	0	5.298	0	3	2	3	2	0	730	79.7	8.15	42755.4	53760.7	60086.4	94433.6	86108.1	89741.5	61866.1	59623.5	51273.9	35250.1	27368	16999.2	29042.2	35191.5	19645.1	65704.9	35634.2	35469.2
High	TGME49_210700	hypothetical protein	0	5.289	73	0	1	3	1	0	8642	926	6.89										4679.99	4721.03	2831.39	3679.68	5155.9	3548.03	7028.66	5657.73	4847.47	1176.07	2871.14	1126.15	1304.88	1760.23	1413.31	3402.55	4267.93	3024.08
High	TGME49_250810	ribosomal protein RPL35	0	5.285	44	9	2	6	2	0	178	20.1	11.3	71999.8	92365.6	78388.9	96252.5	121581	107850	71648.8	70837.4	106650	316791	322594	203823	183099	236134	223167	392808	247694	250352	350686	387074	210442	348674	404159	338053	412243	403015	365370
High	TGME49_236540	RNA recognition motif-containing protein	0	5.276	35	4	2	3	2	0	513	53.4	6.42	46549.6	47134.8	59343.6	131893	105815	110899	117991	45021	58755.5	10292.3	7992.2	7792.57	6880.68	6380.94	10062.5	10681.4	8511.73	9901.94	24169.4	18591.3	16147.4	11618.4	16792.8	15223.4	18021.6	19389.9	19979.9
High	TGME49_315810	tRNA nucleotidyltransferase/poly(A) polymerase family protein	0	5.261	78	2	2	6	2	0	1114	122.1	8.34	18346.3	20694.3	20669.5	31337.4	32460	27980.7	20498.2	28750.6	28840.5	55547.8	59759.5	36551.1	34578.1	43559.3	47513.6	62798.5	44946.9	45991.9	41719.4	40861.5	27010.5	45169.1	68291.3	43546	49055	44272.2	48091.7
High	TGME49_207200	hypothetical protein	0	5.25	54	2	2	2	2	0	1604	175.5	6.98																			6425.08	4730.99	2276.13	3494.52	5359.19	2264.09	4681.24	5694.03	3434.4
High	TGME49_251570	CAAX amino terminal protease family protein	0	5.248	44	1	2	4	2	0	1263	134.8	9.42	3371.02	1606.63	3214.73	3909.77	2778.27	3305.83	4185.67	1178.25	5269.11	1983.34	1979.41	3840.86	1236.7	3885.84	3838.51	5753.75	4052.2	1801.46	12879.6	6887.13	7653.87	10998.6	13840.7	11291.2	11294.1	10021.1	12940.1
High	TGME49_272670	peptidase family M3 protein	0	5.243	33	4	3	4	3	0	1094	118.2	8.05										56761	33140.9	20920.3	19853.2	24187.6	24473.4	35071.9	30484.5	31526.8	138384	133854	104216	150676	145451	177038	148854	146420	186017
High	TGME49_263180	myosin D	0	5.212	32	3	2	2	2	0	822	91	8.34										32268.4	29301.4	29896.7	27185.2	27050.5	28213	62620.3	37915.8	53128
High	TGME49_244230	hypothetical protein	0	5.211	252	5	1	3	1	0	325	36.2	8.7
High	TGME49_205580	nuclear factor NF4	0	5.2	70	4	2	3	2	0	497	51.2	8.29	69390.8	43531.6	78835.6	130858	156631	121010	62530.5	91722.7	83590.6	5273.01	7700.17	4664.01	5646.73	6923.3	3676.63	12206.2	8435.09	10155.1	13677.4	15452.4	6823.55	20324.3	21707.6	16357.8	19054.2	24185.4	13149
High	TGME49_257070	hypothetical protein	0	5.183	42	5	2	2	2	0	484	49.9	9.79										58992.2	63521	9956.37	2969.03	25107.5	51405.9	48457.8	34994.8	35707.1
High	TGME49_276170	phosphatidylinositol 3- and 4-kinase	0	5.158	0	2	2	2	2	0	1228	134.5	8.32	8826.99	13982.4	11086.9	26388	30534.9	18475.4	14957.7	10330.3	11522.2										41268	39931.7	31561.3	41673.4	42855.1	41656.8	44956.3	53350.3	53237
High	TGME49_216730	MCM2/3/5 family protein	0	5.144	58	2	2	2	2	0	1028	113.1	5.21	47582	65326.5	61328.9	143408	141218	115941	67115.6	66449.3	63039
High	TGME49_270270	hypothetical protein	0	5.135	118	5	1	2	1	0	377	41.6	9.6	3606.95	951.428	3232.89	5497.55	3984.95	3264.95	3171.94	1657.89	1513.74	2361.85	4159.74	1779.15	1820.19	2320.57	868.338	4297.6	3890.99	1324.28
High	TGME49_213670	hypothetical protein	0	5.133	147	2	1	3	1	0	790	85.1	8.19	4718.65	6521.17	5422.35	6879.9	7082.44	6727.68	4531.96	3860.88	8524.62	14308.8	12206.9	9560.73	8527.81	10400.5	8572.52	16953.8	12068.4	14001.2	11380.5	6539.45	8209.21	9855.04	13702.8	11137.1	11291.2	10293.6	10874.2
High	TGME49_233220	hypothetical protein	0	5.123	96	1	1	3	1	0	1476	159.6	6.64	9879.35	13541.9	14012.3	21429.2	30563.6	21073.9	7809.17	8818.86	8741.78	8092.07	5257.34	6153.41	4301.32	6265.1	3423.44	8744.58	5886.78	6201.27	7998.22	8688.24	3798.35	13668.5	16274	11879.9	16607.1	18700	15092.2
High	TGME49_273370	coatomer gamma 2-subunit protein, putative	0	5.106	45	2	2	2	2	0	1044	112.2	5.35	9209.35	11012.5	13663.2	23266.3	29728.5	22441.9	14467.6	22079.5	13456.4
High	TGME49_311090	ubiquitin carboxyl-terminal hydrolase	0	5.09	113	3	2	5	2	0	607	67.1	6.2	10416	10776.3	12813.4	27374.1	34506.5	28007.9	12511	12091.4	11935	11701.4	10126.3	8290.41	9005.02	9649.57	9098.88	20971.2	12770.4	12715.1
High	TGME49_315700	hypothetical protein	0	5.088	27	3	2	2	2	0	825	87.9	9.41	6032.54	3861.63	7685.69	47317.9	51486.3	60790.5	9405.98	11673.7	17252.7
High	TGME49_215690	hypothetical protein	0	5.058	32	1	2	2	2	0	1543	170.9	8.88	13332.3	13425.6	13920.6	17945.6	18799.2	16357.1	22222.5	13075.8	22270.1										7649.08	7665.68	6174.09	10226.4	12920.5	8529.15	14506.5	11877.7	10117.9
High	TGME49_321400	microsomal signal peptidase (spc12) domain-containing protein	0	5.057	48	20	2	3	2	0	128	14.2	8.81	10132.1	17979	15803.4	30500.1	31642.3	32892.8	22063.1	19880.1	22959.9										70162.4	79210.1	50030.8	75836.5	101252	83498.1	66679.2	85341.7	72677.9
High	TGME49_311030	hypothetical protein	0	5.055	84	0	1	1	1	0	3738	402.3	6.87	644.06			1035.49	776.187	1063.73	754.251
High	TGME49_311680	FUN14 family protein	0	5.05	0	8	1	3	1	0	184	20	7.21	8933.96	5552.78	4137.34	13239.5	11762.1	17452.4	3030	2653.14	4551.05		2484.31		1741.77	2197.02	1650.53	2593.97	1649.31	2215.22	2796.86	7368	1816.11	2878.13	6236.13	5967.27	6122.41	3482.78	5997.11
High	TGME49_252500	polo kinase	0	5.034	154	2	1	3	1	0	697	76.8	10.68	15412.9	15220.3	13721.5	18780.3	18453.3	20703.4	17378.2	14267.7	20396.6	7305.44	4726.22	5014.81	4852.48	4097.01	6966.43	7185.68	9018.11	6064.44	20106.2	19166.8	12735.1	17988.8	23373.3	16067	17349.3	19051.3	21634.6
High	TGME49_247450	hypothetical protein	0	5.026	69	1	1	2	1	0	2303	245.7	10.01										10211.3	12957	7442.77	5099.92	8260.81	11615.8	21793.9	15375.8	16993.4	7375.73	7482.75	6292.87	9034.34	9888.69	7237.06	11484.3	10821.9	14604.3
High	TGME49_297745	hypothetical protein	0	4.99	38	0	2	2	2	0	3867	413.5	6.7	1077.03	1109.27	847.884	6983.1	5742.23	5875.19	3046.94	1261.05	1741.12	17468.9	23460	15153.1	14403.1	24129.9	13662.8	40040.4	30500.2	25168.1
High	TGME49_288530	NOL1/NOP2/sun family protein	0	4.985	92	3	2	4	2	0	804	87.6	8.79	21923.2	26585.8	22286.3	40271.2	37798.2	38435.4	24329.3	21815.3	29238.3	7584.56	9115.58	5005.17	5064.93	7467.49	6146.31	12006.7	6613.7	7125.72	9882.22	10170.3	6645.78	9010.21	11038.5	10973.8	12543.4	13447.3	11724.1
High	TGME49_217590	50S ribosomal protein L17, putative	0	4.955	41	2	1	4	1	0	552	59.8	10.46	14991.4	10751.1	11685.3	7123.51	5394.99	7734.52	12802.1	10003.9	19181.7	16745.2	8863.43	10919.2	9921.73	14628	11516.6	12882.8	6956.33	9104.18	53784.5	45293.1	40580.5	41228.7	59880.2	46353.1	69059.1	51453.2	52920.8
High	TGME49_207370	hypothetical protein	0	4.952	80	1	1	1	1	0	1373	143	6.43		643.694	635.312	47575.7	40624	33531	2312.99	1425.95	3940.74
High	TGME49_216080	apical complex lysine methyltransferase	0	4.899	38	3	2	3	2	0	709	79.4	4.41	172992	183846	186671	355264	380612	342325	215825	208883	215184	19490.1	22843.3	9142.43	9652.06	11675.7	20336.8	34327.6	32945.5	19292.7
High	TGME49_238040	protein disulfide-isomerase domain-containing protein	0	4.887	53	2	2	2	2	0	1378	152.7	8.65											1114.16								21661.8	31353.3	17193.3	20045.4	18933.5	18121.7	17710	34662.6	25266.9
High	TGME49_297170	50S ribosomal protein L17, putative	0	4.887	35	6	1	2	1	0	247	29.3	9.89	28145.9	25428	28523.2	27387.9	24062.2	32069	30065.4	27504.7	51200.7										73245.7	51337.3	49653.6	52734.9	69358.2	51785.4	71275.5	56966.5	56020.8
High	TGME49_289300	methionyl-tRNA synthetase	0	4.882	44	5	2	2	2	0	976	106	6.74	37205.9	21211.9	55633.4	35733	43458.2	42577.8	48511.8	86495.2	50373.4										5596.47	4191.84	3741.92	6730.76	6675.73	5871.37	5375.62	9473.36	5217.64
High	TGME49_231600	HEAT repeat-containing protein	0	4.876	43	3	3	5	3	0	1169	128	5.01	33526.4	40554.9	36260.8	73628.9	86618.2	62874.7	28644.8	35295.7	34289.6	17289.7	12782	9757.44	5157.55	12446.4	14336.5	15509.1	11380.6	10447.8	136327	154000	106746	153632	183095	147492	175096	192925	155141
High	TGME49_212290	ribosomal protein RPS19	0	4.854	58	7	1	1	1	0	313	35	8.68
High	TGME49_203630	ribosomal protein RPL44	0	4.845	38	17	2	2	2	0	105	12.1	10.56																			793654	629364	708511	698831	573582	614737	650115	606447	845483
High	TGME49_310050	RNA recognition motif-containing protein	0	4.833	0	5	2	3	2	0	458	48.8	7.69	6224.7	7707.21	10089.5	18496.8	23697.5	18644.5	14254.9	9935.24	10060.2	46985.5	49931.2	28348.9	28720.1	38843.8	34408	91149.9	55856.1	49290.3	4023.45	6515.64	3709.07	8303.76	8544.51	4678.7	8400.83	6576.35	7164.06
High	TGME49_261760	CDP-alcohol phosphatidyltransferase superfamily protein	0	4.818	142	3	1	3	1	0	449	49.3	7.99	33687.6	39778.6	37068.8	69944.6	90484.3	60681.2	31668	31882.8	30399.4	45986.8	52404.2	33190	34396.9	38884.6	36152.5	54877.9	44680.2	31183.2	28922.4	31452.3	18123.2	42698.9	51784.9	35776.1	38253.1	46362.8	36007.1
High	TGME49_226590	cytochrome C oxidase subunit IIa, putative	0	4.815	0	4	1	1	1	0	299	34.5	8.22																			97518.2	115959	80928.9	117476	133697	123675	161358	111374	122055
High	TGME49_315570	hypothetical protein	0	4.809	62	15	1	2	1	0	91	9.3	11.68	145700	195648	124646	196639	201074	221240	159050	174223	167781	203734	167790	129409	104340	131744	195000	261639	185586	219916
High	TGME49_218590	protein phosphatase 2C domain-containing protein	0	4.804	73	2	2	4	2	0	900	97.6	9.22	110741	90668.5	116174	104373	85547.2	109130	118389	117473	129141										12888.4	11982.7	9166.77	11137.2	13233	10024.4	18376.1	14296.5	15397
High	TGME49_222140	DEAD/DEAH box helicase domain-containing protein	0	4.793	113	2	1	3	1	0	908	97.8	8.25	3655.04	1901.19	3129.26	1707.32	647.709		6097.55	1460.96	3673.96	1673.16	1057.41	1135.66	1398.65	1452.17	937.071	985.883	3135.77	1525.62	1582.94	1871.85	2747.19	3200.96	4375.69	4754.05	1416.7	1685.03	3679.79
High	TGME49_316610	hypothetical protein	0	4.785	77	1	1	3	1	0	1998	217.2	9.03	31951.3	20938.3	57801.1	29235.3	38953.7	50272.3	62849.8	160386	67446.8	27416.1	14237.1	16200.2	9199.83	15684.7	21176.8	20717.9	15273	17620.2	15359.5	13440.3	8825.27	15633.1	14930.7	15536.5	17340.7	13146.1	17288.2
High	TGME49_232080	hypothetical protein	0	4.761	41	0	2	3	2	0	10329	1100.5	8.47	8713.34	13498.6	10473.5	15467.1	17365.7	17765.4	7288.93	12572.8	12972.1	1188.17					729.71	1965.69	1148.85	733.978	1195.64	1306.08		1360.57	687.169	593.687	3031.09	5299.14	4666.85
High	TGME49_252465	radical SAM domain-containing protein	0	4.75	0	4	2	2	2	0	700	75.3	9.45										158998	96260	85230.7	62970.6	79649.4	119115	136090	91492.4	93372.9
High	TGME49_309110	tRNA methyl transferase	0	4.744	27	2	2	3	2	0	1598	173.5	6.89	43912.4	25364.4	41574.4	40959.9	35483.8	36672.8	36204.9	32890.8	36800.6										47846.7	54133.4	36534	64320.5	74264	65897	65305.9	64466.8	55943.9
High	TGME49_237015	hypothetical protein	0	4.73	69	8	2	3	2	0	264	29.4	8.51	6139.26	7987.34	8276.02	11791.3	11221.4	10431.5	5341.87	5421.36	6751.41	114625	75694.9	84618.2	76357.3	122489	75295.8	101774	76929.1	80835
High	TGME49_247350	thioredoxin domain-containing protein	0	4.728	61	4	1	1	1	0	312	33.7	9.1										6104.3	17647	3463.2	18639.3	6959.66	3653.02	90632.9	37475.2	59642.9
High	TGME49_257530	transporter, major facilitator family protein	0	4.726	39	4	2	4	2	0	504	54.6	6.71										353311	311669	190655	174202	229966	271364	451451	337354	292250	221808	185469	121498	187735	213848	170598	286361	319442	258571
High	TGME49_310130	Spc97 / Spc98 family protein	0	4.717	0	3	3	3	3	0	1427	155.8	8.02	3348.33	6716.6	5854.29	45899	56434.8	64496	11240.6	9100.85	12146.1							1007.1
High	TGME49_264600	hypothetical protein	0	4.688	53	6	1	3	1	0	217	23.9	7.65	6380.47	5019.58	8941.59	14825.4	23080.3	14482.1	9536.44	13430.1	9881.35	7995.3	11340.7	4337.4	5887.58	5993.24	5821.05	11786	8057.83	8838.85	4792.54	4817.87	490.542	3466.18	4011.36	1500.6	6029.48	9302.79	5284.2
High	TGME49_232590	glutamate-cysteine ligase, catalytic subunit domain-containing protein	0	4.683	74	1	1	3	1	0	1062	118.2	6.81		644.687	1020.6	1351.22	1925.78	1132.15	742.264	652.15	1070.03					648.384		1327.28	1044.53	916.219					640.059	795.83	712.176		692.148
High	TGME49_280480	EF hand domain-containing protein	0	4.678	48	5	1	3	1	0	305	34.6	6.07	118248	151804	135066	199624	233473	166733	122169	113919	100742	147057	152139	127022	111785	127721	104544	173662	160053	109763	117036	123200	72964.5	128691	150478	130048	128061	139003	96867.8
High	TGME49_200290	rhomboid protease ROM1	0	4.669	62	4	1	1	1	0	293	32.8	7.8																			9324.76	12362	5120.36	11243.6	10910.3	10667.2	8767.31	12559.3	11917.4
High	TGME49_305250	hypothetical protein	0	4.661	76	5	1	2	1	0	297	32.7	7.5	1544.62	2890.71	1128.72	3681.02	4453.51	4095.67	722.05	4306.12	1846.84	3200.36	3134.53	1521.16	1686.32	3999.05	3698.78	4380.96	1843.33	2493.27
High	TGME49_259550	dihydropteroate synthase	0	4.658	0	3	2	2	2	0	748	82.6	6.47	91666.2	98532.9	92543.5	165630	177075	177900	101471	112365	119894	95056.1	84071.7	60977.3	50402	76125.6	86384.6	152217	98135.2	103624
High	TGME49_270100	oxidoreductase, aldo/keto reductase family protein	0	4.653	178	1	1	3	1	0	1487	167.6	7.93	7079.46	5430.23	5635.15	5639.01	2663.86	5147.51	8701.31	6852.45	13165.4	7718.33	3485.72	4539.02	5405.77	4916.31	5104.61	6670.49	5322.89	4342.63	8177.05	8371.91	6412.33	6041.33	11218	7443.03	9970.41	7019.22	7139.73
High	TGME49_211710	TB2/DP1, HVA22 family protein	0	4.645	88	11	1	2	1	0	168	19	7.55	45632	63635.2	61077	129724	140165	125382	44172.2	61530.2	49691.3	42207.1	58383.9	37546.1	27314.7	36892.1	45148.9	70760	61954.9	50686.6
High	TGME49_286440	malic enzyme	0	4.637	88	3	1	2	1	0	370	41.8	5.62										68700	67666.6		427.309	5101.37	49757.6	47990.2	38570.3	27648.6	8870.9	6846.55	5688.58	8276.96	10100.2	8303.93	18267	22266.7	17347.2
High	TGME49_319710	kinesin motor domain-containing protein	0	4.626	76	1	1	1	1	0	1316	143.4	6.11		3128.38	784.689	15153	11067.1	11849.1	2740.39	2432.98	3209.87
High	TGME49_255260	apical membrane antigen AMA1	0	4.616	20	7	3	3	3	0	569	63	6.16	84865.3	75200.5	75586.5	85479.7	86616.8	90972	111420	86451.4	142926	4482.03	8219.5	3860.01	5030.65	5256.87	4635.01	6223.67	5376.17	7723.76	8266.28	835.088	3245.6	9486.37	23365.9	7528.47	24088.1	24503.6	20618.1
High	TGME49_209108	hypothetical protein	0	4.582	64	5	2	5	2	0	400	41	8.34	33706.2	46079.8	41384.9	198997	180924	202059	49811	33921.5	51006.7	58757.2	53125.8	33723.1	35279.6	47888.6	36182.4	97492.4	55857.3	46389	10832.1	13369.3	9807.94	13641.5	18201.8	11628.6	16042.1	14842.8	14986.2
High	TGME49_237530	hypothetical protein	0	4.581	0	3	3	3	3	0	1004	109.4	9.33	24913.9	25660.8	28956.3	35975.3	30704.7	37594.7	37499.8	35679.8	52057.7										43126.5	33748.6	26148.6	35917.7	40470.5	31401.5	38197.6	34646.1	44308.6
High	TGME49_262000	AP2 domain transcription factor AP2VIIb-2	0	4.545	49	4	2	2	2	0	808	88.7	10.67										35946.1	26077.3	20542.9	16756.6	24916.9	22793.6	43368.2	26229.8	19290.5
High	TGME49_277710	hypothetical protein	0	4.535	42	3	2	4	2	0	703	79	7.88	16249.9	38754.4	22777.3	53074.2	42495.6	38223.9	20413	4808.62	21486.6	20282.2	45850.8	17039.6	30774.1	37103	13509.5	11577.2	24183.3	48531.2
High	TGME49_248320	carrier superfamily protein	0	4.528	44	4	1	1	1	0	358	38.9	9.55
High	TGME49_249490	hypothetical protein	0	4.519	121	1	1	2	1	0	2180	231.7	8.12										8953.53	4038.65	3517.65	3155.89	5802.12	5572.11	6632.38	4590.05	4068.42	14119.3	9172.58	7465.64	11521	14081.4	9760.19	15034.1	8705.08	10496
High	TGME49_266260	hypothetical protein	0	4.506	61	7	1	2	1	0	293	32.7	9.58										16833.4	4329.39	6936.74	5168.72	8218.32	8776.56	13534	8888.44	8960.99	20380.5	16497.5	18407.7	17755.3	19603.8	25781.5	24726.3	28660.5	27310.9
High	TGME49_214210	rRNA pseudouridine synthase	0	4.478	100	3	2	5	2	0	505	56.7	9	24364.6	17823.2	20492.9	71381.1	88975	71514.1	33426.2	40403.1	33847	69068.2	74370.2	50981.6	44554.6	50873.6	65420.3	147663	90567.6	97605.3	66680.7	58056.8	50830.3	59515.5	55462.6	50375.2	84133.2	78714.5	77247.9
High	TGME49_260630	DnaJ family Sec63 protein	0	4.477	0	3	2	2	2	0	675	76.8	5.9	63931.5	68341.3	66323.2	124150	149851	122753	80472.6	85251.8	75828.4	19190	14379.7	12177.8	15596.6	12108.8	13931.2	27596	16724	22973.3
High	TGME49_286530	hypothetical protein	0	4.466	0	7	1	1	1	0	218	25.4	8.9	5359.26	4733.5	10837.6	4443.93	13571.2	9102.02	4826.5	3352.26	12799.4
High	TGME49_214370	hypothetical protein	0	4.462	75	2	1	1	1	0	845	90.9	9.04																			4951.3	2635.83	1431.6	3219.49	3839.74	3919.85	5475.08	1190.25	3289.55
High	TGME49_227140	hypothetical protein	0	4.46	0	2	2	3	2	0	1094	117.8	9.32	60731.1	55602.8	65490.6	68296.1	64746.5	83451.5	66151.6	52131.4	129887	62814.6	43510.5	39418.8	30986.4	43322.7	51389.8	74881.2	39040	52176.4	30709	26048.7	18069.2	31056.5	39653.2	32379	28884.3	26497	24217
High	TGME49_291960	rhoptry kinase family protein ROP40 (incomplete catalytic triad)	0	4.457	57	4	2	5	2	0	525	57.9	7.68	86835.4	111354	101970	278586	281312	262843	136136	106720	160883	150296	145188	128800	90126.4	74014.2	107296	253152	86961.7	195591	93273.2	111927	85579.4	86360.9	116123	76578.4	121450	104528	141971
High	TGME49_251950	ribosomal protein l7/l12 c-terminal domain-containing protein	0	4.45	93	5	2	5	2	0	354	36.7	9.01	40755.6	39267.6	28925	96213.3	46556.9	85944.5	57289.7	41629.1	98960.6	313243	209278	123720	91762.2	177196	239505	281714	179141	198675	205699	189803	153531	203210	200100	222087	249047	189354	239955
High	TGME49_273050	hypothetical protein	0	4.449	112	2	1	2	1	0	642	71	9.45		1090.92	1297.43	27647.2	26042.2	25507.5	5554.8	5026.79	8373.91	7412.23	7933.38	281.067		1220.96	5510.13	22282	13642.5	10150.6
High	TGME49_253440	cell-cycle-associated protein kinase SRPK, putative	0	4.423	57	1	1	1	1	0	1763	187.4	5.69																			12692.3	8568.26	5987.72	12914	12945	8820.46	14453.9	15076	18892.9
High	TGME49_221590	dual specificity phosphatase, catalytic domain-containing protein	0	4.418	34	6	2	3	2	0	356	38.8	9.77	61709.7	68352.8	86835.2	164158	141837	126217	60455	90243.3	76174.8	28545.8	29535.4	26029.3	21810.2	19914.8	26788.8	37781.2	28369	23044.9
High	TGME49_284645	hypothetical protein	0	4.414	53	1	2	2	2	0	2811	305.5	8.79	17924.3	9908.31	20022.4	51549	41555.3	41719.6	21955.2	19853.7	25243.6
High	TGME49_233010	cell-cycle-assocaited protein kinase ERK7, putative	0	4.402	32	2	1	1	1	0	678	73.1	9.22	17961.7	20221.1	27753.1	42793.4	51377.2	37931.3	18158.8	28795.1	32549.4
High	TGME49_259000	hypothetical protein	0	4.399	66	7	1	1	1	0	229	24.2	9.25
High	TGME49_233500	triose-phosphate isomerase TPI-II	0	4.38	0	4	2	2	2	0	375	39.5	7.78																			80977.3	86135.8	61938.2	63608.9	121580	82897.3	99398.9	80651.6	78739.6
High	TGME49_289650	PEP-carboxykinase I	0	4.375	31	3	2	3	2	0	677	75.3	8.15	46950.2	89780.7	75070.4	168281	179968	173419	86291.5	93361.5	97511.4	40935.8	38600.5	23957.7	24321.3	31839.9	33377.4	49638.1	43702.6	38017.2
High	TGME49_207940	ribosomal protein S9, putative	0	4.35	64	2	1	2	1	0	510	55.4	8.63										10081.3	5564.35	4298.5	1316.54	6075.69	5195.22	8897.28	3661.51	4667.43	10809	4068.5	4487.13	8059.98	8687.44	9203.95	12345.4	7083.87	9006.37
High	TGME49_202180	hypothetical protein	0	4.344	104	1	1	2	1	0	1399	155.6	7.88	3432.32	3177.22	1218.71	1175.45	1636.26	1242.12	1746.24	772.006	3559										1261.72	1039.48		636.89	1127.67	914.976	1075.48
High	TGME49_271860	tRNA (Uracil-5-)-methyltransferase	0	4.332	58	3	2	4	2	0	671	74.3	8.68	69151.8	56200.4	63461.2	36378.6	23845.1	37980.3	73887.2	48680.1	91797.8	75856.9	50743.7	56492.3	41447.5	69948.2	56946.8	69747.7	42535	47455.5	23828.8	20460.3	16425.5	24557.3	36694.1	26549.6	26620.9	20266.1	23306.2
High	TGME49_278250	hypothetical protein	0	4.328	37	3	2	2	2	0	963	104.5	8.51										126068	69623.9	69906.1	56260.9	88966.6	88626.4	144866	91563.7	82189.1	12982.4	8162.03	8208.9	11060.1	12439.6	10190.7	16395.8	11552.1	12574.6
High	TGME49_220300	ribosomal protein L15 protein	0	4.324	96	1	1	1	1	0	1402	155.7	9.26																			7828.63	3496.75	4336.63	6531.21	11815.1	8395.85	8487.29	6562.66	8698.29
High	TGME49_220200	hypothetical protein	0	4.323	89	3	2	4	2	0	680	74.9	6.34	10754.2	7989.6	9510.44	10380.1	9481.24	16389.8	14412.9	10220.9	29496.3	37090.8	20767.6	12369.9	7206.38	16141.3	26306	28701.5	15292	18165.8	85009.9	69851	57131.8	65651.3	77835.8	79541.9	99209.3	68215.4	96723.5
High	TGME49_207800	hypothetical protein	0	4.312	28	6	2	2	2	0	421	48.3	9.85																			29993.7	18819.5	18862.8	26357	32377.4	25871.5	36374.9	8819.83	27302.7
High	TGME49_291930	RNA recognition motif-containing protein	0	4.306	62	2	1	2	1	0	705	73.1	5.43	1768.72		1465.83	18944.3	17985.5	8289.77	7981.64	2637.84	2624.44	7241.23	6579.65	4146.02	4174.1	2989.24	5475.37	11260.5	7401.37	10045.1
High	TGME49_221360	hypothetical protein	0	4.281	43	2	1	1	1	0	644	70.8	6.16	4062.81	3708.66	4297.39	17723.4	15861.5	16129.6	7549.85	8434.38	6321.22
High	TGME49_313450	AP-2 complex subunit sigma-1, putative	0	4.264	38	8	1	2	1	0	143	16.8	7.97		4931.91	3475.89	39879.1	33656.4	45198.4	12447.4	16111.6	20420.5	11982.7	9841.75	2392.35	3226.8	9573.28	12944.2	15600.1	11965.4	12005.5
High	TGME49_211040	Sec61beta family protein	0	4.262	50	14	1	1	1	0	99	10.1	10.87										13416.1	15575.1	7982.93	6193.77	8695.82	10636.7	12662.8	9034.25	12204.7
High	TGME49_213910	hypothetical protein	0	4.248	38	7	2	4	2	0	403	43.7	9.64	85310.9	126913	98496.4	225425	218414	185431	96588.6	124790	122287	82372.2	80840.5	67067.3	46599.5	63205.3	67409	112531	70696.4	75172.8	53299.2	43206.8	30653.8	61750.2	71254.3	53523.3	48125.1	52790.1	54024.5
High	TGME49_283820	glycine cleavage T-protein (aminomethyl transferase) domain-containing protein	0	4.239	41	1	1	2	1	0	1793	195.6	8.47
High	TGME49_213420	RAP domain-containing protein	0	4.237	191	2	1	3	1	0	713	78.5	8.7	21210.3	18420.8	20066.6	15989.1	14571.7	14666.5	30338.9	19796.1	46356.9	33445.1	19665.1	16488	10290.6	16939.9	20566.2	29476.3	16812	15675.8	38957.7	23858.3	18070.6	23557.7	27294.4	22651	33898.3	23500.4	31575.6
High	TGME49_228720	hypothetical protein	0	4.236	65	3	1	1	1	0	466	50.1	9.79
High	TGME49_215070	ferodoxin FD	0	4.23	36	6	2	2	2	0	325	34.2	7.8																			41185	35496.9	24725.8	38393.5	53445.4	40146.9	56488	31024.2	41432.6
High	TGME49_222210	SPFH domain / Band 7 family protein	0	4.224	39	4	2	4	2	0	440	47.5	9.85	46083.9	41506.3	40470.1	57203.6	45458.6	49247.9	53059.1	79607.1	52782.5	50963.9	41911.3	35505.9	30422.3	45724	45242.1	57838.1	50161.7	49873.2	144534	118679	75433.2	148651	135396	117589	137888	127083	132835
High	TGME49_268370	non-specific serine/threonine protein kinase	0	4.22	108	0	1	3	1	0	8430	904	6.39	1267.53	3314.35	1062.17	5312.13	5648.77	4808.06	1223.59	1277.49	990.429	3096.34	3324.43	640.398	1230.62	937.546	695.021	3160.6	1811.48	1072.88
High	TGME49_227900	AP2 domain transcription factor AP2X-1	0	4.213	71	2	2	2	2	0	1292	133.8	9.74	66100.2	111024	73554.9	181258	139838	112814	74443.6	64036.3	47870
High	TGME49_252210	pentatricopeptide repeat domain-containing protein	0	4.213	66	1	2	2	2	0	1904	201.1	6.92	1097.35	1515.24	1052.5	11853.9	30543	23385.3	2848.07	2968.38	5601.19	1818.91	1346.18	499.003	867.93	830.208	1709.34	4461.89	6715.6	6490.43
High	TGME49_267790	hypothetical protein	0	4.2	70	1	1	2	1	0	875	93.4	8.94										6068.45	3778.32	4068.99	1429.97	1201.02	4579.92	5082.47	3472.87	3514.86	9709.69	6499.03	5199.99	8137.23	12830	9813.08	10752.1	9608.39	10691.4
High	TGME49_255420	hypothetical protein	0	4.198	0	5	2	3	2	0	278	30.2	7.3	192098	247220	221725	563417	589603	438133	205661	201236	192362	270224	260023	186907	172231	215442	170469	491491	324080	264471
High	TGME49_261080	kringle domain-containing protein	0	4.189	75	0	1	3	1	0	3133	345.8	5.29	1275.67	2035.12	3074.85	4027.86	3370.86	1120.93	3374.3	4556.1	1650.28										5714.19	4510.6	4885.58	6240.46	5003.17	4795.12	4118.86	7845.59	6061.74
High	TGME49_229180	HEAT repeat-containing protein	0	4.183	30	1	1	1	1	0	1238	136.1	4.79
High	TGME49_273885	hypothetical protein	0	4.174	64	2	1	3	1	0	825	89.6	7.47
High	TGME49_281490	glutamine amidotransferase subunit pdxt, putative	0	4.165	0	6	2	2	2	0	284	30.5	7.14	22893.1	30736.4	24624.9	88082	86682.7	97796	37408.5	34622	50860.7										32841.6	32177.4	15288	31034.3	47276.5	26006.1	58905.4	67870	39194.1
High	TGME49_306650	hypothetical protein	0	4.152	68	3	1	2	1	0	286	31.5	7.27	14751.1	14971.3	13733.2	21733	10339.4	20579.8	14639.1	10170.3	25547.6										9199.7	10246.8	7729.46	11775.8	19787.9	12713.3	13307	8206.35	9532.82
High	TGME49_225470	peptide methionine sulfoxide reductase	0	4.144	57	4	1	2	1	0	269	30.4	8.75										29274.7	35606.9	18637	21516.7	23821.7	25334.9	27092	29013.2	23691.8	26598.3	20330.4	13711.3	20121.8	25938.7	18357	26171.4	27460.1	25914.7
High	TGME49_231410	hypothetical protein	0	4.143	0	3	2	3	2	0	571	64.7	8.19	19297	18919.2	30614.4	46261.4	49336.2	45893.8	31352.9	33762	30030.5	59512.9	49141.9	42255.3	32259.8	39042.8	48636.7	54474.2	45070.9	43356.9	24215.5	25892.7	20368.6	24456.7	25070.6	21566.6	33449.8	33482.1	24910.3
High	TGME49_216700	hypothetical protein	0	4.142	34	3	1	2	1	0	439	48.1	8.6	91344.1	73959.6	98930.5	88780.9	59961.1	74303.8	128151	88963.7	124211										120405	104383	76762.7	91232.3	149486	97424.2	125926	111818	103201
High	TGME49_290920	oxidoreductase, 2OG-Fe(II) oxygenase family protein	0	4.133	30	2	2	3	2	0	967	100.8	9.41	16532.1	37527.3	25627.9	152952	177598	239450	35828.3	24662.1	42036.6
High	TGME49_219860	replication licensing factor, putative	0	4.131	66	2	1	1	1	0	972	108.2	5.08																			1413.23	790.699	1191.9	4127.87	4618.23	2932.79	1410.81	3158.97	1174.71
High	TGME49_257790	histone deacetylase HDAC4	0	4.128	76	2	1	2	1	0	931	98.2	8.31										100282	90377.9	39530.2	34300.8	48795.9	56932.4	165910	148182	91413.8	18495.2	14446.4	11735.7	21206.6	27962.3	22243.6	64541.1	59627.1	39821.3
High	TGME49_258240	chromodomain helicase DNA binding protein CHD1/SWI2/SNF2	0	4.101	60	1	1	2	1	0	2492	271.2	6.61	936.445	624.337	653.902	1031.71	3750.52	1054.8	1306.8	1276.53	954.589		4183.49		892.339			1192.39
High	TGME49_220450	ribonuclease HI protein	0	4.1	57	2	1	1	1	0	657	70.9	6.6																			12360.7	11615.7	7854.02	12706.7	17091.5	10474.4	14171.1	10607.6	13712.3
High	TGME49_275980	coenzyme q (ubiquinone) biosynthesis protein coq4 protein	0	4.083	65	2	1	1	1	0	439	48.9	7.06																			73003.3	56535.4	43366.8	46695.3	53881.1	45022.9	72753.3	54385.1	67511.6
High	TGME49_201150	heavy metal translocating P-type ATPase subfamily protein	0	4.08	47	1	1	1	1	0	1965	206.6	6.77	1663.2	3353.07	1790.41	4177.52	5738.71	4204.96	1597.79	1120.06	3402.95
High	TGME49_222050	hypothetical protein	0	4.075	0	2	2	2	2	0	1477	155.9	6.06	15540.2	13268.3	20133.9	34732.3	43761.9	43864.5	20259.2	33295.7	22071.9
High	TGME49_265450	hexokinase	0	4.073	26	4	2	2	2	0	468	51.5	6.35	155690	193510	152615	412756	432854	312661	165256	166618	142425
High	TGME49_309730	thioredoxin reductase	0	4.068	100	3	1	2	1	0	662	70.7	6.38										20597.2	12222.9	13371	10241.7	11513.4	12339.5	44427.8	16709.5	21685.1	9263.68	6144.86	5937.23	5792.03	8409.3	6269.39	11667.7	7277.69	8182.84
High	TGME49_251810	translation initiation factor eIF-5A, putative	0	4.068	0	12	2	3	2	0	161	17.5	5.39	16032	19459.8	18356.6	82921.1	99149.6	72899	30079.3	21069.2	30329.2	107170	119216	54192.2	22427.5	72678.4	84047.1	373978	150706	263796	12631.3	21363.7	13133.6	13730.5	16296.4	10740.1	30569.5	21295.6	24477
High	TGME49_217570	ribosomal protein RPS27	0	4.065	0	14	2	3	2	0	151	16.9	9.31	311780	412414	386203	757741	706565	402531	345213	331767	251045	446817	481176	269015	343654	424749	297344	453757	500477	194373	185956	178222	137413	169337	176855	162129	182268	208950	172029
High	TGME49_209800	formate/nitrite transporter protein	0	4.065	65	2	1	3	1	0	412	44.3	5.52	11360.1	9726.74	17085.3	25070.6	33663.9	33037.1	19586.4	20946.9	20992.2	13661.2	16130.7	9030	10272.2	10777.3	9517.79	30426.6	19726.9	20098.7	13673.3	13272.4	11616.9	18003.8	13860.1	11611.2	16570.2	20082.1	18671.3
High	TGME49_252270	L1P family of ribosomal protein	0	4.061	49	3	2	4	2	0	607	65.5	9.42	132013	136360	128127	187148	185032	177504	137652	97301.4	175717	176771	115731	69989.7	47778.1	103035	129560	163961	89419.2	116756	163114	130410	129030	150463	169462	164919	179569	149127	177332
High	TGME49_203280	hypothetical protein	0	4.052	64	7	1	3	1	0	192	22.5	9.96	6181.96	6707.32	9136.24	11388.2	11633.4	9408.65	11517.8	11961.3	10936.6	5413.15	7668.5	4939.2	4591.21	4664.41	7983.98	9210.98	7120.61	7647.82	5170	5907.14	4407.03	4073.05	5742.47	3899.35	6096.59	6721.17	5407.05
High	TGME49_226270	hypothetical protein	0	4.036	50	9	1	1	1	0	258	27.7	9.64																			6075.95	5500.24	3804.2	5709.49	7559.62	6329.8	6604.87	7654.87	4849.61
High	TGME49_233120	AP2 domain transcription factor AP2VIII-2	0	4.025	69	0	1	3	1	0	2503	256.5	8.24	18030.2	20973.9	21787.9	43469.6	33882.3	30558.7	19861.7	15726.9	23463.4	36002.9	29349.2	19160.9	16537.3	26479.1	22504.4	36448	22332.9	20532.3	37451	40797.1	22286.6	51495.2	58277.9	46005.9	52664.4	52842.9	41033.5
High	TGME49_239350	RAP domain-containing protein	0	4.02	50	0	1	2	1	0	2755	297.6	7.52	1005.96	1293.01	716.635	932.982	1138.58	874.075	3807.74	1132.23	3321.56										7201.42	3490.47	2718.92	6882.84	8019.01	5257.39	6744.58	6595	7026.18
High	TGME49_297640	acyltransferase domain-containing protein	0	4.019	51	2	1	1	1	0	806	86.7	10.81																			13289.4	12197.6	13182.1	11157.8	15464	16196.4	17164.9	13329.7	16077.3
High	TGME49_225960	STE kinase	0	4.016	72	0	1	1	1	0	3956	412.3	6.48	838.916	572.141		120938	160578	115975			5099.94
High	TGME49_211340	hypothetical protein	0	4.005	77	1	1	1	1	0	2239	239.8	6.51				4551.27	4977.22	4720	885.756		1013.58
High	TGME49_203730	hypothetical protein	0	3.994	0	2	1	1	1	0	1245	133.2	8										5883.91	4909.95	5595.39	4838.41	9906.76	10207.4	11781.7	4660.77	9664.97
High	TGME49_316680	RNA pseudouridine synthase superfamily protein	0	3.982	66	0	1	1	1	0	2780	289.6	7.03
High	TGME49_300608	ribosomal protein L6, putative	0	3.973	26	8	2	4	2	0	182	22	10.1	308078	262226	346021	226176	87716.3	133623	218792	168089	327698	230900	125315	223176	186096	305984	158142	241108	150416	136906	277466	192840	147106	322046	424532	301923	272986	206613	228880
High	TGME49_221470	hypothetical protein	0	3.968	50	2	1	3	1	0	552	61.5	6.18	14899.7	9321.67	14893.2	70168.7	80151	58379.5	27552.2	28768	22793	26880.1	36868.7	22352.7	29435.8	29105.5	27229.4	97915	59824.8	63176.4	34386.8	31883.1	21304.4	25072.9	20503.8	19821.1	33090.5	45184.6	33673.3
High	TGME49_306400	hypothetical protein	0	3.966	39	1	1	1	1	0	1393	151.3	11.25	3828.34	3459.52	1467.71	8232.8	6773.59	7151.69	3944.45	2782.35	4770.37
High	TGME49_271050	SAG-related sequence SRS34A	0	3.964	24	14	2	2	2	0	187	19.1	7.97										22673.7	26630.6	12693.5	10829.7	14929	13205.6	53023.7	29959	32564.9
High	TGME49_249730	hypothetical protein	0	3.957	0	2	1	2	1	0	891	100.8	5.97
High	TGME49_216670	FUSE-binding protein 2 / KH-type splicing regulatory protein	0	3.955	0	3	2	2	2	0	941	100	8.95	6847.83	2988.26	2436.75	8335.37	10552.7	8133.46	8200.59	5749.73	12208.2	16250.3	23671.2	12164.7	8466.09	11171.5	16719.4	52361.7	30524.5	39583.3
High	TGME49_267020	hypothetical protein	0	3.955	0	5	2	2	2	0	767	83.1	8.79	117337	88895.6	107994	72117	37690.8	76526.4	124424	77676	143734										52727.9	40180.3	27830.9	36736.3	41778.6	38465.1	51274.2	43582.7	40576.9
High	TGME49_309010	elongation factor P, putative	0	3.952	69	4	1	2	1	0	242	26	9.36										42551.5	23029.5	20679.6	11928.3	23143.1	31790.5	39185.1	30332.1	22846.3	29352.8	15553.9	21665.9	20620.9	25348.1	20930.4	31745.4	22187.6	31652.6
High	TGME49_206430	formin FRM1	0	3.941	45	0	2	2	2	0	5009	547.1	6.51	2008.94	3825.42	1310.84	6520.8	8240.02	6666.72	2987.66	3090.31	1755.03
High	TGME49_300690	RNA polymerase C2, putative	0	3.939	0	2	2	3	2	0	609	72.6	9.98										128792	104771	116432	121449	148402	104397	156490	98383.3	120728	81868.6	63532.5	68444.6	84830.8	139938	98826.4	104812	84465.2	105186
High	TGME49_258380	elongation factor p (ef-p) kow family domain-containing protein	0	3.904	80	2	1	3	1	0	513	55.7	9.47	16640.2	17773.2	19160.2	17829.9	11331.2	16529.6	15237.9	14219.8	25131	39730.1	22906.7	24338.5	24117.9	33889.8	27022.6	31595.4	23917.8	25321.4	17313.8	15632.5	11650.6	16011.7	28616	18955	19470.3	19802.1	20592.8
High	TGME49_260825	hypothetical protein	0	3.895	0	22	2	3	2	0	92	10.2	9.25	31004.7	13348.5	26000.3	47000.8	72819.8	71820.1	22504.7	29727.1	28974.2	65403.3	59864.8	53039.1	25107.7	59279.7	49337.4	66732.3	51858.4	43989	6744.84	6067.68	4389.7	4131.49	4560.52	5471.98	9020.52	8889.78	9235.85
High	TGME49_313820	dynactin p25, putative	0	3.885	83	16	1	3	1	0	715	77.3	4.69	5743.62	5389.41	8000.52	16182.4	19104.8	10413.1	7266.13	6560.97	9170.82	16330.2	20192	11139	11929.6	15745.8	12407	23561.6	20720.4	11175.4	15605.5	24304.8	9321.82	28370.2	34266.2	22962.7	21388	22411.7	12992.5
High	TGME49_253730	importin-beta N-terminal domain-containing protein	0	3.873	20	2	2	3	2	0	1049	115.1	5.71	25184.8	43813.7	39371.5	64076.4	74177	48252.1	32025.3	49081.4	42632.7	159103	161137	111528	146497	151497	76691.8	207400	146173	92328.3
High	TGME49_305510	hypothetical protein	0	3.869	0	4	2	2	2	0	418	45.2	7.99										42537.5	49769.6	26445.4	26274.5	33117.1	39210.9	38065.3	31184.3	35638.1	115538	124957	78550.3	120013	152040	138168	141459	144948	124026
High	TGME49_265330	cell-cycle-associated protein kinase GSK, putative	0	3.869	0	7	2	2	2	0	394	44.4	8.32	31397.3	31631.1	47092.6	69270.2	70190.4	67695	43202	85726.5	44674.9
High	TGME49_320300	SWI2/SNF2 Brahma-like putative	0	3.86	0	1	1	1	1	0	1628	182.2	7.15	6339.2	8167.2	9482.13	15134.7	18817.9	14527.3	8877.61	6603.43	6827.55
High	TGME49_266110	DEAD/DEAH box helicase domain-containing protein	0	3.855	0	3	2	2	2	0	867	95.2	10.04										34202.5	29917.1	15285.9	11892.7	16683.9	30241.3	44986.5	31025.6	32438.7	41277	44062	28976.9	28011.4	32100.9	30517	34837.8	49396.3	43786.8
High	TGME49_214870	ribosomal protein L9, N-terminal domain-containing protein	0	3.85	28	6	2	2	2	0	492	53.9	8.97	900.52	4210.47	1821.01	9885.53	8538.4	6658.16	3694.29	2989.8	4022.71										58128.5	47132.6	46010.3	54936.1	55729.7	55991.2	76208	56712.1	80900.5
High	TGME49_321300	autophagy-related 12 variant 1, putative	0	3.847	45	2	1	1	1	0	681	73.4	5.02				10654	7507.7	6991.71	1074.38		1165.39
High	TGME49_204490	hypothetical protein	0	3.839	139	4	1	3	1	0	272	31.4	10.1	20297.8	22216.8	27923.9	26742.3	22174.5	14280.3	25827.4	23151	21267.2	20920.5	19322	10337.3	14036.4	14927	12099.5	24310.6	21057.8	17206.2	37176.6	26987.2	20675.9	24013.8	27134.5	22888.6	26639.3	24508.1	23875.1
High	TGME49_310780	dense granule protein GRA4	0	3.829	117	3	1	3	1	0	345	36.3	6.8	53022.6	55670.3	64775.1	52440.4	48242.6	67454	76536.4	98706.8	61186.5	58012.6	72097.8	36887.9	31349.5	39952.4	61533.9	45197.5	40637.4	52487.2	44130.2	46632.5	40751.5	52011	35470.2	52179.9	58821.6	63594.5	78651.2
High	TGME49_313910	RNA recognition motif 2 protein	0	3.821	30	2	2	2	2	0	903	99.5	7.06	16490.9	19507.6	18811	67021.1	62797.1	84217.3	27436.2	26155.3	28833.7
High	TGME49_267730	hypothetical protein	0	3.817	0	3	1	2	1	0	467	50.1	9.54										14554.4	11202.2	9235.56	11028.1	11970.3	9842.32	38142.3	38473.3	32420.3
High	TGME49_221522	adaptor complexes medium subunit family protein	0	3.814	0	2	1	1	1	0	571	61.1	5.86
High	TGME49_224235	translation initiation factor IF-3 protein	0	3.814	0	5	2	2	2	0	549	61.4	9.74																			28620.4	26740.8	24966.4	31682.1	40380.3	29327.1	28975.3	27465.6	28738.5
High	TGME49_252480	hypothetical protein	0	3.793	145	3	1	3	1	0	295	33.1	8.05	36689.2	29562.7	37446.4	42219.6	25929.9	39095.6	38094.9	24559.2	81837.2	58319.2	29486.9	24284.4	20639.1	40796.3	30472.7	51991.6	29011.5	27011.1	51653.2	33994.3	31890.6	45872.4	52234.7	52735.1	56572.1	38555.1	45529.3
High	TGME49_310190	PIK3R4 kinase-related protein (incomplete catalytic triad)	0	3.792	65	0	1	1	1	0	3028	317	7.81	1880.76	1685.59	3330.64	14893	15862.3	11723.2	4400.12	4334.4	1501.35
High	TGME49_226090	DEAD/DEAH box helicase domain-containing protein	0	3.788	47	2	2	2	2	0	1072	116	9.76	8918.26	8512.64	10761.3	9091.55	7008.29	8578.24	13446.3	12088.4	18940.4	3443.04	1568.23	1319	1352.73	1586.84	1650	4169.87	3272.89	4464.02
High	TGME49_243530	pentatricopeptide repeat domain-containing protein	0	3.786	65	1	1	3	1	0	1419	157.3	9.8	10959.1	8818.26	14608.5	11555.1	10558.6	14088.3	17506.5	13858.1	28464.9	18653.7	8322.36	8669.78	6582.4	11872.6	12681.1	17941.6	13555	10947.5	8593.77	6977.65	7948.79	6695.18	9535.07	9555.29	11452.5	10399.7	8147.38
High	TGME49_257340	Ras family protein	0	3.769	45	7	1	2	1	0	214	23.6	8.15										22639.7	23253	15248	5924.53	13037.6	22388.7	30471.3	22120.7	22363.2	16053.3	15336.3	6975.6	14678.5	22569.3	18144.9	15789.9	20200.4	26402.3
High	TGME49_249610	hypothetical protein	0	3.768	0	1	1	1	1	0	1201	135.9	5.02	1303.6	1232.94	1550.14	5600.48	4609.45	3127.86	1368.51	1271.82	1468.36
High	TGME49_265250	RNA recognition motif-containing protein	0	3.766	58	1	1	3	1	0	1564	160.1	8.6	3878.17	3225.14	4340.92	38385.1	41432.3	29567.6	6391.03	5916.44	6460.01	8089.03	8001.03	5956.79	3477.54	6057.9	5469.69	27861.2	16733.6	13886	3709.18	5491.59	969.135	4297.47	4238.32	3826.38	5694.02	8164.3	3127.82
High	TGME49_221690	hypothetical protein	0	3.765	70	1	1	3	1	0	1410	149.5	5.3				1836.36	1788.69	808.257	564.229			1842.43	2884.32	755.601		1272.7	1183.42	2881.39	3721.47	1680.24	1151.53	1313.9		1253.59	1773.48	788.006	1587.13	1475.16
High	TGME49_253700	transporter, major facilitator family protein	0	3.757	47	1	1	3	1	0	1302	138.1	6.4	3042.74	5214.59	1098.41	7145.39	7041.11	5632.93	3135.27	452.361	3384.89	9070.89	7973.09	6840.71	7381.84	8350.73	7264.19	11402.3	8188.64	5028.8	4466.92	4327.48	1192.9	8681.53	6634.21	7521.33	6507.42	8107.62	4774.31
High	TGME49_254030	zinc finger CDGSH-type domain-containing protein	0	3.748	49	14	1	3	1	0	118	13.2	8.56	106358	104421	142148	229439	216285	231529	137256	129197	225119	246435	167425	133522	92573.8	145495	223804	237594	137682	153860	196898	149365	100000	184102	184304	177281	248692	195863	182563
High	TGME49_273290	Mpv17 / PMP22 family protein	0	3.705	44	2	1	1	1	0	858	93.5	8.54				710.335				693.994
High	TGME49_224320	hypothetical protein	0	3.698	63	0	1	2	1	0	2408	262.2	10.2	8493.77	7459.73	9611.21	10437.4	10753	12981.8	10301.2	7369.26	14995.7	11706.3	7258.91	5854.19	2481.62	6547.26	8321.3	8140.33	7439.69	6196.6
High	TGME49_228190	eukaryotic initiation factor-3, subunit 5, putative	0	3.672	0	3	1	1	1	0	346	38	6.52	74319.2	104990	89838.5	166335	204941	149460	93955.4	121950	85173.8
High	TGME49_294010	yrdC domain-containing protein	0	3.651	53	3	2	2	2	0	828	86.9	5.86	6500.62	9906.17	9162.77	32364.8	28063.3	23783.7	9833.78	8367.97	12475.4	7319.6	4983.58	5753.38	4297.37	6380.49	3605.46	13642.8	9426.78	6981.25
High	TGME49_229000	kelch repeat-containing protein	0	3.642	37	5	2	4	2	0	620	68.1	5.86	60683.5	41899.7	80161.1	203610	282851	209419	113232	150834	100825	139455	143211	96580.4	115228	145356	103087	312982	192908	156972	70423.2	50797.7	38377.1	78273.3	81486.3	53864.7	75004.2	85075.5	65465.7
High	TGME49_260240	ccr4-associated factor family protein	0	3.641	0	2	2	3	2	0	617	64.2	6.04										119859	132444	76668.4	82483.1	86665.8	69122.2	122851	105712	74346.1	206834	251400	112609	221342	272877	197600	254154	293615	205872
High	TGME49_313080	hypothetical protein	0	3.627	0	3	2	2	2	0	455	49.5	8.6	5878.7	6039.45	6401.95	33156.8	44352.1	33563.3	7614.57	8846.3	11287.1	8867.04	9528.42	5665.15	4621.37	5420.7	9888.17	41918.3	30510.5	31535.9
High	TGME49_252440	peptidase c13 family protein	0	3.618	0	3	2	4	2	0	604	66.4	5.64	57898.1	87530.5	80119.1	133687	149429	111192	75727.1	62138.1	61405.5	168971	190492	143247	135887	158267	115845	239502	177048	138064	119896	139265	57539.8	157621	195492	155870	178042	174748	134411
High	TGME49_201760	hypothetical protein	0	3.608	36	4	1	3	1	0	336	37.3	7.74	18947.9	15351.2	18247.8	18385.8	12916.5	21970.8	27101.8	15490.2	33807.7	52392.4	34222.1	28072.1	22916.6	33066.2	31199.4	59856	34840.5	33204.9	31782.4	23887.3	22466.5	27248.4	34110.1	30816.5	40681.7	22695.9	27278.8
High	TGME49_320010	hypothetical protein	0	3.608	73	1	1	1	1	0	964	98.2	6.16	1092.72	1136.42	1028.35	4692.34	5776.43	4223.1	1040.38	890.622	1350.23
High	TGME49_254410	protein phosphatase 2C, putative	0	3.599	100	2	1	2	1	0	627	67.4	8.59	51186.3	41358.2	47281.3	50003.8	36084.4	56742.8	65197.7	40380.9	100865										63045	35924.3	38004.1	57747.8	60000.6	54670.3	67444.3	38663.6	56635.8
High	TGME49_306350	variable surface lipoprotein	0	3.596	0	1	1	2	1	0	876	89.7	9.69										18492.8	24772.4	11940.7	7016.2	9015.43	23828.7	19731.3	15018.8	16477.5	10848.4	14107.6	7971.35	8804.51	13248.8	13824.8	17737.6	20967.1	19891.1
High	TGME49_299900	hypothetical protein	0	3.591	0	1	1	2	1	0	1343	147.2	8.02										24111.3	11713.2	12517.9	9944.39	17186.6	12972	24221.3	11436.6	12394.1	16031	10917.3	9252.79	14563.4	17375.5	10236.9	18171.2	12713.7	12743.6
High	TGME49_231160	hypothetical protein	0	3.587	54	11	1	1	1	0	178	18.3	5.08	36298.3	323652	35382.6	1.18406e+06	674468	534900	52710.5	29862.9	55942.9
High	TGME49_209820	syntaxin protein	0	3.582	82	2	1	1	1	0	648	73.6	9.52																									1047.68	1256.61	902.519
High	TGME49_278890	hypothetical protein	0	3.573	36	1	1	1	1	0	1103	119.3	6.21	1878.22	3110.55	3578.66	15639.2	12803.9	8671.62	522.55	3916.47	4263.51
High	TGME49_316480	XRN 5'-3' exonuclease N-terminus protein	0	3.572	0	1	2	2	2	0	2089	225.4	9.54	55726.7	45975.3	51585.5	40600.5	25361.2	35516	53191	39609.2	68386										5196.32	3401.19	1158.19	4233.5	7238.68	4712.19	4672.88	3860.93	4066.3
High	TGME49_257480	NADP-dependent succinate-semialdehyde dehydrogenase	0	3.563	72	2	1	3	1	0	709	75.8	8.16	10803.8	8946.52	11193.4	15727	12548.1	19472.3	12419	6747.5	23835.2	12325.4	8623.92	879.903	1112.84	4741.08	8153.15	42750.8	29823.5	22875	4149.38	3049.11	377.204	3551.76	5362.96	2809.82	9574.16	10478	8397.79
High	TGME49_231460	hypothetical protein	0	3.559	38	3	2	3	2	0	704	77.2	9.99	48748.8	40044.3	55309.8	54751.6	45979.6	63406.2	72650.4	46295.2	108569	87426.4	69539.7	44778.2	26883.6	44649.7	74588	92302.7	63952	48429.2
High	TGME49_259710	protein kinase	0	3.557	38	8	2	5	2	0	251	28.9	6.18	72837.5	64395.9	71045.3	67574.8	58356.7	82629.7	103261	77822.8	182927	161824	110763	86641.9	66864.1	113928	128868	139168	78857	89574.2	109521	92914.4	83262.6	110159	110686	128772	144556	95058.4	124256
High	TGME49_318460	P-type ATPase of unknown pump specificity (type V) protein	0	3.526	42	1	1	1	1	0	1484	162.7	7.01																			1832.05	3397.6	634.953	2602.93	4897.7	3030.65	4079.37	3695.63	3375.98
High	TGME49_314790	small nuclear ribonucleoprotein G, putative	0	3.525	47	13	1	2	1	0	93	10.2	8.87	4879.81	4030.86	8676.8	15940	17257.7	11294.5	10700.1	14372.5	9138.48										14067.5	20057.3	10981.3	10538.1	14125.2	10134.6	12061.7	15544.6	13185.3
High	TGME49_275440	dense granule protein GRA6	0	3.511	58	8	2	3	2	0	224	23.3	5.31										31847.1	27227.7	16356.7	13310.4	22657.6	25604.1	51010.4	16095.6	40579.9	4724.73	17540.3	9016.95	4654.1	7468.41	5764.45	19877.3	11737	14724.1
High	TGME49_285240	3-oxo-5-alpha-steroid 4-dehydrogenase	0	3.51	41	3	1	1	1	0	347	40	10.87	91252.1	109420	103133	219624	226562	170565	91623.6	87827.5	89172.8
High	TGME49_276970	hypothetical protein	0	3.501	0	3	2	3	2	0	716	78	6.33	12373.9	11551.6	10052.9	12365.1	9770.7	11798.1	13838.1	12030.8	13329	59582.3	53338.4	45911.6	37493.8	58556.9	45361.2	70867.3	50580.1	49144.2	15757.6	15810.2	14791	18702.5	20401.7	16403.4	16745.1	17722.6	20568.6
High	TGME49_260790	RAP domain-containing protein	0	3.492	133	3	1	2	1	0	445	51.8	10.01	7881.27	7467.01	8300.36	9521.21	9968.07	10811.6	11228.1	9878.95	15862.9										20634.6	12844.4	10801.4	16662.2	17865.5	15391.4	19864.5	16554.4	18169.2
High	TGME49_285230	PRP38 family protein	0	3.485	65	2	1	1	1	0	614	68.7	9.66	7510.85	8339.71	11427	18607.9	23919.6	17524.3	11956.2	12380.1	9961.43
High	TGME49_284050	DEAD/DEAH box helicase domain-containing protein	0	3.463	0	1	2	2	2	0	2564	282.1	8.43	120468	116419	140750	138435	154013	129341	146650	142347	98536.3										59241.1	58337.6	23196.3	40072.1	54642.5	52490.9	71725.5	69059.6	63474.3
High	TGME49_308890	transcription elongation factor SPT6	0	3.458	43	0	1	2	1	0	3276	365.8	5.95	12623.7	7657.23	13700.9	28174.8	39849.9	27594.4	15454.3	18705.4	12576.3										13987.2	15778.6	10404.2	16237.8	15338.9	12720.7	17756.4	22418.4	19480.6
High	TGME49_263400	hypothetical protein	0	3.454	0	3	1	3	1	0	508	55	8.63	7197.85	6403.49	6371.91	7224.11	6806.47	9314.12	10815.2	7824.19	18083	8568.88	5787.59	4970.53	1475.13	3653.25	4358.95	9470.1	4408.87	5391.15	1794.69		1001.35		3201.79	1124.17	1330.23	787.51	1174.53
High	TGME49_314410	aquarius, putative	0	3.43	47	1	1	3	1	0	2250	251	6.21	16165.1	19738.6	21342.6	44764.1	47431.6	39494.5	23010.9	21768.9	18029.3	37621.6	39029.6	32290.6	27417.2	40290	24041.4	65054	36205.9	30322.8	11730.5	17257.5	8821.2	19286.6	20337.3	17495.6	19402.1	22769.1	15142.2
High	TGME49_227820	hypothetical protein	0	3.428	0	1	2	2	2	0	2018	214.1	6.74	9117.4	17686.5	24213.2	162545	193015	145816	25809.3	23494.8	28652.5
High	TGME49_225790	PDI family protein	0	3.424	47	10	2	4	2	0	189	21.6	9.23	52298.8	113984	51860.3	202053	132933	131688	46041.8	47290.3	54989.4	83644.4	64199.3	58244.2	43974.4	75719.7	69142.8	94309	68421.7	71226.5	46755.5	43428.7	41465.1	64525.2	81143.6	85852.9	86831.4	62387.6	83116.3
High	TGME49_232560	hypothetical protein	0	3.404	0	1	1	1	1	0	1822	200.1	8.02
High	TGME49_310370	hypothetical protein	0	3.403	58	2	1	3	1	0	595	63.8	8.19	14522.3	20358.3	17144.1	31392.9	30132.9	23335.8	16794.3	11669.6	14042.5	14241.8	13450.5	10124.4	8729.03	16955.4	10037	20066	12640.1	9585.96	20148	25118	10543.6	18722.5	17978	14663.1	22536.3	29334.3	23555.9
High	TGME49_273330	hypothetical protein	0	3.401	0	1	1	1	1	0	1104	121.1	9.36																			97173.3	72014.8	65427.1	79595.2	109558	84710.2	101158	80372.5	102949
High	TGME49_239010	hypothetical protein	0	3.389	67	2	1	2	1	0	772	79.5	6.98										1685.93	2005.82	2814.99	1624.05	1668.24	1050.62	3709.17	1655.17	3227.45	2029.67	3516.2	719.637	4746.45	6016.86	3734.99	4169.4	3312.87	4812.78
High	TGME49_295690	ubiquinone/menaquinone biosynthesis methyltransferase subfamily protein	0	3.386	45	4	2	3	2	0	541	59	9.06	9070	8269.88	8524.17	33012.2	9992.68	16650.8	13197	9840.18	14441	49847.8	43125.8	30521.6	20813.7	30493	42550.1	40679.3	40189.1	39415.7	21094.9	19184.3	15433.1	20815.8	21464.9	20094.8	25849.6	21409.2	18836.6
High	TGME49_320620	queuine tRNA ribosyl transferase	0	3.385	61	1	1	3	1	0	948	104.4	9.79	4242.12	4507.57	6467.94	4003.95	5301.42	3193.54	5782.89	3426.07	6331.68	14919.5	8389.15	8037.05	7651.13	12187	10575.9	10822.1	9200.19	9708.37	4932.22	4914.46	3009.67	3250.61	6862.28	5514.85	7000.81	4309.39	4436.55
High	TGME49_230220	hypothetical protein	0	3.382	49	1	1	3	1	0	1241	136.6	6.68	11693.7	14240.9	15093	62863.6	63270.5	54254.8	15818.8	13407.9	16206.1	33441.2	30073.5	6256.27	8075.55	10637	28907	38684.8	33348.9	28771.7	8823.85	8117.06	4630.28	11625.8	14410.1	10488.3	28875.4	30596.7	22008.3
High	TGME49_258450	hypothetical protein	0	3.363	43	0	1	1	1	0	2336	248.6	6.24	2478.44	1194.49	1351.65	10319.6	11505.5	9999.05	4626.05	1647.71	3893.58
High	TGME49_237290	hypothetical protein	0	3.361	62	1	1	1	1	0	2115	225.3	7.17	979.934	582.437	846.335	27529.7	39125.6	26723	1850.08		1433.93
High	TGME49_323100	hypothetical protein	0	3.331	66	8	1	1	1	0	145	15.9	6.8																			46085.6	38536.2	27633.1	45750.5	54783.5	40686.2	66906.6	68119.4	73424.5
High	TGME49_283720	phosphotyrosyl phosphate activator (ptpa) protein	0	3.319	48	2	1	2	1	0	715	77.9	6.35	2486.6	5520.29	1805.63	9126.52	9155.05	7062.6	1212.79	2329.36	2919.92
High	TGME49_309590	rhoptry protein ROP1	0	3.315	83	3	2	4	2	0	446	48	5.25	5.00495e+06	4.00576e+06	3.25334e+06	4.26581e+06	5.52702e+06	5.19808e+06	4.66386e+06	5.21414e+06	5.67031e+06	4.28091e+06	4.7836e+06	4.32682e+06	4.16602e+06	4.40212e+06	5.05544e+06	5.12169e+06	4.82222e+06	5.47854e+06	3.76102e+06	3.10561e+06	2.98936e+06	2.38171e+06	2.30475e+06	2.90471e+06	3.47734e+06	4.04387e+06	3.76936e+06
High	TGME49_289140	ribosomal protein l22/l43, putative	0	3.303	0	7	1	1	1	0	203	23.6	10.43																			89373.8	73857.9	59898.9	48552.7	58544.1	53687.1	64451.6	79737.4	93012.6
High	TGME49_215700	phosphatidylinositol 3- and 4-kinase	0	3.299	59	0	1	1	1	0	2971	316.7	6.49		1135.57		3744.18	4427.48	4340.21	593.372	613.403	990.226
High	TGME49_244150	glycerate kinase	0	3.295	0	3	1	1	1	0	360	38.9	5.26																			42938.8	60540.7	16869.7	51058.5	85017.2	61541	72976.8	59593.3	58147.8
High	TGME49_295990	ubiquitin conjugating enzyme E2, putative	0	3.283	104	1	1	3	1	0	641	70.4	8.35	1170.82	1620.14	1293.84	1122.04	821.528	1584.78	1388.26	1038.53	3613.53	11575.5	8650.89	7254.02	3878.47	7128.98	6435.9	6893.65	6819.16	5037.1	8235.05	6914.88	5377.78	5831.32	10462.3	7638.45	11932.9	7485.77	9107.73
High	TGME49_219250	acetyltransferase, GNAT family protein	0	3.276	46	1	1	2	1	0	823	89.5	7.93	12453	12969.1	12581	21825	26277.9	20559.5	11315.4	13543.2	11367										8418.8	5396.5	5430.46	9411.38	10201.7	9295.41	8898.37	7836.83	7771.55
High	TGME49_202120	hypothetical protein	0	3.268	0	1	2	2	2	0	1322	147.1	5.77	27263.5	31043.5	29881.5	75736.6	67781.8	68673.5	40770.1	30292.4	24368.2										1.55493e+06	1.64244e+06	1.32647e+06	1.12646e+06	939327	1.15848e+06	1.53447e+06	2.10597e+06	2.21911e+06
High	TGME49_209850	RNA recognition motif-containing protein	0	3.265	0	1	1	1	1	0	1389	168.1	10.56
High	TGME49_288320	adenylate kinase	0	3.255	26	5	1	2	1	0	237	26.3	8.16
High	TGME49_257740	UMP-CMP kinase	0	3.252	35	3	1	2	1	0	462	51	8.4										20026.7	25697.2	25078.8	12594	18799.6	25015	29882.5	19475.5	24725.7	24636	25921.5	22183.9	24974.5	31985.2	27364.4	26853.9	26710.1	27627.1
High	TGME49_225125	pre-rRNA processing protein	0	3.251	33	0	1	1	1	0	2865	309.9	8.05										14219	10837.7	10313.3	8146.74	13369.6	12464.2	12341.3	13235.8	12672.2
High	TGME49_255170	hypothetical protein	0	3.249	28	1	1	1	1	0	1382	149.6	7.99	20750.9	18711.6	18300	31904.4	22683.5	28196.4	31336.4	27118.3	45320.6
High	TGME49_254200	anticodon binding domain-containing protein	0	3.243	74	1	1	3	1	0	1013	111.7	9.11	3494.61	3617.04	3366.66	5560.37	5438.6	5019.74	6010.37	3881.66	5156.66	7303.17	4668.31	5834.41	4027.58	6745.23	5326.62	5525.66	6839.12	5996.51	8534	6483.65	5854.28	5290.18	12057.4	7007.89	8765.66	5647.29	5213.78
High	TGME49_226030	AGC kinase	0	3.243	31	5	1	3	1	0	343	39.4	9.17	51031.8	66844.7	53276.8	95190.4	101970	112334	56097	70769	56325.9	81402.7	79280.2	81979.6	68912.6	81593.3	86627.9	187825	104534	128409	21627.7	26425.9	22840.9	31963.3	21345.9	25987.7	28957.3	31337	24811.6
High	TGME49_229340	hypothetical protein	0	3.237	0	1	2	2	2	0	1904	205.6	8.92	28710.8	26165.7	35056.7	47011.3	42840.2	48557.4	40779.3	37027	59777.5
High	TGME49_314820	atp synthase F1, epsilon subunit, putative	0	3.237	0	16	1	1	1	0	73	8.5	9.72										10225	5533.19	4547.32	4061.36	6173.34	7825.17	7856.21	6247.17	6045.06
High	TGME49_247580	glutaredoxin domain-containing protein	0	3.237	44	4	1	1	1	0	312	34.2	7.53										31169.9	34479.5	22952.1	22859.5	33350	36277	31764.1	22345.4	32984.6
High	TGME49_274000	hypothetical protein	0	3.235	78	0	1	3	1	0	3903	438.1	11.17	1877.01	1422.75	2829.5	20879.6	19880	23609.8	5362.15	4429.02	8837.7	5668.95	7748.51	382.868	1036.55	1800.35	8056.93	8473.82	7144.63	8725.28	4313.53	3920.06	1296.43	2917.5	2700.3	3569	4160.49	6550.9	6911.47
High	TGME49_315210	rhoptry protein, putative	0	3.231	86	1	1	3	1	0	1010	115.8	7.59	57205.3	64100.2	57009.9	124192	141467	100690	62557.7	58984.7	49968.2	39632.9	37090.1	27665.9	30184.6	43821.9	29222.7	53449.2	39365.4	26560.4	69128.9	64240.1	31268.8	78592.2	71286.1	64538.8	67055.8	75442.8	60399.9
High	TGME49_231350	glucosamine-fructose-6-phosphate aminotransferase	0	3.23	33	1	1	1	1	0	898	96.7	7.83	7186.85	6529.45	9712.07	16550.5	14663.5	12402	7520.81	6945.95	8744.16
High	TGME49_304990	guanylate-binding protein, N-terminal domain-containing protein	0	3.23	0	1	1	2	1	0	1281	142.6	6.74	17657.1	19758.2	21855.5	46537	58794.2	63068.4	25262.9	30390.4	24590.9	55096	53173.4	29267.8	43866	42511	44927.8	78960.4	67100.1	53997.6
High	TGME49_219760	N-acetyltransferase family protein	0	3.228	59	6	1	2	1	0	221	24.6	8.6	1212.94	964.109	567.512	1474.14	1127.18	1367.98		1566.07		5327.5	3772.31	1082.97	3200.86	3762.18	6797.95	7611.84	6696.51	6285.58
High	TGME49_314890	ThiF family protein	0	3.216	0	1	2	2	2	0	2933	315.7	7.69										21724.2	14575.3	16963.3	10266.5	16916.4	14271.9	22052.7	16205.1	14691.9
High	TGME49_289330	ubiquitin carboxyl-terminal hydrolase family 2 protein	0	3.212	25	1	2	2	2	0	2297	248.2	6.06	11219.3	11001.4	14240.8	42103.6	51476.7	39467.7	20447.5	21553.3	15764.4
High	TGME49_219170	hypothetical protein	0	3.207	46	3	1	1	1	0	305	33.3	4.55										1401.77	3945.4	1913.01		621.981	1006.87	21642.5	15968.1	16106.1
High	TGME49_223940	GAP45	0	3.201	48	4	1	1	1	0	245	27.3	5.07																			23883.4	51057.7	25656.5	28673.4	23271.6	18464.3	74165.8	66582.9	55729.7
High	TGME49_211450	hypothetical protein	0	3.184	42	1	1	1	1	0	1509	164.3	8.1																			7610.1	7778.01	6416.63	7008.17	10255.7	8014.87	8877.67	7708.99	9145.21
High	TGME49_320000	SCY kinase (incomplete catalytic triad)	0	3.182	0	1	1	1	1	0	1014	107.1	6.76	55901.5	42915.1	51223.8	115364	122595	105002	53972.7	41931.4	91157.9
High	TGME49_256980	glycerol-3-phosphate-acyltransferase	0.001	3.168	58	1	1	3	1	0	1002	110.2	8.63	14421.5	20390.1	18791.3	41223.8	42291.3	32234.8	17455.3	18282.2	17457.1	19911.1	21357.9	11239.2	15468.7	14665.7	14018.8	25943	19628.6	16881.2	16532.1	17683.6	7721.77	16451.4	18971.2	14826.8	18647.7	23131.1	16992.8
High	TGME49_259230	site-specific recombinase, phage integrase family protein	0.001	3.156	39	1	1	1	1	0	1022	112.6	9.45																			48752.3	36174.6	43505.7	53578.5	75614.5	60622	56261.3	38702.4	49578.7
High	TGME49_297492	hypothetical protein	0.001	3.155	44	4	1	1	1	0	287	31.6	8.97																			13040	9885.23	8467.08	4889.89	10114.3	7247.04	13247.7	7968.6	10796.1
High	TGME49_314080	hypothetical protein	0.001	3.141	67	5	1	3	1	0	179	20.8	6.37	29180.7	33287.5	31111.8	46404.9	55325	70014.5	28668.8	40362.1	32188.1	63670.3	70798.7	49969	54932.8	58426.2	67114.1	95751.5	76700.7	67782.5
High	TGME49_240690	S-adenosyl methionine synthetase	0.001	3.139	0	7	2	2	2	0	415	45.9	6.32										11922.9	15067	9863.42	9387.75	11985.5	12528.7	16084	16620.5	13262.9
High	TGME49_304640	hypothetical protein	0.001	3.129	96	1	1	3	1	0	1167	125.9	9.48	11181.8	9226	14586	14290.2	10803.5	14718.1	17722.3	10578	28433.9	10284.7	5974.22	6584.96	2076.39	6181.19	10690.1	7313.57	5908.6	6094.69	20647	13793.8	13696	16173.2	18975.5	20074.5	22766.4	13529.5	23850.6
High	TGME49_224260	PHD-finger domain-containing protein	0.001	3.124	65	0	1	2	1	0	5657	602.1	6.58										1940.92	3289.46	950.795	871.733	1672.87	737.566	3686.18	1484.9	1153.49	8074.06	9267.65	3108.8	9247.02	10688.7	9389.08	10516.7	10625.3	11104.3
High	TGME49_267350	LSM domain-containing protein	0.001	3.121	0	9	1	1	1	0	121	13.5	11.68
High	TGME49_216900	cytokine induced apoptosis inhibitor 1 family protein	0.001	3.087	63	3	1	2	1	0	443	47.5	6.84	1557.14	1240.49	4053.68	69726.3	81954.6	58450	15839.9	15354	15161.9	10097.9	11724.5	4319.02	5426.75	5579.7	11093.6	41643.9	25291.6	20543.5
High	TGME49_294550	dynein heavy chain	0.001	3.086	48	0	1	2	1	0	4974	558.3	5.73	12579.5	15641.1	15455.4	36246.7	37324.8	28111.2	14110.1	13517.5	14301.7	17779.4	17337.3	13198.3	12318.4	19079.6	10865.4	22530.7	18670.7	13573.3
High	TGME49_211440	hypothetical protein	0.001	3.077	55	1	1	2	1	0	1665	182.8	6.95										15439.8	11136.3	10419.7	10458.3	12468.1	11626.7	14426.1	13375.9	11716.8
High	TGME49_274110	glycoprotease family protein	0.001	3.075	0	1	1	2	1	0	1659	181.6	7.25										43884.5	25015.6	24091.2	15283	29197.9	26464.3	40723.6	25251.2	26226.5	32805.9	22853.4	19978.5	24909.4	43003	28351.7	33497.1	25847.1	35034.6
High	TGME49_276910	endoplasmic reticulum lumen protein retaining receptor (ERD2) family protein	0.001	3.074	46	5	1	1	1	0	224	25.8	8.41	204157	252668	292947	409406	477239	349078	171383	202122	201657
High	TGME49_246050	hypothetical protein	0.001	3.072	48	2	1	1	1	0	898	97.4	9.42																			3079.41	7860.46	2922.26	4430.52	4524.82	4650.11	9197.51	4295.01	8155.5
High	TGME49_288400	LETM1 family protein	0.001	3.059	42	1	1	2	1	0	1096	119.9	6.76	10320.3	11282.8	13301.5	17823.6	10688.6	13932.9	13715	8940.12	19624.3	13161.5	10953.8	7633.35	4152.83	6687.54	12030.4	14073.9	9303.43	11819.5
High	TGME49_318230	phosphoglycerate kinase PGKI	0.001	3.053	55	2	1	1	1	0	417	44.6	6.99																			25448.2	31014.5	24874.3	34794.9	34411.8	26956.3	50892.8	33327	53284
High	TGME49_205010	U2 small nuclear ribonucleoprotein family protein, putative	0.001	3.049	0	2	1	1	1	0	1386	150.7	5.99										42763.8	30859.8	28351.7	19631.8	36608.7	26616.2	38679.4	29256.7	30936.1
High	TGME49_255510	ankyrin repeat-containing protein	0.001	3.045	0	1	1	1	1	0	1158	123	9.04	43355.7	45341.2	50314.2	41968.6	52575.5	43182	50218.5	47770.9	50128.4
High	TGME49_281650	hypothetical protein	0.001	3.038	63	2	1	1	1	0	655	70.8	8.48	4168.19	3748.99	4161.38	22372.6	18144.7	20283.1	13530.1	6563.25	10030.6
High	TGME49_273730	phospholipase, patatin family protein	0.001	3.037	0	2	2	4	2	0	656	72	8.76	341575	284677	302261	306751	253167	351280	320733	256067	420266	196921	156095	150497	77269.4	150306	177408	229199	155916	165023	349631	258066	236723	316860	450253	320368	333349	261605	361118
High	TGME49_294860	hypothetical protein	0.001	3.034	72	0	1	1	1	0	2457	254.7	6.65			419.422	28976.5	43066.5	29085.6
High	TGME49_246720	hypothetical protein	0.001	3.026	0	3	1	1	1	0	502	55.9	5.53										73405.7	84166.4	48073.9	48419.3	55356.5	89009.9	79291.3	65867.3	72887.5
High	TGME49_245610	hypothetical protein	0.001	3.011	48	1	1	3	1	0	812	87.4	6.38	40489.7	48581.3	31924.9	47495.2	62458	56506.5	36284.1	35899.8	27743.5	99670.9	105750	83489.6	68850.1	91438.7	77033.1	109901	91448	66086.2	52506.3	48496.9	29812.5	59381.6	64391.5	58600	51610.5	51572.8	48003.2
High	TGME49_239752	hypothetical protein	0.001	3.007	34	2	1	1	1	0	905	102.1	6.44										1791.48	1046.97	1651.97	1146.44	3486.92	7827.59	7649.85	4176.13	1482.68
High	TGME49_280730	cytosolic fe-s cluster assembling factor nbp35, putative	0.001	3.005	75	2	1	3	1	0	415	42.8	5.26
High	TGME49_262810	iron donor protein CyaY protein	0.001	2.998	46	7	1	1	1	0	287	30.1	7.75	8355.86	9592.61	8960.64	12154.5	14275.9	11985.3	11572.5	9914.77	13885
High	TGME49_270830	small nuclear ribonucleoprotein	0.001	2.998	0	6	1	1	1	0	155	17.5	10.61	7428.57	7905.38	12748	27965.2	29018.2	23632.8	14374.2	21239.6	14379.2
High	TGME49_268950	hypothetical protein	0.001	2.997	0	2	1	2	1	0	543	60.2	6.52	28718.8	29500.1	28092.7	92464.6	92734.4	79102.8	37411.7	36740.3	36083.3	52882.9	55434.3	34914.3	32895.1	37090.2	46823.5	103534	60085.4	72750.4
High	TGME49_319540	hypothetical protein	0.001	2.991	38	1	1	2	1	0	768	84.1	7.39										13316.8	9691.51	6586.16	5582.24	9825.74	10466.8	12763.7	11180.9	6233.13	12735.8	8926.89	7994.64	11230	12438.7	8600.99	15629.2	12121.2	11822.4
High	TGME49_302055	ribosomal protein S12	0.001	2.967	65	9	1	2	1	0	121	13.9	10.65	65831.1	74305.7	97291.9	64582.3	73597.3	79424	72367.8	74889.9	82431.2										58852	54553.5	51322	79939.7	110306	75302	62038.6	70012.5	75502.8
High	TGME49_312622	DUF803 domain-containing protein	0.001	2.963	63	1	1	3	1	0	814	86.8	8.05	23631	37289.9	35787.7	53071	49498.5	44890.7	28664.8	27247.9	24011	40613	47288.8	34166.7	36635.8	40355.8	30772.4	60024.3	45432.7	37622.1	36934.8	41683.3	22331.2	44163.8	48358.1	42167.3	51122	54744.7	42747.9
High	TGME49_249870	hypothetical protein	0.001	2.961	25	6	2	2	2	0	381	40.8	9.01	27039.3	10758.4	33275.1	143299	176661	123341	37344	34207	43035.9
High	TGME49_308920	splicing factor U2AF protein	0.001	2.949	51	1	1	1	1	0	770	83.1	6.55																			17824.4	14342.3	10248.2	15512.7	18674.2	14785	22310.3	18622	16710.2
High	TGME49_214490	peptidase M16 inactive domain-containing protein	0.001	2.945	38	1	1	1	1	0	1353	148.8	5.33	3418.92	4520.63	5019.32	18075.3	19487	16263.1	7451.39	8945.05	7524.51
High	TGME49_202960	glycine cleavage H-protein	0.001	2.93	55	3	1	2	1	0	299	32.4	6.32	22733.1	27270.4	27967.9	32229.8	26179.3	50570.3	33202.1	24590.3	63565.4										33464.6	20929.9	20022.4	35659.2	29775.1	32233.7	34239.7	26532.2	35537
High	TGME49_203370	hypothetical protein	0.001	2.915	0	2	1	3	1	0	774	81	6.86	9768.18	10559.7	12499.9	28059.3	35817.5	28400.4	16925.8	16516.5	14198.9	18556.8	14417.8	11938.2	14266.2	13162.1	12243.5	27067.6	18607	19564.1
High	TGME49_229480	calcium binding protein precursor, putative	0.001	2.899	0	4	1	1	1	0	335	38.3	4.69										22028.8	23039.3	15874.6	18617.7	17801.1	20464.5	32096.3	22635.6	32217.5
High	TGME49_209540	hypothetical protein	0.001	2.89	58	1	1	1	1	0	1534	165.2	9.09										12192.5	6270.87	5207.2	5381.77	6443.22	6627.61	9738.01	7804.98	8016.99
High	TGME49_253740	hypothetical protein	0.001	2.888	0	1	1	1	1	0	987	107.6	9.41																			15571.3	14783.4	10080.2	11622.4	13583.3	13980.3	19550.7	19257.8	19512.9
High	TGME49_216010	ribosomal protein RPL24	0.001	2.883	0	4	2	2	2	0	438	48	10.14										62706.5	105214	52650.5	43360.1	35583.8	106840	44962.3	80683.6	75803.6	133821	100690	84413.8	117110	129606	132134	165965	97438.7	130892
High	TGME49_229260	hypothetical protein	0.001	2.866	64	0	1	1	1	0	3460	363.5	5.81			611.525	3747.29	4474.09	4604.53
High	TGME49_269900	WD domain, G-beta repeat-containing protein	0.001	2.861	0	1	1	2	1	0	979	106.4	5.81										21503.7	25514.7	18154.1	16852.4	17837.3	21495.3	30017.4	26901.8	23193.3	23826.9	31263	18132	20106	17155	13112.3	23002.9	40826	25423.3
High	TGME49_226060	transmembrane amino acid transporter protein	0.001	2.838	118	1	1	3	1	0	717	77.7	7.5	7358.5	9757.98	13804.4	18985.2	20994.5	13991.3	12642.9	7968.59	14831.6	13659.8	11090.7	9363.66	9010.13	10192.6	8345.45	17651.6	8752.34	7248.11	13832.7	11957.9	6242.63	12501.8	16486.1	13432.5	13496	14004	11736
High	TGME49_236950	hypothetical protein	0.001	2.834	0	18	1	1	1	0	112	12.5	6.49
High	TGME49_243710	t-complex protein beta subunit	0.001	2.818	45	2	1	1	1	0	568	61.4	5.92																			23422.2	28811.6	16201.6	28640.4	22739	22717.9	35512.9	29275.2	23499.1
High	TGME49_311310	protein phosphatase 2B catalytic subunit, calcineurin family phosphatse superfamily protein	0.001	2.817	40	4	2	3	2	0	501	56.4	5.43	115663	244239	143038	549720	586553	413607	169316	145967	142461										45705.4	57814.3	34841.9	53866.5	79728.2	60151.3	83915.1	87185	82691.2
High	TGME49_304910	hypothetical protein	0.001	2.816	71	0	1	2	1	0	2012	221.5	8.43	83447.7	72258.9	84247.6	48744.4	24355.8	52262.1	80538.1	52567.7	109947	45497.7	27175.6	30092.9	21490.1	42719.6	28243.6	40205.4	23975.8	25512.5
High	TGME49_203600	hypothetical protein	0.001	2.814	0	2	1	3	1	0	439	47.2	8.15	11949.5	14893	12785.2	29030.9	32631.3	31121.1	13213.9	15079.6	13934.6	14458.3	16247.5	11784.6	8944.66	15933.9	10978	19095.5	15301.4	14167.3
High	TGME49_247770	hypothetical protein	0.001	2.804	0	10	1	1	1	0	167	19.3	10.05										29745.5	27167.2	16735.2	9507.41	21504.2	23745.9	40986.7	20415.3	31761.2
High	TGME49_220360	FAD binding domain-containing protein	0.001	2.783	45	1	1	2	1	0	1390	148.5	6.29										17920.5	22752.4	6633.14	10625.2	16089.7	11772.9	65929	44566.9	35362.4	5849.1	4563.22	3187.5	6279.46	6218.58	5858.07	11080.3	15146.8	10725.2
High	TGME49_310010	rhoptry neck protein RON1	0.001	2.766	0	1	1	1	1	0	1158	127.4	4.96																			16816	16419.7	15854.2	15522.9	20877.2	23565.3	25736.1	25468.9	23455.2
High	TGME49_233130	nucleoside transporter protein	0.001	2.757	0	2	1	1	1	0	531	57.4	6.35	6661.12	10155.1	11715.8	34066.1	47034.2	33745.1	8200.08	14328.7	7300.42
High	TGME49_240380	hypothetical protein	0.003	2.752	38	0	1	1	1	0	4956	544.5	6.96																			4357.79	5374.76	1543.03	3410.24	6360.96	2973.9	6368.19	8981.39	9029.63
High	TGME49_290460	hypothetical protein	0.003	2.748	31	2	1	1	1	0	611	67.5	8.9																			15745.3	6486.28	4896.24	10234	10037.4	2925.53	14249.8	13011.2	12853.5
High	TGME49_207460	Rab5B protein	0.003	2.746	0	13	2	2	2	0	228	24.7	4.88	39348.3	48556.7	55441.5	53131.8	62329.1	54343.7	30082.6	25781.3	47944.5	25611.5	27141.8	15482.7	9499.85	22115.1	22883.3	46813.4	22541.1	30804.8
High	TGME49_236190	hypothetical protein	0.003	2.745	45	4	1	2	1	0	306	33	10.43										36418.4	26029.6	23626.6	18965.8	28610.7	27879.7	25113.3	20930.4	19824.2	38746.6	31932.2	22302.4	22858.2	38796.5	26243.1	38224.8	34492.6	34320.4
High	TGME49_244140	hypothetical protein	0.003	2.737	46	2	1	3	1	0	701	76	10.3	65598.3	49340.4	52325.5	38811.1	19181.8	39951.6	59965.4	40412.8	76778.4	70203.2	34164.3	48904.6	38412.9	81181.3	43101.9	65501.9	37254.8	30703.4	57437.8	37176.5	34760.8	57022.9	82015.7	64492.2	63441	37983.3	58829.5
High	TGME49_295710	HECT-domain (ubiquitin-transferase) domain-containing protein	0.003	2.725	45	0	1	1	1	0	8096	850.7	5.24																			1666.65	1045.34	917.739	1450.93	3434.41	1338.44	3879.83	4130.22	3324.71
High	TGME49_233860	DALR anticodon binding domain-containing protein	0.003	2.712	0	1	1	1	1	0	1307	144.7	9.13																			20831.8	24308.8	18913.2	22076.3	30722.7	25491.1	34272.3	29784	25612
High	TGME49_229210	small nuclear ribonucleoprotein polypeptide A', putative	0.003	2.697	0	4	1	1	1	0	254	28.7	7.11																			10441.5	11961.9	10333.4	8733.17	5475.48	6733.98	9302.86	10430.2	10786.8
High	TGME49_209200	hypothetical protein	0.003	2.694	66	1	1	2	1	0	753	82	7.05	7051.12	8683.17	8172.57	26890.8	26548.2	25465	9147.19	8110.66	7504.94	12857.1	14403.7	5484.61	6112.29	5081.03	13789.6	11807.1	14983.9	10063.1
High	TGME49_244690	hypothetical protein	0.003	2.666	0	2	1	3	1	0	623	65	5.94	26711.8	25102	24059.3	41628.2	43189.7	38456	37211.8	33836.6	41852.4	63360.4	44597.3	33369	30036.9	36158.3	42297	70887.2	42701.4	44488.2	45513.8	37734.3	27847.9	37610	50061.2	35732.8	42852.1	39375	37142
High	TGME49_290890	carbonyl reductase 1, putative	0.003	2.653	0	3	1	1	1	0	401	44.1	7.97																			14544.4	23207.9	19937	21056.1	14977	18057.2	23669.8	15410.6	21076.5
High	TGME49_311770	hypothetical protein	0.003	2.65	48	1	1	1	1	0	2076	222.4	5.78		1142.83	1202.63	3753.32	5532.27	6707.74	1537.75	468.336	1220.53
High	TGME49_255890	pyridine nucleotide-disulfide oxidoreductase domain-containing protein	0.003	2.638	29	2	1	2	1	0	788	85.8	6.02					763.589														1084.64	538.004	770.319	644.305	1078.25	1111.14	556.237		781.11
High	TGME49_265180	hypothetical protein	0.003	2.633	41	2	1	3	1	0	452	48.3	6.81	10924.6	13595.3	11511.4	23697.7	26177.8	22743.6	9775.64	10063.9	5180.35	14432.8	16091.7	8889.25	11958.1	11945.3	12952	19144.3	11834.4	13821.3	14922.5	19640.6	8878.92	11968.5	21165.7	16270.4	19132.2	22399.6	15538.9
High	TGME49_236510	hypothetical protein	0.003	2.633	36	2	1	2	1	0	1022	109.7	8.75	1987.56	3804.23	3484.72	13047.5	17868.8	14182.2	3887.69	4737.31	5990.7										1043.91	563.248		1756.2	1295.73	1534.48	863.443	1877.7	3596.23
High	TGME49_310200	hypothetical protein	0.003	2.622	0	1	1	1	1	0	677	74.6	8.59																			8911.35	7115.52	6658.88	11154.2	8311.88	10897.6	12886.6	12684.6	33166.4
High	TGME49_273410	tyrosine-tRNA ligase	0.003	2.617	0	1	1	1	1	0	1251	134.6	8.82																			1351.19	2990.79	1690.46	3398.6	3461.9	1773.34	3107.26	1641.89	4930.03
High	TGME49_253750	PLU-1 family protein	0.003	2.613	0	0	1	1	1	0	8088	856.2	5.88		1072.47	1134.56	1007.7	3451.09	5139.58	539.389		1698.8
High	TGME49_201380	chorismate synthase, putative	0.003	2.61	0	2	1	1	1	0	536	58.1	7.78	15392.5	7638	19350.4	49755.9	49587.8	49068.1	23458.6	26315.2	38288.3
High	TGME49_208090	5-formyltetrahydrofolate cyclo-ligase	0.003	2.605	42	2	1	1	1	0	473	51.6	8.03										8209.25	7051.45	4618.17	584.883	1534.48	7201.03	8524.57	6008.87	3546.22
High	TGME49_257150	NOT2 / NOT3 / NOT5 family protein	0.003	2.604	0	2	1	1	1	0	499	53.1	6.68	5919.65	5419.75	5901.87	32545.1	37688.2	23559.1	7937.44	6609.31	11435.7
High	TGME49_219485	hypothetical protein	0.003	2.592	43	1	1	1	1	0	2335	254.9	6.77																			6138.94	5738.24	3339.2	4900.4	6684.01	6269.97	7573.44	6306.98	5815.46
High	TGME49_207430	ATP-dependent RNA helicase DDX1, putative	0.003	2.581	0	2	1	1	1	0	768	82.7	7.31																			8540.4	9751.55	6571.48	12896.9	14715.4	9099.71	13626.6	10996	11297.1
High	TGME49_305450	acetyltransferase, GNAT family protein	0.003	2.576	0	3	1	1	1	0	519	56.8	8.13										6376.05	7717.84	4878.76	4908.08	4057.9	7260.6	8293.2	5566.84	5616.78
High	TGME49_236970	SWI2/SNF2-containing PHD finger protein	0.003	2.573	0	0	1	2	1	0	2556	277.7	7.64	3765.12	5973.5	6006.55	40281.9	29656.6	28387.6	10118.5	7135.07	8943.6	7829.39	10504.5	4579.75	5011.48	8101.39	9521.3	14781.9	12849.3	9021.58
High	TGME49_232190	Sec7 domain-containing protein	0.003	2.572	0	0	1	1	1	0	3294	354.4	5.62				1339.06	1403.17	887.895
High	TGME49_268210	AGC kinase	0.004	2.564	51	2	1	2	1	0	515	58	6.01	1794.02	3188.95	5386.42	8756.97	11199.2	8200.17	3982.75	5411.77	5366.75										7355.72	6885.74	3162.09	8396.42	11017.8	7960.08	7807.93	9152.48	6274.31
High	TGME49_202640	RNA pseudouridine synthase superfamily protein	0.004	2.56	33	1	1	1	1	0	2251	243.3	7.96																			16185.3	12800.2	7631.98	10921.5	18151.9	11249.6	14422.6	14556.3	16390.7
High	TGME49_285660	DEAD/DEAH box helicase domain-containing protein	0.004	2.549	47	1	1	1	1	0	1607	175.9	6.67																			13551.8	11979.5	5895.58	15327.2	20581.8	15501.9	17569.2	14206.4	12620
High	TGME49_252630	hypothetical protein	0.004	2.546	0	9	1	1	1	0	136	15.1	9.25																			3591.61	7654.32	2601.22	4165.04	7146.95	4465.46	14502.1	7960.1	9367.06
High	TGME49_297890	hypothetical protein	0.004	2.545	76	1	1	2	1	0	1547	168.2	9.66										1261.39		1008.32	1026.94	1252.42	821.048	1496.27	795.369	1756.43	4272.03	1506.22	1336.93	4127.82	3576.58	2806.3	3115.38	1900.19	4544.59
High	TGME49_229920	hypothetical protein	0.004	2.544	0	3	1	3	1	0	307	34.9	8.75	92329.1	82011.6	103984	166298	140915	171655	107735	90972.1	201202	180851	141244	107792	82986	137818	151352	225899	144400	132246
High	TGME49_312220	mitochondrial inner membrane translocase subunit TIM17, putative	0.004	2.544	39	4	1	3	1	0	213	22.6	8.9	47403.5	54264.1	51822.5	86101.1	96799.2	70656.5	47678.4	50747.7	65233.4	77184.7	74118.7	51653	50637.8	61169	58439.4	67873.1	66152.1	51418.9	26748.3	32053.6	21230.7	35652.3	38609.6	36832.8	34932.9	42135.2	26942.5
High	TGME49_321440	SWI2/SNF2 ISWI-like SANT	0.004	2.544	18	1	1	1	1	0	1249	140.1	6.84																			4156.45	3980.54	3380.21	5039.43	15527.7	11930.8	20723.4	13885.3	17219
High	TGME49_213060	WD domain, G-beta repeat-containing protein	0.004	2.534	50	0	1	2	1	0	3086	328	6.96	1085.24	1736.35	2670.67	18253	46736.8	16992.9	7623.38	8049.57	6276	10727.6	7609.85	6532.47	9009.95	6998.83	6105.12	14362.2	9399.93	9816.54
High	TGME49_255470	hypothetical protein	0.004	2.534	45	1	1	1	1	0	1145	126	6.57										29573.4	15826.8	13712.5	6073.16	15775.7	17127.5	26083.2	14683.4	13227.7
High	TGME49_203060	hypothetical protein	0.004	2.533	34	2	1	1	1	0	496	53.9	8.13																			120800	66297	76697.8	89354.6	114375	110534	129189	83455.8	99472.8
High	TGME49_268870	tetratricopeptide repeat-containing protein	0.004	2.523	0	1	1	2	1	0	1031	113.9	6										12499.7	17388.1	8214.6	9446.01	12380.9	8018.46	15441.3	14736.9	9746.7	14570	15841.2	7215.02	11930	22037.2	13176.7	17442.2	19277.8	14353.5
High	TGME49_226660	hypothetical protein	0.004	2.521	41	0	1	1	1	0	3735	389.6	5.53																			6379.73	5697.86	4926.59	7136.88	6990.51	8563.88	9477.6	7354.7	8111.7
High	TGME49_267570	hypothetical protein	0.004	2.52	35	1	1	1	1	0	1390	150.2	8.31																			10283.4	8214.6	4415.49	7292.74	7795.28	7654.82	10736	9304.22	8778.99
High	TGME49_287220	hypothetical protein	0.004	2.517	84	3	1	2	1	0	585	63.1	9.7	1181.93	1291.51	2806.22	5233.95	8482.63	3977.41	2990.55	887.017	1798.15	9093.24	6153.04	3459.57	3422.78	3681.17	6013.48	7121.11	5738	5451.74
High	TGME49_294790	hypothetical protein	0.004	2.516	0	6	1	1	1	0	351	37.7	4.78										11925.3	8107.59	9794.17	6897.43	8535.2	7527.28	15482.7	6549.19	8865.69
High	TGME49_320588	glycosyl hydrolases family 35 protein	0.004	2.511	0	0	1	2	1	0	1876	207.2	8.81																			1441.39	1279.73	1038.31	1716.11	3454.63	1689.37	3133.09	1029.49	1452.85
High	TGME49_235880	brain protein 44 family protein	0.004	2.5	35	5	1	2	1	0	160	17.7	9.52	60399.5	80847	69597.6	147404	172886	121701	74384.6	83455.5	91470.3										25955.8	27740.9	16769.3	25088.2	35736	27026.9	32897.6	40621.5	31196.3
High	TGME49_239800	hypothetical protein	0.004	2.499	0	5	1	1	1	0	309	34.1	7.59	46098.7	58908.4	52352.5	143371	165919	194529	55026.6	63644.8	73590.6
High	TGME49_222900	phosphoserine phosphatase	0.004	2.496	0	1	1	1	1	0	1757	190.4	6.68	41828.7	36369.6	42645.8	62547.1	64806.1	56297.2	50816.2	81924	48221.1
High	TGME49_313410	proteasome 26S regulatory subunit	0.004	2.496	62	1	1	1	1	0	1091	117.6	5.1										17476.4	26084.1	13402.1	11761.8	17596.5	22503.1	35166.6	31282.1	18662.1
High	TGME49_283890	histone lysine demethylase JMJD6b	0.004	2.49	0	2	1	1	1	0	739	81.3	6.35										1188.37	806.035	1357.75	787.803	1465.36		1578.29
High	TGME49_207720	hypothetical protein	0.004	2.486	42	1	1	2	1	0	1628	176.9	7.56	14608.3	16525.2	16591.5	34534.5	39989.4	31444.8	20669.6	14616.3	17792.3	20596.9	16714	12081.7	11062.6	14281.8	9973.7	25073.7	17712.9	11590.6
High	TGME49_239610	hypothetical protein	0.004	2.482	0	1	1	1	1	0	612	65.6	8.02										37540.4	27870.4	29307	14385.6	34234.3	29261.8	43067	30993.4	23516.5
High	TGME49_261450	hypothetical protein	0.004	2.481	0	1	1	1	1	0	1111	119.2	10.45
High	TGME49_237220	DNA replication licensing factor Mcm7, putative	0.004	2.47	30	1	1	2	1	0	865	96.8	6.93	4761.53	5564.05	4204.75	9085.25	11026.4	8378.44	3526.5	3971.19	3512.97	12525.7	10200.2	5834.96	6330.24	12776.9	6923.58	14743.4	12837.4	8271.5
High	TGME49_265530	RNA recognition motif-containing protein	0.004	2.468	0	3	1	1	1	0	492	51.5	5.48	1554.91	1720.78	2016.06	16765	8326.93	10172.8	1331.7	2267.5
High	TGME49_264950	hypothetical protein	0.004	2.463	0	3	1	1	1	0	415	46.9	6.14										3622.54	817.863	1134.92	1048.11	1730.64	1828.06	3466.2	3841.59	1709.67
High	TGME49_244440	nucleoside transporter protein	0.004	2.453	0	2	1	2	1	0	462	50.9	6.54	15177.9	17115.5	17722	26243.7	24347.5	21530.9	21214	17481.4	22190.2										8882.17	12042.2	7706.17	11871.4	10677.8	11278.5	12904.9	12780.7	12249.2
High	TGME49_254365	phosphatidate cytidylyltransferase	0.004	2.452	59	4	1	2	1	0	255	27.5	8.31										133880	126977	90929.8	98644	118759	91747.9	151088	126506	84004.3	80294.4	95097.3	51145.6	99649	120315	113812	114679	137194	89704.1
High	TGME49_312270	rhoptry protein ROP13	0.004	2.45	0	2	1	1	1	0	400	44.8	9.22	54500.8	60648.4	48956.6	86695.9	91706.8	79095.7	73473	67234.4	65168.6
High	TGME49_268260	hypothetical protein	0.004	2.448	38	1	1	1	1	0	801	86.7	9.33
High	TGME49_238950	fatty acyl-CoA desaturase, putative	0.004	2.442	0	1	1	2	1	0	1042	117	8.62										126875	138441	75641.3	84939	85615.7	96214.5	122421	113110	94517.2	44448.4	62292	31575.7	41450.2	51841	38812.2	48475.3	65343.9	46696.8
High	TGME49_218730	hypothetical protein	0.006	2.422	62	6	1	1	1	0	256	27.5	7.53
High	TGME49_212300	hypothetical protein	0.006	2.417	0	3	1	1	1	0	683	75.6	6.51																			2285	2266.77	2221.73	2473.12	2280.31	4474.39	9159.83	4646.32	11399.8
High	TGME49_267430	DnaJ domain-containing protein	0.006	2.414	44	2	1	2	1	0	425	48.9	8.82										26708.1	25680.9	16153.6	15843.5	26462.5	21674.6	46181.2	30824.9	22799.8	23347.7	19885.8	10325.6	28645	30005.2	27323.4	27189.5	27317.3	25435.4
High	TGME49_232440	Brf1p family coiled coil protein	0.006	2.409	38	2	1	3	1	0	468	54	6.62	7774.69	8866.62	7680.65	78594.7	91717.3	69624.6	16408.9	15942.1	17658.7	20465.4	19083.8	11186	9686.39	14757.8	13862.5	54762.3	38016.4	35722.9	13971.5	17310.1	9163.66	11714.9	12024.6	11027.2	21239.6	24742.6	20342.5
High	TGME49_267620	multi-pass transmembrane protein	0.006	2.398	0	2	1	1	1	0	508	57.6	5.69	5962.58	4394.16	4819.31	17490.6	21728.8	19635.6	6308.65	5426.38	6865.51
High	TGME49_205040	PGAP1 family protein	0.006	2.394	0	0	1	1	1	0	2110	228.3	7.55																			670.051		1343.31	1036.54	974.646	1179.94	1114.06	1420.22	2013.03
High	TGME49_294770	Armadillo/beta-catenin family repeat-containing protein	0.006	2.389	55	2	1	2	1	0	710	74.1	5.58	17674.5	14844.3	19412.3	39888.4	42213.4	28959.9	17025	18410.3	18699.4										12953.3	9564.22	5442.44	16131.5	17924.7	15153.2	14430.8	16055.5	13641.1
High	TGME49_300618	ribosomal protein S19	0.006	2.387	0	13	1	1	1	0	70	8.7	9.92																			119023	111550	111026	129328	139202	125945	130588	126255	136011
High	TGME49_259720	hypothetical protein	0.006	2.383	0	1	1	1	1	0	976	105.8	5.55	7353.48	9558.9	8344.64	34200.1	33650.7	22759.4	9219.56	8576.11	8356.51
High	TGME49_306600	RNA recognition motif-containing protein	0.006	2.382	54	7	1	2	1	0	189	21.2	11.3										16892.4	15716.2	8638.47	13525.9	13756.1	13826	22152.8	16175.1	16751.1	12360.4	18111.4	10298.2	13870	13128.2	10877.6	14451.1	22952.2	19837
High	TGME49_320610	hypothetical protein	0.006	2.381	48	2	1	1	1	0	771	83.8	8.7
High	TGME49_236630	hypothetical protein	0.006	2.377	30	3	1	1	1	0	360	39.3	8.35
High	TGME49_254110	tryptophanyl-tRNA synthetase (TrpRS1)	0.006	2.375	29	1	1	1	1	0	835	90.3	8.41																			28009	26553.1	19785.9	24093.8	39172	27989.4	25964.4	23937.9	28161.6
High	TGME49_231890	beta-ketoacyl-acyl carrier protein synthase III, putative	0.006	2.374	67	2	1	2	1	0	646	69	9.16										61245.8	47277.1	36961.1	28646.3	44547	43666.7	52721.2	40278	38054.8	66063.7	56650.7	49760.5	47087.9	80145.1	61544.9	73486.1	62499.2	74560.1
High	TGME49_246950	hypothetical protein	0.006	2.368	56	2	1	1	1	0	452	48.5	8.87		571.484	551.422	19461.6	32310.9	24503.5			754.973
High	TGME49_267560	folate-binding protein YgfZ protein	0.006	2.366	0	0	1	1	1	0	1428	154.8	8.44										173330	110825	97973.1	67928.9	122602	121872	156154	104450	112017
High	TGME49_239720	50S ribosomal protein l24, putative	0.006	2.365	0	7	1	1	1	0	229	25.9	10.21	5567.24	4548.83	12254.5	9612.9	8086.13	17683.5	10341.9	11314.6	24137.1
High	TGME49_232250	catalase	0.006	2.353	25	3	1	2	1	0	502	57.3	7.2	7506.74	9215.04	5814.02	26451.4	16270.8	15629.4	17932.7	7700.4	8175.55										9555.93	15466.3	5964.27	12733.1	17797.4	11347.7	14046.5	18816.7	15470.8
High	TGME49_244880	DNA-directed RNA polymerase I RPA1	0.006	2.347	53	0	1	1	1	0	2768	301.9	7.14	671.249	791.594	581.673	3529.46	973.735	1594.64	810.511		888.026
High	TGME49_242830	XRN 5'-3' exonuclease N-terminus protein	0.006	2.333	34	1	1	2	1	0	2042	223.6	8.02	1020.34			1904.48	4998.69	1597.43	862.623	654.028		1317.34	1661.62		615.762			1900.11	1379.98	1051.79
High	TGME49_219620	hypothetical protein	0.006	2.325	0	2	1	2	1	0	556	60.3	9.03										1350.72		646.671	779.436		1086.15	1008.82	1115.39	1349.36	837.175				606.343		1057.79
High	TGME49_223270	hypothetical protein	0.006	2.312	0	1	1	1	1	0	1352	146.5	7.18																			118521	91528	75525.8	84476.3	107195	100222	117568	77887.3	94829.5
High	TGME49_229390	hypothetical protein	0.006	2.308	59	1	1	2	1	0	964	103.1	9.28												737.435	861.072			1096.99						671.363
High	TGME49_263510	Spc97 / Spc98 family protein	0.006	2.294	28	1	1	1	1	0	1877	202.2	6.6										6616.53	5829.58	4077.56	2824.54	4122.06	5235.48	6041.76	6051.97	4538.75
High	TGME49_203910	TBC domain-containing protein	0.006	2.291	0	1	1	1	1	0	2113	228.7	6.58	1923.27	4329.99	5574.93	16159.2	14592	15175.1	7036.04	7265.96	6335.24
High	TGME49_280490	U-box domain-containing protein	0.007	2.284	0	1	1	1	1	0	1089	121.9	6.2																			27341.8	31244.8	37754.2	32671.9	42179.1	34081.3	29336	35147.1	31708.7
High	TGME49_215230	RNA recognition motif-containing protein	0.007	2.284	32	2	1	1	1	0	728	80.7	4.84
High	TGME49_254370	guanylyl cyclase	0.007	2.269	36	0	1	1	1	0	4367	476.7	6.64	8472.19	7581.62	9317.05	16527.1	17411.1	15073.8	10395.9	15516.9	10472.7
High	TGME49_207450	DNA segment, Chr 10, Wayne State University 52, expressed family protein	0.007	2.265	0	2	1	1	1	0	519	56.3	7.69																			16621.4	16227.8	8686.64	20968.3	27055.7	13730	19957.8	24127.6	19316.1
High	TGME49_312390	hypothetical protein	0.007	2.263	26	5	1	1	1	0	304	34.4	10.4																			2498.57		4059.04	3270.33	3865.34	2322.89	11942	9722.41	10779.7
High	TGME49_273800	WD domain, G-beta repeat-containing protein	0.007	2.262	35	0	1	1	1	0	3633	381.2	7.33
High	TGME49_267590	hypothetical protein	0.007	2.246	36	1	1	2	1	0	930	101.7	7.01										11847.2	9932.36	9627.53	5866.46	8950.23	8572.58	16411.4	14059.3	12640.5	10633.9	9969.41	7137.68	10537.7	13266.5	11176.7	11151.3	12330.6	11096.4
High	TGME49_300612	ribosomal protein S17	0.007	2.241	0	11	1	1	1	0	73	9	10.24										107258	98949.3	114222	84501.4	109446	120772	111290	95705	87840.2
High	TGME49_298030	Ubiquinol-cytochrome c chaperone, putative	0.007	2.241	46	1	1	4	1	0	697	78	9.14	29485.9	29778.8	30504.5	43874.8	37090.7	38654.8	33795.2	32259.3	51227.2	52599.8	38441.3	35881	31669.5	40525.3	44531.9	50436.7	41739.6	41727.7	29733.3	27034.9	22398.6	26722.3	31521.7	35221.9	35259.4	30012.1	31200.2
High	TGME49_259830	diacylglycerol kinase catalytic domain-containing protein	0.007	2.241	0	1	1	1	1	0	628	69.5	9.51	25299	34300.7	27356.6	63117.3	67489.8	52917	21191.9	19297.7	21205.7
High	TGME49_309810	ribosomal protein RPP2	0.007	2.238	0	23	1	1	1	0	113	11.8	4.53										8387.54	8265.49	6962.52	6931.14	5962.51	6239.95	15847.9	7959.55	14518.9
High	TGME49_319300	hypothetical protein	0.007	2.234	0	1	1	2	1	0	1011	113.6	7.24	744.524	1056.14	1240.1	1280.37	1538.48	1850.31	941.017	721.095	1389.62										1081.17		1009.52		1069.36	1557.37	947.715	955.573	1277.71
High	TGME49_241880	3'5'-cyclic nucleotide phosphodiesterase domain-containing protein	0.007	2.229	0	1	1	1	1	0	1281	142.4	6.9																			15934	12347.2	9483.18	14335.8	16981.6	10398	20094.3	17887.4	15461.4
High	TGME49_248110	hypothetical protein	0.007	2.227	0	2	1	1	1	0	498	54.1	5.08	20993.3	18611.5	25479.9	25031.1	20391.2	21843.1	24153	23081.8	28851.1
High	TGME49_220480	hypothetical protein	0.008	2.21	0	2	1	1	1	0	812	88.5	7.3	7458.82	7528.25	8707.48	15586.7	18106.7	10259	8767.23	9249.57	8620.15
High	TGME49_309370	adaptin n terminal region domain-containing protein	0.008	2.202	44	1	1	1	1	0	1355	144	5.88	1899.38	2966.75	3152.2	11125.9	8140.9	7833.57	4039.26	1200.57	3551.3
High	TGME49_277240	NTPase I	0.008	2.199	0	7	1	1	1	0	203	22.6	7.9	25445.2	19977	38646.4	29764	26300.8	33712.8	35081.5	65983.2	39774.8
High	TGME49_320600	cold-shock DNA-binding domain-containing protein	0.008	2.195	40	5	1	1	1	0	209	23	9.82			13733.8	85232.8	91991.8	65600.3	27354.6	78696.2	28810
High	TGME49_252430	hypothetical protein	0.008	2.183	0	1	1	1	1	0	767	83.8	6.15	34533.2	42455.7	37396.3	85315.7	70526.1	58529	45229.5	42047.1	40274.7
High	TGME49_255895	hypothetical protein	0.008	2.18	0	2	1	1	1	0	556	62.8	9.52	11806.6	9833.1	11963.3	32674.7	36922.4	31226.2	16501.8	15884.3	18576.2
High	TGME49_272390	hypothetical protein	0.008	2.167	28	1	1	2	1	0	1258	132.1	9.55	3274.03	30706.8	2948.38	30625.3	12159.1	3947.28	5557.23	3399.02	6063.04	5801.67	24566.4	3589.31	16426	8347.61	2319.02	3665.64	4770.39	2778.1
High	TGME49_258970	hypothetical protein	0.008	2.165	37	0	1	1	1	0	3039	326.9	6.89	1163.61	1971.56	3312.75	4321.2	6525.97	5948.45	3095.67	2993.02	1882.13
High	TGME49_233680	nuclear movement family protein	0.008	2.157	27	3	1	1	1	0	347	39	5.29	3734.53	3287.33	5128.44	34842.4	37994.7	25274.2	7849.84	9068.1	7052.83
High	TGME49_266850	3-demethylubiquinone-9 3-O-methyltransferase	0.008	2.153	0	5	1	1	1	0	495	53.8	7.91
High	TGME49_286470	AGC kinase	0.008	2.152	0	2	1	2	1	0	514	57.2	9.31										94411.5	97868.6	57712.9	54952.8	65468.8	109606	150531	107946	148678
High	TGME49_214610	hypothetical protein	0.008	2.151	40	0	1	3	1	0	3383	354.6	7.09	9661.32	10218.9	12697.6	30682.9	29845.4	24201	11553.5	13434.2	11655.8	15028.9	13862	8675.29	7160.87	14734.9	10308.9	17978.7	15886	11758.4	8524.48	10619.1	5019.94	8715.6	11120.6	11659.1	9288.8	11959.4	10205.9
High	TGME49_268380	RNA recognition motif-containing protein	0.008	2.144	38	1	1	1	1	0	2089	214.2	6.9	1960.16	4868.49	3421.65	4865.64	9301.16	8940.59	6964.58	3939.78	5225.7
High	TGME49_214790	glycoprotein	0.008	2.138	48	2	1	3	1	0	283	31.4	4.77	95999.2	86480.9	100021	88684.7	57510	112555	123308	84800.4	218134										136943	107229	97027.4	172580	143046	140370	192400	109754	113424
High	TGME49_272490	protoporphyrinogen oxidase	0.008	2.131	42	1	1	2	1	0	1028	109.3	7.81	43431.8	35223.1	48933	51501.9	35660.9	49824.3	62740.1	46627.1	94520.4	88625.2	60414.2	38553.6	34525.3	58771.3	67793.8	55362	49664.5	42946.5
High	TGME49_273840	brix domain-containing protein	0.008	2.122	0	1	1	2	1	0	673	73.8	9.39										13394.5	14482.9	10120	11004.3	14531.4	8754.44	19844.8	17992	15276.8	8673.45	8063.96	3656.31	7538.97	9386.01	7376.13	9364.23	9616.35	10699
High	TGME49_242460	mitochondrial carrier superfamily protein	0.008	2.118	0	2	1	1	1	0	486	51.4	9.07																			11671.8	20764.6	14375.8	14226.8	13291.4	12717.1	23591.3	19719.3	23730
High	TGME49_221170	CAAX metallo endopeptidase	0.008	2.118	0	2	1	1	1	0	432	49.4	7.31	83785.5	111243	97851.7	165561	217560	168832	91178.5	70685.9	80296.1
High	TGME49_200450	hypothetical protein	0.008	2.115	0	1	1	1	1	0	1317	144.5	8.35	8067.26	31899.5	14599.1	92625.1	85683.2	77187.5	14718	19681.8	16879.1
High	TGME49_316570	hypothetical protein	0.008	2.114	0	1	1	1	1	0	914	100.4	8.69	3320.57	4553.38	6425.98	10073.8	10807.1	6586.98	4877.4	7898.58	8170.96
High	TGME49_311905	hypothetical protein	0.008	2.106	0	2	1	2	1	0	702	74.9	8.07										995.185	927.341	867.018	566.148	753.297	612.442	1155.19	981.803		964.289			783.488	1016.51
High	TGME49_202470	rRNA metabolism protein, SBDS family protein	0.008	2.101	0	2	1	1	1	0	735	80.5	8.06										34288.3	29891.3	25720.9	23629.6	35447.9	29854.2	40358.5	35497.2	23373.4
High	TGME49_253360	hypothetical protein	0.008	2.1	0	2	1	1	1	0	391	43.5	6.38										51118.6	48114.9	34268.5	25945.6	44248.8	47379.9	54504.5	49426.5	46649.4
High	TGME49_294700	polynucleotide 5'-hydroxyl-kinase	0.009	2.096	0	1	1	1	1	0	688	73.6	5.9	3155.67	3644.97	4174.72	5636.03	8742.81	8530.69	4453.47	2639.87	3753.64
High	TGME49_244630	hypothetical protein	0.009	2.094	0	1	1	1	1	0	1479	160.1	8.5
High	TGME49_203420	4'-phosphopantetheinyl transferase domain-containing protein	0.009	2.088	0	1	1	1	1	0	1145	123.1	9.33																			9977.25	10108	10794.6	15288.2	10418.2	14148.8	16006.5	9324.68	12912.5
High	TGME49_312200	serine/threonine protein phosphatase	0.009	2.08	0	2	1	2	1	0	548	61.5	5.55	3404.43	6071.18	6302.96	17183.7	19187	9424.81	7633.83	6765.92	4705.31	10060.2	5994.53	6375.75	4731.67	7441.74	5495.05	10235.5	7351.09	5074.76
High	TGME49_231210	sarcalumenin/eps15 family protein	0.009	2.08	0	1	1	1	1	0	594	66.8	6.86										67697.7	66338.5	55202.7	52739.4	59770.2	52654.6	134714	103176	67237.7
High	TGME49_278170	hypothetical protein	0.009	2.061	31	2	1	2	1	0	538	59.1	10.54	57884.4	65148.5	69021.3	79332.7	76931	88930	93639.7	79370	89368.3	116677	98806.3	80699.5	61836.4	85542.7	85106.1	113117	85954.5	102971
High	TGME49_314430	serine/threonine specific protein phosphatase	0.009	2.06	0	2	1	1	1	0	479	53.8	8.51	94024	75718.7	86399.8	150439	153589	139775	104365	105550	94528.6
High	TGME49_205220	U5 snRNP-associated subunit, putative	0.009	2.055	29	1	1	1	1	0	1113	122.7	8.88										21262.5	22312.9	19190.1	14057.5	19487.8	21196.1	38227.9	33800	25676.6
High	TGME49_252340	hypothetical protein	0.009	2.047	29	1	1	1	1	0	1243	138.8	8.7	3300.25	7683.15	10590.8	19328.6	22453	18580.7	8029.57	11779.5	11222.7
Medium	TGME49_310900	AP2 domain transcription factor AP2XI-2	0.012	2.041	0	0	1	1	1	0	2243	232.7	6.25																			3383.74	4139.09	699.453	3288.31	1698.67	3205.86	6126.43	5819.69	3322.73
Medium	TGME49_310210	hypothetical protein	0.012	2.031	32	1	1	1	1	0	788	83.6	6.32										28603.1	22735.3	17920.9	19893	24159.3	16684.8	31146.9	27037.8	20828
Medium	TGME49_229900	hypothetical protein	0.012	2.02	0	2	1	1	1	0	698	75.8	10.17																			50317.2	53967.7	32013.6	45416.6	46846.7	51934.4	62140.9	54532.2	58004.8
Medium	TGME49_232620	hypothetical protein	0.012	2.015	0	1	1	1	1	0	894	96.9	5.01																			6314.29	5276.04	2692.83	5973.05	6173.51	3959.59	7875.6	8006.16	6793.87
Medium	TGME49_229790	hypothetical protein	0.013	1.998	0	1	1	1	1	0	1090	113.3	9.2	632.498		1227.78	3807.66	1299.92	2915.71	1059.32	830.18	968.612
Medium	TGME49_285990	Filamin/ABP280 repeat-containing protein	0.013	1.991	0	1	1	3	1	0	1192	130.9	6.74					736.078					1408.98	1150.12				1040.91	1026.3	714.117	1202.66							1418.82	1030.49
Medium	TGME49_254160	hypothetical protein	0.013	1.981	0	0	1	3	1	0	3427	374.1	8.47	8107.84	2228.22		4.31565e+06	4.7912e+06	3.53479e+06			266352	1.06294e+06	822217			12645.9	863230	1.7072e+06	1.32635e+06	922977	7057.42	2789	11858.9	19513.6	4705.09	8624.29	884217	912682	728513
Medium	TGME49_267040	hypothetical protein	0.013	1.972	0	2	1	1	1	0	475	55	8.5
Medium	TGME49_217050	ADA2-A transcriptional co-activator SAGA component	0.013	1.966	0	1	1	2	1	0	1203	126.2	6.64	14297.9	13432.9	16231.8	38602.6	46345.9	31846.4	18389.5	19738.3	17839.8	21843	24459.6	11961.5	14745.9	19775.1	14515.3	32106.4	22904.2	16912.6
Medium	TGME49_258630	hypothetical protein	0.013	1.965	44	3	1	1	1	0	540	58.3	9.66										5034.06	11627.2	3894.67	11903.2	9002.94	9410.11	11374.5	5449.66	11112.3
Medium	TGME49_294780	hypothetical protein	0.013	1.961	43	4	1	3	1	0	323	35	9.76					856.148	765.279				1826.89	1173.11	857.944	728.8	1246.67	532.889	3791.11	1049.67			824.029					827.811
Medium	TGME49_211700	hypothetical protein	0.013	1.961	41	0	1	1	1	0	2520	273.8	8.07	43414.5	89944.7	26847	757685	913111	939918	32599.6	18741.3	85092.6
Medium	TGME49_215430	hypothetical protein	0.014	1.953	37	3	1	3	1	0	244	27.5	5.54	27402	39321.4	32188.9	81606.1	84882	70380.8	30735.9	33927.6	39585.4	49793.4	47631.6	37390.6	33425.9	45149.5	39444.5	68434.3	58760.7	47373	65660.1	77646.4	48094.8	39576.4	60449.6	49390	64134.1	103062	76649.2
Medium	TGME49_315930	integral membrane protein, DUF56 family protein, putative	0.015	1.945	56	8	1	2	1	0	157	18.1	9.99										11246.4	10161.3	9772.84	7982.3	9985.82	8233.64	14341.3	10534.4	9821.12	13377.8	13239.5	9298.79	16225.5	12450	15611.9	15722.8	15217.9	17384.4
Medium	TGME49_258150	proteasome subunit alpha type 7, putative	0.017	1.942	0	3	1	2	1	0	245	27.1	6.64	9970.9	12413.6	12380.9	34270.6	41613.3	35371.8	14370.3	14109.9	16450.7										9939.32	12333.4	5985.3	10229.3	12337.6	9718.96	15682.8	16152.2	13376
Medium	TGME49_243730	rhoptry protein ROP9	0.019	1.937	0	3	1	1	1	0	353	37.6	8.24
Medium	TGME49_291950	RNA recognition motif-containing protein	0.019	1.93	0	1	1	1	1	0	725	73.8	6.38										12701.5	12223.2	9767.58	7558.63	11607	11908.1	20955.4	11371.1	13103.4
Medium	TGME49_249215	hypothetical protein	0.019	1.929	41	1	1	2	1	0	1348	148.7	9.25										6899.83	6058.87	1007.65	2392.46	3552.05	6170.49	5430.89	5354.28	4829.63	7980.86	5866.72	4936.61	6016.08	6945.34	5050.92	7128.41	5053.57	6881.32
Medium	TGME49_268400	hypothetical protein	0.019	1.928	37	1	1	2	1	0	709	78.2	9.83	7087.31	5004.31	6508.25	9654.14	8498.27	8942.06	6081.22	5687.65	10164.2										17574.1	14875.1	12166.2	13119.8	19514.2	14646	17932.2	18142.2	16408.8
Medium	TGME49_240060	hypothetical protein	0.019	1.928	0	1	1	3	1	0	843	88.5	10.8	16933.8	11992.2	18262.4	15843.1	16774.2	24516.8	25542	27986.4	24858.3	22477.9	22016.4	21231	9502.82	15042.8	22725.7	21179.5	19491.9	18943	14463.6	13621.4	13333.7	19618.1	13980.2	18264.4	18187.4	21328	24582.1
Medium	TGME49_298020	DEAD-family helicase	0.019	1.926	0	1	1	1	1	0	1158	130.9	8.13	34566.3	41307.2	41619.3	93433.1	96427.1	79638.4	45979	43139.8	51769.1
Medium	TGME49_277090	carrier superfamily protein	0.019	1.925	0	2	1	1	1	0	885	94.2	9.48
Medium	TGME49_250340	centrin 2	0.022	1.904	0	9	1	1	1	0	170	19.1	4.67	21582.6	18388.4	19029.3	156687	182257	123917	25691.1	42322.5	38692.5
Medium	TGME49_214180	ENTH domain-containing protein	0.022	1.903	0	3	1	1	1	0	634	65.9	8.82										3239.34	2082.3	2981.3	1644.25	2159.92	2180.42	2221.97	2912.31	2995.7
Medium	TGME49_228350	elongation factor Tu GTP binding domain-containing protein	0.022	1.9	80	0	1	3	1	0	2410	256.5	8.47	9701.55	8888.14	10430.2	9636.78	6221.08	10261.8	9892.19	7313.82	14623.8	22126.4	15373.7	17390.2	10719.4	22422.9	17454.6	24783.4	15451.5	13300.5	16085.3	11966	12051.4	12999.3	22226.5	15646.5	16305.6	12434.6	13244.5
Medium	TGME49_238250	ribosomal protein RPL36	0.022	1.897	29	10	1	3	1	0	101	11.4	12.06	24169.2	35619.9	25162.2	39434.9	46369.1	40959.5	21326.5	25302.3	24682.5	146253	140185	123271	140381	136249	112224	272282	159854	160314
Medium	TGME49_301270	Tyrosine kinase-like (TKL) protein	0.023	1.892	43	0	1	1	1	0	3569	385.9	5.82
Medium	TGME49_201260	sugar transporter ST3	0.023	1.892	0	3	1	1	1	0	693	74.1	6.34										19347.6	26419.7	17667.3	19241.2	15677.4	19283	20300.8	25405.8	19264.4
Medium	TGME49_314530	RPAP1 family, C-terminal protein	0.023	1.881	0	0	1	1	1	0	3059	330.5	6.51	3332.92	1453.68	4057.06	9209.36	7163.81	6694.31	5572.15	5973.89	5328.04
Medium	TGME49_240980	hypothetical protein	0.023	1.881	34	1	1	2	1	0	1420	151.9	5.12										4051.83	7670.35	2918.38	3395.23	4541.49	3626.74	8868.51	7484.54	6121.55	6598.5	10940.6	3007.35	9564.96	10389.1	10165.8	10222.5	14695.1	7682.19
Medium	TGME49_246630	DNA-directed RNA polymerase I RPA43	0.023	1.878	0	1	1	2	1	0	477	53	9.41										12145.2	13706.9	11220	9658.9	8311.96	9544.96	17976.3	10232	9202.95	8362.07	10407.1	5261.58	10788.5	11234.4	9520.17	10252.1	11118.9	10953.4
Medium	TGME49_288990	hypothetical protein	0.023	1.876	0	2	1	1	1	0	597	67	9.67										74681.5	53241.2	37332.6	24978.6	54696.4	59122.4	79999.1	49586.4	58686.5
Medium	TGME49_261380	ribosomal protein S8, putative	0.023	1.874	0	8	1	2	1	0	129	14.8	9.92										159609	109561	89327.9	74673.6	115918	107571	156595	100153	122316	137748	108480	77972.4	90564.6	152130	126220	166800	119768	130137
Medium	TGME49_257390	ribosome biogenesis GTP-binding protein YsxC protein	0.023	1.872	0	1	1	1	1	0	1623	178.1	9.82
Medium	TGME49_223540	importin-beta N-terminal domain-containing protein	0.023	1.871	35	1	1	1	1	0	1095	122.1	4.77																			13722.3	17351.8	10613.8	15568.4	22560	14654.2	29381.5	33581.9	27165.5
Medium	TGME49_277530	DNA topoisomerase domain-containing protein	0.023	1.868	37	1	1	1	1	0	1886	202.1	8.51																			12299.4	13287	11064.7	14817.8	26234.5	16185.2	15779.3	9655.19	16388.9
Medium	TGME49_262450	hypothetical protein	0.023	1.864	0	1	1	1	1	0	1637	176.2	6.21																			22951.5	23141.4	13515	15337.6	22924.5	18100.1	25225.2	26926.4	26729
Medium	TGME49_263530	chaperonin, putative	0.024	1.854	47	6	1	3	1	0	127	13.9	7.12	102705	89273.7	104598	78614.9	50109.4	104477	133988	84546.2	241405	212102	135400	76762	48175.6	128892	147251	159387	83604.6	107520	141293	110292	96831.7	140765	116899	164244	147253	106799	154592
Medium	TGME49_222360	hypothetical protein	0.027	1.845	0	2	1	1	1	0	774	83.3	6.65										27700.1	24622	15011.4	19072.1	20972.2	22203.4	41115	28822.5	27872.6
Medium	TGME49_286450	dense granule protein GRA5	0.027	1.842	0	6	1	1	1	0	120	12.8	5.55										101391	184362	88588	49112.8	68031.1	120552	470753	82169.7	333275
Medium	TGME49_238390	hypothetical protein	0.027	1.822	48	1	1	3	1	0	2122	231.7	9.61	3516.21	3509.91	5539.49	7096.11	8284.32	4389.05	1439.05	3244.54	3287	4960.11	1743.22	4062.96	3952.7	4556.29	1594.07	5233.92	4593.39	3659.01	1078.92	1313.24	893.225	2942.3	3428.03	3534.02	1392.27	3200.05	1535.32
Medium	TGME49_293660	hypothetical protein	0.027	1.822	0	1	1	1	1	0	1183	128.5	8.57
Medium	TGME49_257680	myosin light chain MLC1	0.027	1.813	0	6	1	1	1	0	213	24.1	4.65			3543.84	18580.2	19728.6	16728.8	9942.69	10734.2	5828.64
Medium	TGME49_233470	hypothetical protein	0.028	1.801	0	4	1	1	1	0	568	62	9.8																				3224.56	4688.55	3461.09	3724.67	10669.3	17889.4	19528.6	18784.1
Medium	TGME49_214290	DJ-1 family protein	0.028	1.794	0	4	1	1	1	0	256	27.9	9.04																			25907.2	35749.8	14787.3	28914.3	20393.4	21400.8	20512.3	35517.8	26053.2
Medium	TGME49_220240	hypothetical protein	0.03	1.789	47	2	1	1	1	0	526	54.1	9.91	32841.5	48675.3	44468.5	38257.7	39375.2	52933.9	40587.4	35288.6	39909.8
Medium	TGME49_290980	glycine C-acetyltransferase, putative	0.03	1.786	0	2	1	1	1	0	571	63.6	8.68										27680.9	24627.8	16161.4	21584.6	18950.2	23093.8	26046.6	22865.3	21800.7
Medium	TGME49_263320	hypothetical protein	0.03	1.786	0	2	1	3	1	0	403	42.1	12.21	30843.2	28069.3	30431.3	48601.7	50039.1	50689.3	36035.3	36540.9	42824.7	71214.4	49672.1	57349.7	31813.5	58990.6	75638.3	102620	69589.6	77791
Medium	TGME49_314460	hypothetical protein	0.031	1.755	35	3	1	1	1	0	351	38.3	10.2																			3370.5	1519.61	1193.84	1437.88	1754.97	3423.22	3667.89	3436.65	3367.11
Medium	TGME49_279320	hypothetical protein	0.032	1.752	41	0	1	1	1	0	4967	510.3	7.02	1843.72	1309.18	4230.88	13463.7	20120.4	56748.4	7259.66	4281.69	9637.75
Medium	TGME49_288840	hypothetical protein	0.032	1.748	0	2	1	1	1	0	648	70.7	9.13																			19929.2	24129.1	13022.5	23991	23013	19134.3	25845.3	24303.8	23642.5
Medium	TGME49_225940	hypothetical protein	0.032	1.744	39	3	1	1	1	0	315	33.7	5.05	64374.4	93259.5	75412.9	248789	221628	160038	81948.4	71218.5	78622.7
Medium	TGME49_319640	hypothetical protein	0.032	1.738	0	1	1	1	1	0	915	101.4	6.09														919.814	974.378		1189.74	1377.05
Medium	TGME49_225200	hypothetical protein	0.032	1.737	0	0	1	1	1	0	1641	179.6	8.53																			17999.3	15065	23165.4	20271.7	12187.5	12592.3	19018	20597.1	22124.2
Medium	TGME49_240510	hypothetical protein	0.032	1.734	53	1	1	2	1	0	1239	135	8.73	26912.2	36912.5	31463.3	74016.1	82900.2	69259.8	31848.6	27955.6	32074.4										32616.2	40617	17788.3	39325.9	51578.6	37193.3	45121	46591.1	44590.7
Medium	TGME49_226840	hypothetical protein	0.036	1.716	0	1	1	1	1	0	789	87.8	7.78										57199.3	47201.9	29751.3	24624	35706.7	50868.3	87394.5	49880.3	60641.2
Medium	TGME49_313690	Sel1 repeat-containing protein	0.036	1.713	30	1	1	1	1	0	1012	111.6	6.19										10146.1	9720.09	4835.35	6236.37	9110.87	6406.65	11599.4	6114.02	8640.92
Medium	TGME49_218850	ribosomal protein RPS9	0.036	1.712	0	3	1	2	1	0	272	30.3	9.61										169806	134638	129342	109731	163412	121212	150914	131828	111665	92418.3	99812.3	55697.9	93566.6	134571	104773	122133	100417	98498
Medium	TGME49_214350	GTP-binding protein, putative	0.036	1.708	0	4	1	1	1	0	396	44.5	7.02	43576.7	46196.8	50125.5	110850	121909	108767	54363.6	59814.4	49077.2
Medium	TGME49_263200	hypothetical protein	0.036	1.707	0	1	1	1	1	0	1082	118.5	9.83																			12747.7	17300.1	8337.09	16044.2	18025.4	14056.4	75412	87386.9	75901.8
Medium	TGME49_315770	cytochrome p450 superfamily protein	0.036	1.705	22	2	1	1	1	0	553	62.5	7.69	15128.9	17368.1	18916.6	20811.5	20229.4	22025.5	11167.6	13494.7	20193.4
Medium	TGME49_291820	RNA helicase (UPF2 interacting domain) protein	0.036	1.704	0	1	1	1	1	0	1539	163.3	6.89										15170.7	16746.9	12545.5	12426	14521.8	11086.6	15802.9	12708.7	14792.6
Medium	TGME49_302057	ribosomal protein S7	0.036	1.694	45	5	1	3	1	0	147	17.8	10.23	197546	162579	202383	77005.7	55367.7	88307.6	139192	113449	147176	189638	109972	180858	129826	207977	103750	135679	101197	107322	134752	112473	84277	153008	239351	170293	146942	122431	126584
Medium	TGME49_313870	zinc finger, C3HC4 type (RING finger) domain-containing protein	0.036	1.693	0	0	1	1	1	0	2190	230.4	6.06	75068.7	89403.7	86820.6	153317	147811	128571	79158.4	71611.4	74127.4
Medium	TGME49_205570	hypothetical protein	0.036	1.687	0	1	1	1	1	0	644	68.1	8.37																			16994.3	12843.3	9084.36	19668.2	18865.1	20612.7	19828.4	20123.8	25190.4
Medium	TGME49_272550	hypothetical protein	0.036	1.673	0	1	1	1	1	0	1896	208.4	5										8083.41	10340.6	7079.28	8987.7	11595.7	4648.86	13264.8	9711.85	7294.52
Medium	TGME49_290640	DNA mismatch repair protein MSH6-1, putative	0.036	1.668	0	1	1	1	1	0	1551	171	5.33																			85321.1	114812	50135.2	106722	154263	109060	140036	179965	102507
Medium	TGME49_304680	ubiquitin family protein	0.036	1.665	0	2	1	1	1	0	527	56.7	5.44										12376.7	15361.6	8643.29	7234.06	9537.48	13515.8	14213	14040	14393.9
Medium	TGME49_230570	transporter, major facilitator family protein	0.038	1.66	0	1	1	1	1	0	1202	128.5	5.45										8842.83	10166	5291.19	6856.91	6206.54	6307.8	13090.7	9169.41	8692.93
Medium	TGME49_263840	hypothetical protein	0.038	1.654	0	1	1	1	1	0	939	102.4	8.53	126695	114904	244044	131162	128301	194075	214352	387257	381644
Medium	TGME49_300606	ribosomal protein S5, putative	0.038	1.654	19	3	1	1	1	0	269	33	10.07	55520.6	48483.4	51332.7	38673.4	39456.8	54233.3	46009.3	47998.4	56149.1
Medium	TGME49_214240	bromodomain-containing protein	0.039	1.647	53	0	1	1	1	0	2972	320.4	6.37	5513.17	3887.41	4915.16	11514.2	14537.4	10549.3	7355.74	5102.01	7733.72
Medium	TGME49_308970	hypothetical protein	0.04	1.642	0	5	1	1	1	0	342	38.2	7.85										18007.9	17522.2	18651.2	10920.4	25217.5	20427.6	23619	23322.5	10216.3
Medium	TGME49_276890	hypothetical protein	0.04	1.642	0	1	1	1	1	0	1174	129.4	7.11
Medium	TGME49_306640	hypothetical protein	0.04	1.641	0	2	1	1	1	0	376	41.2	5.82	8029.85	8719.39	6373.05	21306.5	19780.5	25700.7	8965.2	13671.6	9534.42
Medium	TGME49_243480	50S ribosomal protein L3, putative	0.04	1.641	47	2	1	3	1	0	569	62.2	11.06	27491.3	23910.4	25313.1	14304.2	10478.7	15803.9	21566	20126.8	28778.8	46826.1	30170.1	46564.6	34212.2	64137.7	33349.7	47739.5	30838.8	39661.1	67408	47131.5	41248.4	58699.7	91848.6	63176.1	59084.4	52820	52504.2
Medium	TGME49_236160	hypothetical protein	0.04	1.636	0	1	1	1	1	0	760	82.8	9.89																			34591.4	24497.1	20626.3	32258.9	33598	30420.5	104149	123713	106035
Medium	TGME49_297470	myosin light chain 2, putative	0.041	1.629	0	4	1	1	1	0	367	40.5	5.54										71160.3	67709.9	71221.7	66197.5	65239.7	77337.3	147158	96187.1	115801
Medium	TGME49_232280	hypothetical protein	0.042	1.627	0	3	1	1	1	0	275	30.2	6.11	270003	376813	334782	498626	563855	372913	312292	403586	367640
Medium	TGME49_236620	protein kinase (incomplete catalytic triad)	0.042	1.619	25	2	1	1	1	0	556	63.2	5.97																			3262.61	4063.44	1128.99	3871.72	5789.97	4991.99	5527.73	5044.28	8695.59
Medium	TGME49_319590	hypothetical protein	0.042	1.609	0	0	1	1	1	0	2612	282.7	8.37
Medium	TGME49_249670	cathepsin B	0.042	1.598	0	2	1	1	1	0	572	62.4	5.59																			118068	130511	74455.2	120207	151579	149897	148081	129707	99446.7
Medium	TGME49_311880	hypothetical protein	0.043	1.588	17	1	1	1	1	0	728	81.4	8.27										9294.4	7020.35	7199.59	6494.58	7680.19	8066.45	12550.8	8531.51	6944.54
Medium	TGME49_264140	hypothetical protein	0.043	1.588	0	0	1	1	1	0	6085	653	8.59	3595.26	4350.54	4516.88	16947.5	15523.2	15457.8	7992.77	7549.1	6817.77
Medium	TGME49_319090	IgA-specific serine endopeptidase	0.043	1.585	0	3	1	1	1	0	870	90.6	4.12										12901.4	16788.1	7691.64	3109.81	12494.6	16404.9	16068.7	11449.7	12812.2
Medium	TGME49_248890	actin-like protein ALP3b	0.043	1.57	0	1	1	1	1	0	567	60.8	7.84	31179.3	32314.9	39902.9	56141.6	61771.2	49742.1	43687.5	67899	39932
Medium	TGME49_211230	eukaryotic initiation factor-2B, alpha subunit, putative	0.043	1.568	0	2	1	1	1	0	389	43.4	5.74																			10487.3	26189.4	6896.98	18019.2	28169.1	18477.1	29038.3	22431.7	21011.3
Medium	TGME49_242660	vacuolar sorting protein 35, putative	0.043	1.566	0	1	1	1	1	0	852	95.6	5.76																			47771.3	51243.1	29609.5	60566.5	76238	51463.1	64956.9	63573.4	58542.3
Medium	TGME49_262520	cyclophilin, putative	0.043	1.554	0	3	1	1	1	0	311	34.6	9.38										27268.7	28513.5	20979.3	15773.7	24879.9	22721.9	37667.7	31803.1	33566.7
Medium	TGME49_234270	hypothetical protein	0.044	1.546	0	1	1	1	1	0	2214	237.5	6.2																			22339	24341.7	11317.8	18068.8	14389.4	21749.4	32812.8	35113.1	42870.8
Medium	TGME49_259880	hypothetical protein	0.044	1.536	28	1	1	1	1	0	776	88	5.44										7054.32	8566.6	5587.95	2649.58	8315.83	7443.45	12073.1	9787.57	9202.87
Medium	TGME49_219430	tRNA ligase class II core domain (G, H, P, S and T) domain-containing protein	0.044	1.532	0	1	1	1	1	0	1207	131.8	9.57																			30908.6	22596.8	22339.5	24662.4	40443.7	32101.4	29140.7	24851.4	24341.4
Medium	TGME49_231950	hypothetical protein	0.044	1.531	0	4	1	1	1	0	381	41.8	5.17
Medium	TGME49_215150	AP2 domain transcription factor AP2X-9	0.046	1.516	0	1	1	1	1	0	1875	191.8	6.04
Medium	TGME49_240590	DNA-directed RNA polymerase II RPB5	0.046	1.515	0	4	1	2	1	0	205	24	9.36	40095.9	48812.6	50979.2	113699	121590	95116.3	58312.3	63888.3	52701.5										73541.5	81021.2	60730.4	94727.9	110047	100320	100292	122397	91053
Medium	TGME49_289640	hypothetical protein	0.047	1.509	0	5	1	1	1	0	382	42.6	9.14
Medium	TGME49_291000	PHD-finger domain-containing protein	0.047	1.503	0	2	1	1	1	0	527	57.1	6.84																			132617	142272	103227	150836	165024	124373	146527	170858	128788
Medium	TGME49_246580	hypothetical protein	0.047	1.502	0	4	1	1	1	0	383	42.8	4.73		2814.55	3663.84	9588.62	8953.56	10751.1	3954.45	2743.66	3617.48
Medium	TGME49_261480	phosphatidyl serine synthase	0.047	1.496	0	1	1	1	1	0	823	91.5	9.01	257433	299985	316897	520196	610175	383266	316674	298463	234723
Medium	TGME49_232050	DnaJ domain-containing protein	0.048	1.491	0	2	1	1	1	0	869	96.1	6.52										977.027		776.316	641.06		1665.33	4882.38	1610.06	3702.86
Medium	TGME49_231360	hypothetical protein	0.048	1.483	33	1	1	2	1	0	831	92.4	8.48										48331.1	26655.4	33204.1	18329.5	24905.7	30451.5	33554.8	22433	36143.5	28118.6	25340.4	21071.7	23031	46799.2	30909.2	28524.7	28052.4	28690.3
Medium	TGME49_289940	uroporphyrinogen decarboxylase	0.049	1.474	33	2	1	3	1	0	665	73.9	6.68
Medium	TGME49_224480	cell-cycle-associated protein kinase CLK, putative	0.049	1.468	26	1	1	1	1	0	1699	188.9	10.49
Medium	TGME49_269770	WD domain, G-beta repeat-containing protein	0.049	1.461	0	1	1	1	1	0	1127	121.1	8.03										17299.5	17191.7	8662.61	9267.48	10963.9	12981	21783.3	17516.6	12798.8
Medium	TGME49_204040	hypothetical protein	0.049	1.459	29	1	1	1	1	0	796	85.2	7.64	3489.42	3511.6	4742.17	6178.52	7515.77	4123.15	2282.01	4310.13	3406.7
Medium	TGME49_309960	hypothetical protein	0.049	1.451	0	1	1	1	1	0	964	105.4	8.47										12917.4	11374	6571.62	6604.43	10462.7	10686.2	15381	12607.7	10358.3
