# Supplementary material for: Stable endocytic structures navigate the complex pellicle of apicomplexan parasites
Source: Nat Commun. 2023 Apr 15;14:2167. doi: 10.1038/s41467-023-37431-x (PMC10105704; doi:10.1038/s41467-023-37431-x)
Supplement: Supplementary file 4 — Supplementary data 2 [file 41467_2023_37431_MOESM4_ESM.xlsx]

## Sheet: Sheet1
Bait	Accession	Description	logFC	CI.L	CI.R	AveExpr	t	P.Value	adj.P.Val	B	Num. baits sig.	Included
KAE	TGME49_202220	hypothetical protein	5.73216	5.40019	6.06413	21.9235	38.1053	7.81941e-13	4.38872e-10	19.4249	5	TRUE
KAE	TGME49_272600	adaptin c-terminal domain-containing protein	7.7413	7.29037	8.19223	22.9454	37.8849	8.31984e-13	4.38872e-10	19.3764	5	TRUE
KAE	TGME49_297520	proteophosphoglycan PPG1	6.11512	5.74266	6.48758	23.0362	36.2315	1.34055e-12	4.71428e-10	18.9985	5	TRUE
KAE	BirA-tag	bait protein fusion partner containing a linker, an HA-tag, and BirA*	6.89228	6.45238	7.33218	21.1169	34.576	2.20942e-12	5.82734e-10	18.593	5	TRUE
KAE	TGME49_232340	protein phosphatase 2C domain-containing protein	5.91772	5.523	6.31244	21.028	33.0848	3.5373e-12	7.46369e-10	18.2025	5	TRUE
KAE	TGME49_262150	kelch repeat and K+ channel tetramerisation domain containing protein	5.52187	5.13616	5.90758	22.4026	31.5927	5.78677e-12	1.01751e-09	17.7855	5	TRUE
KAE	TGME49_227800	EF hand domain-containing protein	5.63303	5.1728	6.09326	20.5557	27.0103	3.06757e-11	4.62327e-09	16.3135	5	TRUE
KAE	TGME49_272000	hypothetical protein	5.83932	5.32587	6.35277	21.136	25.13	7.87805e-11	1.03892e-08	15.4428	5	TRUE
KAE	TGME49_248640	regulator of chromosome condensation (RCC1) repeat-containing protein	3.73511	3.39168	4.07855	20.2446	24.0007	1.07373e-10	1.25866e-08	15.1553	5	TRUE
KAE	TGME49_269460	Ser/Thr phosphatase family protein	3.86285	3.49441	4.2313	17.1718	23.1364	1.58268e-10	1.49859e-08	14.7887	5	TRUE
KAE	TGME49_221940	adaptin n terminal region domain-containing protein	5.23587	4.7342	5.73755	20.8616	23.0317	1.66041e-10	1.49859e-08	14.7432	5	TRUE
KAE	TGME49_230920	adaptor complexes medium subunit family protein	3.73052	3.37219	4.08885	19.613	22.9746	1.70456e-10	1.49859e-08	14.7182	5	TRUE
KAE	TGME49_209420	hypothetical protein	6.3862	5.76256	7.00983	16.6456	22.5982	2.02966e-10	1.64714e-08	14.5519	5	TRUE
KAE	TGME49_309885	hypothetical protein	4.81667	4.33408	5.29926	19.692	22.0258	2.66107e-10	2.0053e-08	14.2925	5	TRUE
KAE	TGME49_260540	alveolin domain containing intermediate filament IMC14	3.79886	3.4023	4.19543	22.1289	21.1398	4.10248e-10	2.88541e-08	13.8747	4	TRUE
KAE	TGME49_240870	beta adaptin protein, putative	3.5366	3.14948	3.92373	20.7865	20.1603	6.75873e-10	4.45654e-08	13.3884	5	TRUE
KAE	TGME49_230850	hypothetical protein	3.72522	3.30931	4.14114	18.8084	19.7655	8.31971e-10	5.16312e-08	13.1846	4	TRUE
KAE	TGME49_232780	hypothetical protein	4.1391	3.65507	4.62313	15.78	18.8709	1.35232e-09	7.9261e-08	12.7052	5	TRUE
KAE	TGME49_243298	ICE family protease (caspase) p20 domain-containing protein	3.66143	3.22065	4.10221	17.0768	18.3311	1.83242e-09	1.01748e-07	12.4035	5	TRUE
KAE	TGME49_235340	hypothetical protein	2.68293	2.35189	3.01396	18.9066	17.8853	2.37021e-09	1.25029e-07	12.1467	3	TRUE
KAE	TGME49_270770	PWI domain-containing protein	3.73954	3.26661	4.21247	15.4631	17.4494	3.0664e-09	1.5405e-07	11.8888	4	TRUE
KAE	TGME49_231630	alveolin domain containing intermediate filament IMC4	3.15697	2.74024	3.5737	22.501	16.7179	4.78965e-09	2.29685e-07	11.44	4	TRUE
KAE	TGME49_310440	membrane occupation and recognition nexus protein MORN1	3.59469	3.11253	4.07685	19.505	16.4526	5.6561e-09	2.59443e-07	11.272	5	TRUE
KAE	TGME49_231070	protein kinase	3.13105	2.68804	3.57407	21.1997	15.5966	9.84189e-09	4.29394e-07	10.7098	4	TRUE
KAE	TGME49_316730	Sma protein	3.47439	2.98121	3.96757	13.6488	15.5465	1.01752e-08	4.29394e-07	10.6758	5	TRUE
KAE	TGME49_305190	CorA family Mg2+ transporter protein	2.87127	2.45984	3.2827	15.7414	15.4008	1.1216e-08	4.5511e-07	10.5766	4	TRUE
KAE	TGME49_306220	hypothetical protein	5.12349	4.42682	5.82017	17.5108	16.3866	1.49342e-08	5.54937e-07	10.3686	4	TRUE
KAE	TGME49_231640	alveolin domain containing intermediate filament IMC1	2.74237	2.33975	3.14498	23.5105	15.0314	1.44113e-08	5.54937e-07	10.3206	4	TRUE
KAE	TGME49_257470	myosin J	2.70398	2.30481	3.10315	18.4844	14.9488	1.52542e-08	5.54937e-07	10.2625	5	TRUE
KAE	TGME49_230340	hypothetical protein	2.50599	2.12187	2.89011	22.0109	14.3971	2.24651e-08	7.90022e-07	9.86558	4	TRUE
KAE	TGME49_260470	heat shock protein DNAJ pfj4, putative	3.44476	2.89375	3.99577	16.7525	13.7963	3.47859e-08	1.18384e-06	9.41553	3	TRUE
KAE	TGME49_211680	protein disulfide isomerase	2.89341	2.411	3.37582	17.2616	13.236	5.31287e-08	1.75159e-06	8.97796	3	TRUE
KAE	TGME49_311230	hypothetical protein	4.35092	3.73369	4.96815	23.712	15.9744	7.42882e-08	2.30512e-06	8.86737	4	TRUE
KAE	TGME49_218720	calcium-dependent protein kinase CDPK6	2.18846	1.81781	2.55912	18.2618	13.0297	6.23452e-08	1.99316e-06	8.81229	4	TRUE
KAE	TGME49_313380	hypothetical protein	1.9563	1.60693	2.30567	20.6842	12.3569	1.06752e-07	3.2178e-06	8.25383	2	FALSE
KAE	TGME49_280600	histidyl-tRNA synthetase (HisRS), putative	3.36686	2.75026	3.98345	15.3155	12.05	1.37618e-07	3.97825e-06	7.98937	3	TRUE
KAE	TGME49_270690	arginyl-tRNA synthetase	2.47535	2.0214	2.9293	16.3009	12.0336	1.39521e-07	3.97825e-06	7.97505	4	TRUE
KAE	TGME49_313080	hypothetical protein	2.85507	2.32488	3.38526	13.7261	11.8836	1.58305e-07	4.39505e-06	7.84336	2	FALSE
KAE	TGME49_272520	hypothetical protein	2.51365	2.04265	2.98466	17.7703	11.7772	1.73295e-07	4.68785e-06	7.74897	3	TRUE
KAE	TGME49_216000	alveolin domain containing intermediate filament IMC3	2.2528	1.8287	2.67689	19.8663	11.7225	1.81591e-07	4.78946e-06	7.70016	2	FALSE
KAE	TGME49_253140	hypothetical protein	2.04144	1.64916	2.43371	19.5904	11.4843	2.23121e-07	5.7413e-06	7.48502	5	TRUE
KAE	TGME49_217890	alkyl hydroperoxide reductase/ Thiol specific antioxidant/ Mal allergen, putative	2.41549	1.93924	2.89175	19.8431	11.1925	2.88602e-07	7.24942e-06	7.21586	4	TRUE
KAE	TGME49_271970	glideosome-associated protein with multiple-membrane spans GAPM3	1.72561	1.38384	2.06737	19.4902	11.1423	3.01846e-07	7.40576e-06	7.16889	4	TRUE
KAE	TGME49_313480	hypothetical protein	2.0713	1.6579	2.4847	20.3066	11.0569	3.25932e-07	7.81495e-06	7.08851	4	TRUE
KAE	TGME49_202550	NLI interacting factor family phosphatase	2.2394	1.7871	2.6917	17.5572	10.9261	3.669e-07	8.60177e-06	6.96446	3	TRUE
KAE	TGME49_231120	ribosomal protein S11, putative	2.59075	2.06597	3.11553	14.2067	10.8946	3.7758e-07	8.65972e-06	6.93439	4	TRUE
KAE	TGME49_230210	alveolin domain containing intermediate filament IMC10	2.05934	1.63983	2.47886	18.2974	10.8329	3.99535e-07	8.96828e-06	6.87514	3	TRUE
KAE	TGME49_202500	GAPM1a	1.95511	1.55389	2.35634	17.8909	10.7534	4.29842e-07	9.44757e-06	6.79847	4	TRUE
KAE	TGME49_315860	EF hand domain-containing protein	2.45045	1.9427	2.9582	14.5147	10.6502	4.72926e-07	1.00098e-05	6.69827	4	TRUE
KAE	TGME49_271930	hypothetical protein	2.67369	2.11865	3.22873	16.1844	10.6304	4.8176e-07	1.00098e-05	6.67885	2	FALSE
KAE	TGME49_253470	alveolin domain containing intermediate filament IMC13	2.30669	1.82762	2.78576	15.9485	10.6256	4.83886e-07	1.00098e-05	6.67423	3	TRUE
KAE	TGME49_226830	DnaK family protein	1.71498	1.35666	2.0733	18.4014	10.562	5.1355e-07	1.04191e-05	6.61179	3	TRUE
KAE	TGME49_216900	cytokine induced apoptosis inhibitor 1 family protein	2.5949	2.04977	3.14003	13.5567	10.5047	5.41903e-07	1.07869e-05	6.55538	3	TRUE
KAE	TGME49_289750	ribosomal-ubiquitin protein RPL40	1.68862	1.32713	2.05011	18.6288	10.3085	6.52765e-07	1.27531e-05	6.35988	3	TRUE
KAE	TGME49_220100	phosphoribosylpyrophosphate synthetase	1.76024	1.38126	2.13922	17.4441	10.2498	6.90522e-07	1.32455e-05	6.30079	4	TRUE
KAE	TGME49_213388	hypothetical protein	1.78149	1.39531	2.16766	18.4614	10.1802	7.38351e-07	1.391e-05	6.2304	5	TRUE
KAE	TGME49_297780	ATPase/histidine kinase/DNA gyrase B/HSP90 domain-containing protein	2.23037	1.74325	2.71748	16.2746	10.1043	7.94703e-07	1.4709e-05	6.15307	2	FALSE
KAE	TGME49_247050	hypothetical protein	2.00719	1.56427	2.45012	18.2448	10.0006	8.79392e-07	1.59958e-05	6.04657	5	TRUE
KAE	TGME49_257790	histone deacetylase HDAC4	1.83351	1.41865	2.24837	16.1703	9.75319	1.12348e-06	1.98811e-05	5.78877	3	TRUE
KAE	TGME49_277895	ubiquitin carboxyl-terminal hydrolase	3.05706	2.3649	3.74921	14.9338	9.74681	1.13068e-06	1.98811e-05	5.78204	5	TRUE
KAE	TGME49_289050	FIKK kinase, putative	2.29061	1.77102	2.81021	15.7624	9.72855	1.15154e-06	1.99161e-05	5.76279	2	FALSE
KAE	TGME49_236040	fructose-1,6-bisphosphate aldolase	2.86909	2.24172	3.49645	19.9919	10.2034	1.42991e-06	2.43315e-05	5.6439	4	TRUE
KAE	TGME49_298610	GYF domain-containing protein	2.01178	1.54217	2.48138	15.585	9.45386	1.52147e-06	2.54785e-05	5.46933	3	TRUE
KAE	TGME49_304670	leucine rich repeat-containing protein	1.44337	1.10392	1.78283	18.3789	9.38331	1.63605e-06	2.69692e-05	5.39279	3	TRUE
KAE	TGME49_246590	hypothetical protein	1.58325	1.20463	1.96187	17.7728	9.22806	1.92243e-06	3.12025e-05	5.22271	4	TRUE
KAE	TGME49_230220	hypothetical protein	2.1748	1.6366	2.71301	14.0263	8.91732	2.67251e-06	4.25637e-05	4.87514	4	TRUE
KAE	TGME49_268200	RNA recognition motif-containing protein	1.97218	1.48354	2.46082	16.3073	8.90674	2.70309e-06	4.25637e-05	4.86313	3	TRUE
KAE	TGME49_219270	multi-pass transmembrane protein	1.44625	1.08249	1.81	19.1784	8.77388	3.12094e-06	4.84204e-05	4.71139	4	TRUE
KAE	TGME49_232440	Brf1p family coiled coil protein	1.98463	1.48084	2.48842	14.4556	8.69344	3.40751e-06	5.21004e-05	4.61862	4	TRUE
KAE	TGME49_280370	hypothetical protein	2.10963	1.56845	2.6508	14.0205	8.60253	3.76604e-06	5.67596e-05	4.51296	2	FALSE
KAE	TGME49_206690	glideosome-associated protein with multiple-membrane spans GAPM2B	1.34703	0.998489	1.69558	18.2957	8.52869	4.08729e-06	6.07337e-05	4.42649	3	TRUE
KAE	TGME49_222660	leucine rich repeat-containing protein	1.71432	1.26711	2.16153	16.024	8.45945	4.41556e-06	6.47003e-05	4.34487	3	TRUE
KAE	TGME49_314265	hypothetical protein	1.86478	1.37479	2.35477	17.1754	8.39844	4.72848e-06	6.83363e-05	4.27252	5	TRUE
KAE	TGME49_252290	importin alpha, putative	1.43561	1.05754	1.81367	17.4804	8.37978	4.82892e-06	6.88447e-05	4.25031	3	TRUE
KAE	TGME49_267730	hypothetical protein	1.90023	1.39757	2.40288	14.283	8.34246	5.0368e-06	7.08509e-05	4.20577	1	FALSE
KAE	TGME49_297720	trehalose-phosphatase	1.56498	1.14789	1.98207	17.0794	8.28027	5.40486e-06	7.42239e-05	4.13124	3	TRUE
KAE	TGME49_216880	guanine nucleotide-binding protein	1.40036	1.02706	1.77366	19.7004	8.27826	5.41729e-06	7.42239e-05	4.12881	4	TRUE
KAE	TGME49_285210	hypothetical protein	1.72436	1.26238	2.18635	15.2999	8.23687	5.67896e-06	7.61263e-05	4.07895	5	TRUE
KAE	TGME49_230160	hypothetical protein	1.40148	1.02585	1.77711	20.2619	8.23356	5.70046e-06	7.61263e-05	4.07496	2	FALSE
KAE	TGME49_291180	hypothetical protein	1.26763	0.920055	1.6152	19.4463	8.04834	7.05628e-06	9.30547e-05	3.8494	3	TRUE
KAE	TGME49_316540	IMC sub-compartment protein ISP3	1.84592	1.33705	2.35478	14.8634	8.0052	7.41978e-06	9.66403e-05	3.79629	2	FALSE
KAE	TGME49_257480	NADP-dependent succinate-semialdehyde dehydrogenase	4.34384	3.18408	5.50361	12.8258	8.3921	1.00013e-05	0.000124133	3.6192	2	FALSE
KAE	TGME49_220360	FAD binding domain-containing protein	2.31072	1.66138	2.96006	14.4534	7.85301	8.87212e-06	0.000114147	3.60727	2	FALSE
KAE	TGME49_226410	EF-1 guanine nucleotide exchange domain-containing protein	1.89263	1.35631	2.42894	15.8029	7.78771	9.58687e-06	0.000121857	3.52533	1	FALSE
KAE	TGME49_319900	hypothetical protein	1.45161	1.03911	1.8641	18.3103	7.76583	9.84004e-06	0.000123586	3.49777	4	TRUE
KAE	TGME49_267500	hypothetical protein	3.45549	2.52611	4.38487	15.5268	8.38129	1.31618e-05	0.00015259	3.37925	3	TRUE
KAE	TGME49_273760	heat shock protein HSP70	0.996401	0.709487	1.28331	22.9665	7.66381	1.11197e-05	0.00013641	3.36847	5	TRUE
KAE	TGME49_216080	apical complex lysine methyltransferase	1.6063	1.14279	2.0698	14.055	7.64775	1.13369e-05	0.000137477	3.34801	3	TRUE
KAE	TGME49_221620	beta-tubulin, putative	0.951643	0.674784	1.2285	23.3272	7.58536	1.22254e-05	0.000146566	3.2682	3	TRUE
KAE	TGME49_209010	elongation factor TS protein	1.58557	1.1228	2.04835	17.5265	7.56101	1.25923e-05	0.000148748	3.23693	2	FALSE
KAE	TGME49_216670	FUSE-binding protein 2 / KH-type splicing regulatory protein	2.06517	1.46192	2.66843	14.3376	7.55469	1.26894e-05	0.000148748	3.22881	1	FALSE
KAE	TGME49_316400	alpha tubulin TUBA1	0.926262	0.64771	1.20481	23.5201	7.33819	1.65572e-05	0.000187879	2.9474	3	TRUE
KAE	TGME49_209950	thioredoxin, putative	1.51869	1.06174	1.97563	15.7738	7.33436	1.66363e-05	0.000187879	2.94237	2	FALSE
KAE	TGME49_236650	DEAD (Asp-Glu-Ala-Asp) box polypeptide 17	1.0868	0.759576	1.41403	20.4847	7.32936	1.674e-05	0.000187879	2.93579	4	TRUE
KAE	TGME49_242070	cAMP-dependent protein kinase regulatory subunit	2.11843	1.47705	2.75981	14.8021	7.28885	1.76058e-05	0.000195517	2.88245	2	FALSE
KAE	TGME49_265250	RNA recognition motif-containing protein	2.03448	1.41698	2.65199	13.2567	7.27071	1.8009e-05	0.000197912	2.8585	2	FALSE
KAE	TGME49_248700	alveolin domain containing intermediate filament IMC12	1.5441	1.07075	2.01745	18.1688	7.19876	1.97091e-05	0.000214362	2.76309	3	TRUE
KAE	TGME49_200460	hypothetical protein	1.98266	1.37147	2.59385	15.2436	7.15871	2.07297e-05	0.000221137	2.70969	1	FALSE
KAE	TGME49_311240	DnaJ family chaperone, putative	2.10794	1.45805	2.75782	12.8684	7.15789	2.07512e-05	0.000221137	2.70859	1	FALSE
KAE	TGME49_252210	pentatricopeptide repeat domain-containing protein	3.16454	2.18394	4.14513	11.006	7.12168	2.17239e-05	0.000229188	2.66014	2	FALSE
KAE	TGME49_271935	hypothetical protein	1.46797	1.0077	1.92825	16.6391	7.03827	2.41563e-05	0.000252326	2.5479	2	FALSE
KAE	TGME49_286030	hypothetical protein	6.32801	4.56363	8.09238	14.183	8.29528	3.71244e-05	0.000356057	2.47121	4	TRUE
KAE	TGME49_271880	B-box zinc finger domain-containing protein	1.41478	0.963052	1.86651	16.7891	6.91152	2.84308e-05	0.000294063	2.3756	3	TRUE
KAE	TGME49_271050	SAG-related sequence SRS34A	1.69007	1.1475	2.23263	14.4283	6.87411	2.98424e-05	0.000305667	2.32436	1	FALSE
KAE	TGME49_290620	hypothetical protein	2.05725	1.39159	2.72291	12.9872	6.82018	3.20121e-05	0.000324738	2.25014	3	TRUE
KAE	TGME49_313270	hypothetical protein	1.72895	1.1679	2.29001	13.2529	6.80049	3.28459e-05	0.000328076	2.22296	2	FALSE
KAE	TGME49_203540	RNA binding protein, putative	1.79805	1.21412	2.38197	13.9216	6.79528	3.30702e-05	0.000328076	2.21576	2	FALSE
KAE	TGME49_249270	protein disulfide isomerase-related protein (provisional), putative	1.53754	1.03787	2.03721	18.1374	6.79058	3.32741e-05	0.000328076	2.20926	2	FALSE
KAE	TGME49_262690	ribosomal protein RPL27	1.32247	0.890187	1.75475	19.1821	6.75117	3.50385e-05	0.000342274	2.15463	3	TRUE
KAE	TGME49_225270	hypothetical protein	1.87823	1.26109	2.49536	13.9212	6.71628	3.66842e-05	0.000355063	2.10611	5	TRUE
KAE	TGME49_230940	hypothetical protein	1.22443	0.820283	1.62857	17.0361	6.68588	3.8186e-05	0.000362939	2.06369	2	FALSE
KAE	TGME49_266640	Acetyl-coenzyme A synthetase 2, putative	1.63117	1.09099	2.17134	16.3172	6.66388	3.93135e-05	0.000370319	2.03293	3	TRUE
KAE	TGME49_321500	RNA recognition motif-containing protein	2.07163	1.40046	2.7428	17.9182	6.87753	4.31398e-05	0.000402765	2.01482	2	FALSE
KAE	TGME49_224850	polyadenylate binding protein, putative	1.22741	0.814032	1.64078	19.5191	6.55247	4.5601e-05	0.000417158	1.87611	3	TRUE
KAE	TGME49_226960	phosphofructokinase PFKII	1.28105	0.849412	1.71268	20.5919	6.54952	4.57816e-05	0.000417158	1.87193	3	TRUE
KAE	TGME49_259980	DnaJ domain-containing protein	1.44528	0.958201	1.93235	14.8575	6.54812	4.58676e-05	0.000417158	1.86995	2	FALSE
KAE	TGME49_294670	translation initiation factor 3 subunit	1.05217	0.696005	1.40833	18.9253	6.51924	4.76792e-05	0.000429928	1.82901	2	FALSE
KAE	TGME49_221470	hypothetical protein	1.56227	1.03172	2.09281	15.4384	6.49818	4.90488e-05	0.000438529	1.79908	3	TRUE
KAE	TGME49_222220	alveolin domain containing intermediate filament IMC7	1.25211	0.824234	1.67998	18.929	6.45787	5.17885e-05	0.000459133	1.74165	1	FALSE
KAE	TGME49_266080	hypothetical protein	1.26261	0.828077	1.69715	16.2633	6.41218	5.50938e-05	0.000484366	1.67628	2	FALSE
KAE	TGME49_214270	translation initiation factor IF-2, putative	1.31456	0.860619	1.76851	15.0443	6.39057	5.67359e-05	0.000494681	1.64525	3	TRUE
KAE	TGME49_274000	hypothetical protein	3.31485	2.15358	4.47611	11.4114	6.29932	6.42675e-05	0.000555756	1.51357	3	TRUE
KAE	TGME49_245640	hypothetical protein	0.984279	0.638595	1.32996	21.1637	6.28348	6.56815e-05	0.000563365	1.49059	5	TRUE
KAE	TGME49_266110	DEAD/DEAH box helicase domain-containing protein	1.43813	0.920504	1.95575	14.4902	6.13118	8.1099e-05	0.000688548	1.26793	2	FALSE
KAE	TGME49_235380	hypothetical protein	1.25583	0.803506	1.70816	15.8655	6.12693	8.15816e-05	0.000688548	1.26167	3	TRUE
KAE	TGME49_225690	hypothetical protein	1.00201	0.638082	1.36594	19.385	6.07598	8.76079e-05	0.000733542	1.18644	3	TRUE
KAE	TGME49_318710	ATP-binding cassette sub-family F member 1	1.00533	0.637355	1.3733	18.6281	6.02911	9.35738e-05	0.000777325	1.11691	3	TRUE
KAE	TGME49_213310	hypothetical protein	1.39863	0.883412	1.91385	17.5834	5.99065	9.87924e-05	0.000814266	1.05964	3	TRUE
KAE	TGME49_256760	pyruvate kinase PyK1	1.24668	0.78701	1.70636	18.2509	5.98505	9.95779e-05	0.000814378	1.05129	2	FALSE
KAE	TGME49_278870	myosin F	0.915261	0.576658	1.25386	21.4951	5.96507	0.000102436	0.000827767	1.02143	2	FALSE
KAE	TGME49_320030	hypothetical protein	1.12308	0.707426	1.53873	19.4801	5.96268	0.000102784	0.000827767	1.01785	3	TRUE
KAE	TGME49_212260	Sjogren's syndrome/scleroderma autoantigen 1 (Autoantigen p27) protein	2.41793	1.56039	3.27546	17.5007	6.37189	0.000125693	0.000942409	0.982339	2	FALSE
KAE	TGME49_301440	calcium-dependent protein kinase CDPK1	1.59632	1.00255	2.19009	15.8049	5.93285	0.000107231	0.000857035	0.973168	3	TRUE
KAE	TGME49_227000	hypothetical protein	1.09735	0.687385	1.50731	20.383	5.90693	0.000111262	0.000882566	0.934242	5	TRUE
KAE	TGME49_214080	toxofilin	1.89541	1.18547	2.60535	14.9217	5.89177	0.000113693	0.000891158	0.911441	2	FALSE
KAE	TGME49_214210	rRNA pseudouridine synthase	1.30406	0.815442	1.79267	16.1737	5.88968	0.000114034	0.000891158	0.90828	3	TRUE
KAE	TGME49_228150	hypothetical protein	1.27909	0.798043	1.76014	14.8958	5.86778	0.000117659	0.000912724	0.875278	2	FALSE
KAE	TGME49_244100	snoRNA binding domain-containing protein	1.915	1.19344	2.63657	14.6034	5.85673	0.000119536	0.000917816	0.85859	1	FALSE
KAE	TGME49_202540	3'5'-cyclic nucleotide phosphodiesterase domain-containing protein	1.21774	0.758663	1.67682	14.0726	5.8537	0.000120056	0.000917816	0.854015	2	FALSE
KAE	TGME49_238050	nuclease and tudor domain-containing protein	1.19419	0.741528	1.64685	16.3115	5.82186	0.000125669	0.000942409	0.805825	3	TRUE
KAE	TGME49_223790	hypothetical protein	1.06156	0.659052	1.46408	19.1092	5.82008	0.000125991	0.000942409	0.803132	4	TRUE
KAE	TGME49_205558	NAC domain-containing protein	1.72744	1.0719	2.38299	13.8057	5.81517	0.000126883	0.000942409	0.795692	2	FALSE
KAE	TGME49_266960	beta tubulin	0.835716	0.518316	1.15312	21.3195	5.8105	0.000127739	0.000942409	0.788604	4	TRUE
KAE	TGME49_255420	hypothetical protein	1.0057	0.622908	1.3885	17.9936	5.79782	0.000130093	0.000951813	0.769353	2	FALSE
KAE	TGME49_257530	transporter, major facilitator family protein	0.985779	0.610317	1.36124	18.0301	5.79396	0.000130818	0.000951813	0.763492	2	FALSE
KAE	TGME49_209580	RNA methylase family UPF0020 protein	1.33914	0.825266	1.85302	14.325	5.75082	0.000139227	0.00100606	0.697816	1	FALSE
KAE	TGME49_244460	hypothetical protein	1.41619	0.871781	1.9606	13.7954	5.7406	0.000141302	0.00101411	0.682225	2	FALSE
KAE	TGME49_201700	WD domain, G-beta repeat-containing protein	1.08768	0.669114	1.50625	17.3533	5.73453	0.000142551	0.00101616	0.672951	2	FALSE
KAE	TGME49_314270	peptidyl-tRNA hydrolase domain-containing protein	1.11651	0.685268	1.54775	17.1752	5.71352	0.000146963	0.00103796	0.640826	2	FALSE
KAE	TGME49_278780	hypothetical protein	1.27248	0.780746	1.7642	20.3023	5.71065	0.000147577	0.00103796	0.636431	4	TRUE
KAE	TGME49_320100	RNA recognition motif-containing protein	1.13017	0.692091	1.56824	15.5442	5.69318	0.000151373	0.00105761	0.609671	1	FALSE
KAE	TGME49_247450	hypothetical protein	1.5324	0.937428	2.12737	13.446	5.6838	0.000153456	0.0010651	0.595272	1	FALSE
KAE	TGME49_297810	hypothetical protein	1.48366	0.905513	2.06181	13.9366	5.66315	0.000158146	0.00109048	0.563553	3	TRUE
KAE	TGME49_250820	hypothetical protein	0.968816	0.590233	1.3474	19.5096	5.64731	0.000161846	0.00110609	0.539184	2	FALSE
KAE	TGME49_290660	RNA recognition motif-containing protein	1.21574	0.740432	1.69105	18.6216	5.64453	0.000162506	0.00110609	0.534896	3	TRUE
KAE	TGME49_313780	hypothetical protein	1.41563	0.859285	1.97198	14.7137	5.61523	0.000169629	0.00114717	0.489708	2	FALSE
KAE	TGME49_209800	formate/nitrite transporter protein	1.33584	0.80849	1.86318	13.9053	5.59009	0.000176005	0.00117744	0.45085	2	FALSE
KAE	TGME49_268850	enolase 2	1.15773	0.700587	1.61486	18.961	5.58881	0.000176337	0.00117744	0.448862	2	FALSE
KAE	TGME49_291140	CCR4-Not complex component, Not1 protein	1.05177	0.635838	1.46769	16.6446	5.58037	0.00017854	0.00118465	0.435788	2	FALSE
KAE	TGME49_232230	ribosomal protein RPL30	0.947837	0.571795	1.32388	19.0803	5.56237	0.000183335	0.00120887	0.407879	3	TRUE
KAE	TGME49_224530	alveolin domain containing intermediate filament IMC5	1.55344	0.935165	2.17172	15.6993	5.54466	0.000188186	0.00122931	0.38038	1	FALSE
KAE	TGME49_316340	hypothetical protein	2.15589	1.29752	3.01427	12.1875	5.54257	0.000188766	0.00122931	0.377141	2	FALSE
KAE	TGME49_310030	cyclase-associated protein, putative	0.980339	0.589711	1.37097	18.6207	5.53827	0.000189968	0.00122955	0.370457	2	FALSE
KAE	TGME49_295360	hypothetical protein	1.28589	0.770603	1.80118	16.3562	5.50701	0.000198961	0.0012799	0.32177	2	FALSE
KAE	TGME49_263090	14-3-3 protein	2.19005	1.34816	3.03193	19.1323	5.89639	0.000242026	0.00149945	0.301107	4	TRUE
KAE	TGME49_267370	kinesin motor domain-containing protein	1.09332	0.650823	1.53582	18.5262	5.45254	0.000215727	0.00137934	0.236621	5	TRUE
KAE	TGME49_217510	hypothetical protein	1.08824	0.645844	1.53063	18.3483	5.42848	0.000223607	0.00141751	0.198873	2	FALSE
KAE	TGME49_215460	ribosomal protein RPS24	0.790184	0.4686	1.11177	19.6139	5.42246	0.000225625	0.00141751	0.18942	3	TRUE
KAE	TGME49_256030	hypothetical protein	1.10304	0.65411	1.55198	16.6548	5.42215	0.000225727	0.00141751	0.188943	2	FALSE
KAE	TGME49_251810	translation initiation factor eIF-5A, putative	2.60315	1.58744	3.61887	16.6941	5.80917	0.000269509	0.00161244	0.185787	2	FALSE
KAE	TGME49_286580	hypothetical protein	0.86232	0.51057	1.21407	20.3711	5.40998	0.00022987	0.00143499	0.169809	2	FALSE
KAE	TGME49_252880	hypothetical protein	1.02022	0.601181	1.43926	17.3069	5.37279	0.000243038	0.00149945	0.111216	5	TRUE
KAE	TGME49_223050	ribosomal protein RPS20	0.705176	0.414791	0.995561	21.3794	5.35903	0.000248114	0.00152186	0.0894774	2	FALSE
KAE	TGME49_260440	nuclear factor NF3	0.882822	0.518961	1.24668	19.4493	5.35426	0.000249898	0.00152395	0.0819429	3	TRUE
KAE	TGME49_261250	histone H2A1	1.55775	0.911877	2.20362	15.0499	5.32247	0.000262148	0.00158946	0.0316237	1	FALSE
KAE	TGME49_215785	rhoptry protein ROP2A	1.13346	0.661815	1.60511	15.7289	5.30335	0.000269821	0.00161244	0.00129484	2	FALSE
KAE	TGME49_301120	acetyl-CoA acetyltransferase	1.09123	0.637006	1.54545	20.2049	5.30163	0.000270523	0.00161244	-0.00143444	2	FALSE
KAE	TGME49_268950	hypothetical protein	1.27458	0.741227	1.80792	15.6791	5.27371	0.000282191	0.00167254	-0.0458215	3	TRUE
KAE	TGME49_315510	hypothetical protein	1.1344	0.657728	1.61108	18.6512	5.25178	0.00029173	0.00171942	-0.0807581	4	TRUE
KAE	TGME49_263540	hypothetical protein	1.18373	0.685433	1.68203	15.2189	5.24235	0.000295939	0.00173453	-0.0958093	5	TRUE
KAE	TGME49_274120	hypothetical protein	0.950665	0.549933	1.3514	17.1075	5.23522	0.000299163	0.00174374	-0.107194	4	TRUE
KAE	TGME49_223390	activating signal cointegrator 1 complex subunit 3 family 1 ASCC3L1, putative	0.785642	0.453755	1.11753	19.2995	5.22391	0.000304355	0.00176426	-0.125271	3	TRUE
KAE	TGME49_275670	alveolin domain containing intermediate filament IMC15	1.14127	0.654904	1.62764	17.5172	5.17828	0.000326284	0.00188103	-0.198349	4	TRUE
KAE	TGME49_217600	calcium-dependent protein kinase CDPK9	1.0468	0.599408	1.4942	15.2136	5.16339	0.000333799	0.0019139	-0.222263	2	FALSE
KAE	TGME49_310050	RNA recognition motif-containing protein	1.13422	0.649107	1.61934	15.4657	5.15958	0.000335752	0.00191469	-0.228387	2	FALSE
KAE	TGME49_313410	proteasome 26S regulatory subunit	1.10075	0.629305	1.57219	14.2785	5.15253	0.0003394	0.00192509	-0.239735	1	FALSE
KAE	TGME49_286470	AGC kinase	1.3183	0.751263	1.88534	16.4627	5.13056	0.000351028	0.0019804	-0.275103	1	FALSE
KAE	TGME49_267775	hypothetical protein	1.06188	0.603677	1.52008	17.1088	5.11423	0.000359943	0.00201989	-0.30143	1	FALSE
KAE	TGME49_295850	cyclic nucleotide-binding domain-containing protein	2.33614	1.32966	3.34262	12.6959	5.1377	0.000374607	0.0020846	-0.323087	3	TRUE
KAE	TGME49_231210	sarcalumenin/eps15 family protein	0.946512	0.535894	1.35713	16.1918	5.08687	0.000375425	0.0020846	-0.34563	1	FALSE
KAE	TGME49_295420	hypothetical protein	1.08152	0.611986	1.55105	17.0958	5.08313	0.000377594	0.00208566	-0.351675	5	TRUE
KAE	TGME49_293690	profilin PRF	1.42292	0.80363	2.0422	17.0463	5.07049	0.000385029	0.00211329	-0.372135	2	FALSE
KAE	TGME49_251690	seryl-tRNA synthetase, cytoplasmic, putative	0.879292	0.496405	1.26218	18.1068	5.06785	0.000386602	0.00211329	-0.376412	2	FALSE
KAE	TGME49_214750	hypothetical protein	0.81833	0.461075	1.17559	21.7147	5.05489	0.000394422	0.00213003	-0.397424	3	TRUE
KAE	TGME49_225130	hypothetical protein	1.33012	0.749161	1.91108	13.8572	5.05251	0.000395874	0.00213003	-0.401279	2	FALSE
KAE	TGME49_219540	cytosolic tRNA-Ala synthetase	0.985131	0.554658	1.4156	18.1972	5.05021	0.000397283	0.00213003	-0.405008	2	FALSE
KAE	TGME49_237820	IMC sub-compartment protein ISP2	1.04125	0.586187	1.49631	15.5847	5.04947	0.000397741	0.00213003	-0.406215	2	FALSE
KAE	TGME49_248880	GTPase RAB7	0.990408	0.556956	1.42386	19.0204	5.04238	0.000402129	0.00214266	-0.417725	2	FALSE
KAE	TGME49_270090	hypothetical protein	1.25724	0.70144	1.81304	13.9257	4.99186	0.000434906	0.00230566	-0.499904	2	FALSE
KAE	TGME49_226840	hypothetical protein	1.25052	0.695472	1.80556	15.4325	4.97191	0.000448621	0.00236647	-0.532456	1	FALSE
KAE	TGME49_243250	myosin H	0.941	0.522751	1.35925	19.9927	4.96497	0.000453496	0.00238029	-0.543787	3	TRUE
KAE	TGME49_308860	hypothetical protein	0.882884	0.489548	1.27622	20.3608	4.95338	0.00046177	0.00241172	-0.562739	3	TRUE
KAE	TGME49_235470	myosin A	0.89316	0.493906	1.29241	22.4794	4.93676	0.000473904	0.0024629	-0.589923	3	TRUE
KAE	TGME49_321620	dynamin-related protein DRPB	2.07243	1.15477	2.99008	13.4408	5.02563	0.000502764	0.00260008	-0.598127	2	FALSE
KAE	TGME49_300140	elongation factor 1-gamma, putative	0.795141	0.436547	1.15373	21.2709	4.89332	0.00050726	0.00261053	-0.661191	3	TRUE
KAE	TGME49_289770	mu1 adaptin	0.768899	0.421407	1.11639	18.4887	4.883	0.000515544	0.00264028	-0.678158	2	FALSE
KAE	TGME49_313240	ethylene-responsive RNA helicase, putative	0.851542	0.466034	1.23705	20.0163	4.87455	0.000522428	0.00266261	-0.692051	2	FALSE
KAE	TGME49_226250	DEAD (Asp-Glu-Ala-Asp) box polypeptide DDX3X	0.748502	0.409258	1.08775	20.1152	4.86903	0.000526982	0.00267052	-0.701141	3	TRUE
KAE	TGME49_205220	U5 snRNP-associated subunit, putative	1.02409	0.559706	1.48848	14.5477	4.86655	0.000529042	0.00267052	-0.705227	1	FALSE
KAE	TGME49_254580	UDP-galactose transporter family protein	0.863105	0.470543	1.25567	16.9006	4.85197	0.000541319	0.00271948	-0.729251	2	FALSE
KAE	TGME49_289780	ATP-dependent hsl protease ATP-binding subunit hslU, putative	1.08342	0.589869	1.57698	17.1204	4.84423	0.000547956	0.00273978	-0.74201	2	FALSE
KAE	TGME49_211710	TB2/DP1, HVA22 family protein	0.989519	0.535283	1.44376	15.4795	4.80733	0.000580811	0.00288996	-0.802966	2	FALSE
KAE	TGME49_205470	translation elongation factor 2 family protein, putative	0.930312	0.502882	1.35774	21.4976	4.80315	0.00058467	0.00288996	-0.809898	3	TRUE
KAE	TGME49_231970	pre-mRNA processing splicing factor PRP8	0.906922	0.490094	1.32375	16.8244	4.80148	0.00058621	0.00288996	-0.812651	3	TRUE
KAE	TGME49_222860	eukaryotic translation initiation factor, putative	0.827643	0.445631	1.20966	19.8519	4.78109	0.00060544	0.00294937	-0.846427	3	TRUE
KAE	TGME49_220930	hypothetical protein	0.837175	0.450759	1.22359	17.2535	4.78105	0.000605482	0.00294937	-0.8465	2	FALSE
KAE	TGME49_279390	proliferation-associated protein 2G4, putative	0.891171	0.47955	1.30279	17.8328	4.77777	0.000608641	0.00294937	-0.851944	2	FALSE
KAE	TGME49_229000	kelch repeat-containing protein	0.988354	0.531766	1.44494	17.2849	4.77693	0.000609443	0.00294937	-0.853323	3	TRUE
KAE	TGME49_305850	RNA recognition motif-containing protein	0.723539	0.383808	1.06327	19.2871	4.69989	0.000688888	0.00331862	-0.98147	3	TRUE
KAE	TGME49_204130	perforin-like protein PLP1	0.950615	0.503867	1.39736	17.4562	4.69574	0.000693467	0.00332549	-0.988396	2	FALSE
KAE	TGME49_259550	dihydropteroate synthase	1.04681	0.55408	1.53954	16.3843	4.68836	0.000701697	0.00334973	-1.00073	2	FALSE
KAE	TGME49_209200	hypothetical protein	1.26672	0.66857	1.86486	13.0197	4.67341	0.000718668	0.00341529	-1.0257	3	TRUE
KAE	TGME49_205380	fructose-bisphospatase I	0.846553	0.445735	1.24737	18.2292	4.66088	0.000733215	0.0034688	-1.04664	3	TRUE
KAE	TGME49_259630	hypothetical protein	0.785002	0.411916	1.15809	18.2414	4.64327	0.000754202	0.00354056	-1.07613	2	FALSE
KAE	TGME49_209210	hypothetical protein	0.856605	0.449424	1.26379	17.4151	4.64253	0.000755096	0.00354056	-1.07737	2	FALSE
KAE	TGME49_267080	26S protease regulatory subunit 4, putative	0.842931	0.441612	1.24425	16.7917	4.63516	0.000764084	0.00356685	-1.08973	2	FALSE
KAE	TGME49_294800	elongation factor 1-alpha (EF-1-ALPHA), putative	0.590093	0.308949	0.871237	25.7345	4.63184	0.000768164	0.0035701	-1.09529	2	FALSE
KAE	TGME49_226710	hypothetical protein	0.770352	0.400494	1.14021	18.0913	4.59638	0.00081323	0.00376223	-1.15483	2	FALSE
KAE	TGME49_219320	acid phosphatase GAP50	0.941679	0.489092	1.39427	21.1278	4.59159	0.000819534	0.00376223	-1.16289	3	TRUE
KAE	TGME49_225020	hypothetical protein	0.938755	0.487524	1.38999	16.1838	4.59108	0.000820202	0.00376223	-1.16374	4	TRUE
KAE	TGME49_291880	hypothetical protein	0.744769	0.385418	1.10412	18.3565	4.57367	0.000843555	0.0038526	-1.19305	4	TRUE
KAE	TGME49_251870	histone H2Bb	1.57751	0.833575	2.32145	20.1798	4.79195	0.000966146	0.00426479	-1.19641	1	FALSE
KAE	TGME49_272910	T-complex protein 1 delta subunit	0.904902	0.465721	1.34408	18.5028	4.54695	0.000880762	0.00400519	-1.23809	3	TRUE
KAE	TGME49_243960	nuclear transport factor 2 (ntf2) domain-containing protein	0.720552	0.369478	1.07163	19.7379	4.52927	0.000906322	0.00410373	-1.26794	3	TRUE
KAE	TGME49_236970	SWI2/SNF2-containing PHD finger protein	1.20618	0.61769	1.79466	13.0316	4.5231	0.000915422	0.00412722	-1.27836	2	FALSE
KAE	TGME49_247350	thioredoxin domain-containing protein	3.07705	1.63874	4.51537	14.3913	4.94806	0.00118107	0.00494456	-1.28221	1	FALSE
KAE	TGME49_216260	eukaryotic initiation factor-2B, gamma subunit, putative	0.919743	0.469965	1.36952	17.3622	4.51264	0.00093108	0.00417996	-1.29605	2	FALSE
KAE	TGME49_315570	hypothetical protein	1.00004	0.510264	1.48981	17.3365	4.50592	0.000941279	0.00420784	-1.30741	1	FALSE
KAE	TGME49_208340	hypothetical protein	0.925078	0.470929	1.37923	17.7305	4.49512	0.000957924	0.00425905	-1.32569	3	TRUE
KAE	TGME49_201780	microneme protein MIC2	1.12082	0.570349	1.67129	16.3124	4.49327	0.000960809	0.00425905	-1.32882	3	TRUE
KAE	TGME49_315150	eukaryotic initiation factor-4E, putative	0.756387	0.383375	1.1294	17.0602	4.47489	0.000989949	0.00435165	-1.35997	3	TRUE
KAE	TGME49_237560	iron-sulfur cluster protein ISCU	0.942206	0.476871	1.40754	17.7203	4.46829	0.00100063	0.00438037	-1.37116	3	TRUE
KAE	TGME49_312630	anonymous antigen-1, putative	0.68934	0.347929	1.03075	19.3133	4.45571	0.00102135	0.00445257	-1.39252	2	FALSE
KAE	TGME49_290200	NAD/NADP octopine/nopaline dehydrogenase, alpha-helical domain-containing protein	0.869021	0.437833	1.30021	15.7691	4.4476	0.00103495	0.00449329	-1.4063	2	FALSE
KAE	TGME49_235020	COPI protein, putative	0.788548	0.396888	1.18021	17.8008	4.44305	0.00104266	0.00450823	-1.41404	2	FALSE
KAE	TGME49_269770	WD domain, G-beta repeat-containing protein	0.96217	0.483583	1.44076	13.6573	4.43663	0.00105363	0.00453707	-1.42494	1	FALSE
KAE	TGME49_286590	microtubule associated protein SPM2	0.639065	0.320551	0.957578	20.0851	4.4277	0.0010691	0.00458498	-1.44013	2	FALSE
KAE	TGME49_236570	lysine decarboxylase family protein	0.825474	0.413359	1.23759	16.3312	4.42025	0.0010822	0.00461922	-1.45282	3	TRUE
KAE	TGME49_227360	ribosomal protein RPL3	0.591083	0.295757	0.88641	22.2694	4.41681	0.0010883	0.00461922	-1.45867	4	TRUE
KAE	TGME49_288360	tryptophanyl-tRNA synthetase (TrpRS2)	1.02215	0.511321	1.53297	18.2596	4.41573	0.00109022	0.00461922	-1.46051	3	TRUE
KAE	TGME49_320480	Rab11b	0.711763	0.355148	1.06838	19.1451	4.40451	0.00111042	0.00468189	-1.47962	2	FALSE
KAE	TGME49_225080	ribosomal protein RPS18	0.850122	0.424	1.27624	18.4018	4.4026	0.00111389	0.00468189	-1.48287	3	TRUE
KAE	TGME49_311720	chaperonin protein BiP	0.614255	0.30327	0.925239	24.6099	4.35884	0.00119674	0.00499035	-1.55756	2	FALSE
KAE	TGME49_235540	eukaryotic initiation factor-2 beta, putative	0.974975	0.481013	1.46894	16.6222	4.35574	0.00120286	0.00499613	-1.56287	1	FALSE
KAE	TGME49_217460	glutaminyl-tRNA synthetase (GlnRS)	0.896333	0.441486	1.35118	18.2186	4.34876	0.00121672	0.0050339	-1.57479	3	TRUE
KAE	TGME49_289830	eukaryotic initiation factor-3, delta subunit, putative	0.825414	0.406041	1.24479	17.3752	4.34343	0.00122743	0.00505834	-1.58391	2	FALSE
KAE	TGME49_239260	histone H4	1.74809	0.876371	2.61981	17.6718	4.54442	0.00143887	0.00577189	-1.60401	1	FALSE
KAE	TGME49_291930	RNA recognition motif-containing protein	1.47696	0.722354	2.23158	12.5518	4.31925	0.00127727	0.00524326	-1.62531	1	FALSE
KAE	TGME49_258740	eukaryotic initiation factor-2A, putative	0.720179	0.349901	1.09046	17.4491	4.29215	0.00133567	0.00546174	-1.6718	3	TRUE
KAE	TGME49_239400	hypothetical protein	0.776933	0.374654	1.17921	16.6274	4.26205	0.00140382	0.00571825	-1.72352	2	FALSE
KAE	TGME49_297745	hypothetical protein	0.986501	0.475314	1.49769	14.5297	4.25872	0.00141156	0.00572766	-1.72924	2	FALSE
KAE	TGME49_312090	ribosomal protein RPL23	0.549938	0.264699	0.835177	22.7313	4.25468	0.00142105	0.00574409	-1.7362	2	FALSE
KAE	TGME49_228250	elongation factor Tu GTP binding domain-containing protein	1.06544	0.512099	1.61878	15.7751	4.24912	0.00143419	0.00577189	-1.74577	1	FALSE
KAE	TGME49_263070	CMGC kinase, CK2 family	0.722168	0.346547	1.09779	18.7605	4.24278	0.00144934	0.00579187	-1.75668	3	TRUE
KAE	TGME49_308090	rhoptry protein ROP5	0.940649	0.451743	1.42956	21.9418	4.25137	0.00146221	0.00582125	-1.75867	3	TRUE
KAE	TGME49_259640	nucleoporin autopeptidase	1.67852	0.810741	2.5463	14.2763	4.3099	0.00153782	0.00603123	-1.76557	1	FALSE
KAE	TGME49_240810	hypothetical protein	0.666856	0.318819	1.01489	18.0547	4.22833	0.00148448	0.00588769	-1.78156	2	FALSE
KAE	TGME49_276140	ADP ribosylation factor ARF1	0.626297	0.29839	0.954204	21.1649	4.21494	0.00151787	0.00599757	-1.80466	2	FALSE
KAE	TGME49_313670	adaptin n terminal region domain-containing protein	0.665823	0.316654	1.01499	19.0967	4.20809	0.00153524	0.00603123	-1.81647	2	FALSE
KAE	TGME49_229990	T-complex protein 1 subunit alpha, putative	0.803438	0.380962	1.22591	16.8163	4.19674	0.00156449	0.00611311	-1.83607	2	FALSE
KAE	TGME49_226090	DEAD/DEAH box helicase domain-containing protein	1.61396	0.763476	2.46445	11.2231	4.18782	0.00158789	0.00618163	-1.85148	1	FALSE
KAE	TGME49_257340	Ras family protein	1.36412	0.644136	2.08411	13.9983	4.18111	0.00160573	0.00622811	-1.86307	1	FALSE
KAE	TGME49_215060	small GTP-binding protein sar1, putative	0.627002	0.295546	0.958457	19.979	4.17451	0.00162348	0.00627389	-1.87448	2	FALSE
KAE	TGME49_291680	Sec23/Sec24 trunk domain-containing protein	0.872649	0.409972	1.33533	16.2443	4.16221	0.00165712	0.0063805	-1.89576	3	TRUE
KAE	TGME49_240980	hypothetical protein	1.19637	0.561023	1.83171	12.3444	4.15544	0.00167594	0.00642802	-1.90747	1	FALSE
KAE	TGME49_304990	guanylate-binding protein, N-terminal domain-containing protein	0.934846	0.438142	1.43155	15.6284	4.1534	0.00168164	0.00642802	-1.911	3	TRUE
KAE	TGME49_313010	DEAD (Asp-Glu-Ala-Asp) box polypeptide DDX6	0.589089	0.275764	0.902413	21.1234	4.14905	0.00169391	0.00645153	-1.91853	2	FALSE
KAE	TGME49_222360	hypothetical protein	0.958051	0.444532	1.47157	14.5786	4.11712	0.00178675	0.00678066	-1.97386	1	FALSE
KAE	TGME49_313450	AP-2 complex subunit sigma-1, putative	1.77894	0.826101	2.73177	12.8743	4.12543	0.00180079	0.00680946	-1.97502	1	FALSE
KAE	TGME49_253290	valyl-tRNA synthetase	0.653104	0.301964	1.00425	18.0772	4.10453	0.00182483	0.00687571	-1.99572	3	TRUE
KAE	TGME49_300260	threonyl-tRNA synthetase family protein	0.764314	0.352334	1.17629	18.4034	4.09409	0.00185704	0.00697215	-2.01385	3	TRUE
KAE	TGME49_231460	hypothetical protein	0.94184	0.432977	1.4507	15.6245	4.08449	0.00188717	0.00704323	-2.03052	1	FALSE
KAE	TGME49_264440	signal recognition particle receptor beta subunit protein	1.05866	0.486588	1.63074	13.0457	4.08381	0.00188932	0.00704323	-2.0317	2	FALSE
KAE	TGME49_244470	hypothetical protein	0.784182	0.359624	1.20874	20.324	4.07607	0.00191402	0.0071102	-2.04516	4	TRUE
KAE	TGME49_218790	elongation factor G C-terminus domain-containing protein	0.889228	0.407383	1.37107	16.3383	4.07257	0.00192532	0.00712707	-2.05126	1	FALSE
KAE	TGME49_233720	DNA-directed RNA polymerase II RPBABC8	0.76486	0.350106	1.17961	16.7187	4.06962	0.00193488	0.00713741	-2.05638	3	TRUE
KAE	TGME49_297180	hypothetical protein	0.814995	0.371301	1.25869	17.4455	4.05353	0.0019879	0.00730743	-2.08438	3	TRUE
KAE	TGME49_289650	PEP-carboxykinase I	0.855575	0.389525	1.32162	15.0698	4.05124	0.00199558	0.0073102	-2.08837	2	FALSE
KAE	TGME49_286600	hypothetical protein	0.767707	0.347796	1.18762	16.5563	4.03459	0.00205226	0.00747726	-2.11736	2	FALSE
KAE	TGME49_285970	30S ribosomal protein S5, putative	0.946463	0.428617	1.46431	14.5407	4.03334	0.00205658	0.00747726	-2.11954	1	FALSE
KAE	TGME49_201680	eukaryotic initiation factor-3 subunit 10, putative	0.547979	0.248033	0.847925	22.0629	4.03165	0.00206245	0.00747726	-2.12249	2	FALSE
KAE	TGME49_235970	eukaryotic initiation factor-2 gamma, putative	0.911931	0.411875	1.41199	15.1775	4.02444	0.00208766	0.00754276	-2.13506	1	FALSE
KAE	TGME49_211690	AAA family protein	0.633553	0.285489	0.981617	19.2352	4.01685	0.00211452	0.00761372	-2.14829	2	FALSE
KAE	TGME49_289310	cullin family protein	1.02886	0.462934	1.59478	13.7201	4.01199	0.00213191	0.00765023	-2.15676	2	FALSE
KAE	TGME49_238010	ribosomal protein RPL23A	0.699127	0.31422	1.08403	20.1054	4.00832	0.00214517	0.0076717	-2.16318	3	TRUE
KAE	TGME49_220400	actin depolymerizing factor ADF	0.562927	0.252349	0.873505	21.5674	3.99985	0.00217604	0.0077196	-2.17795	2	FALSE
KAE	TGME49_297470	myosin light chain 2, putative	0.942772	0.422356	1.46319	16.4639	3.99777	0.00218371	0.0077196	-2.1816	1	FALSE
KAE	TGME49_309730	thioredoxin reductase	1.25547	0.562389	1.94856	14.0842	3.99746	0.00218486	0.0077196	-2.18214	1	FALSE
KAE	TGME49_226030	AGC kinase	0.955287	0.427511	1.48306	16.6647	3.99435	0.00219634	0.0077196	-2.18756	2	FALSE
KAE	TGME49_241170	hypothetical protein	0.684147	0.306069	1.06222	19.2089	3.99328	0.00220029	0.0077196	-2.18942	3	TRUE
KAE	TGME49_254810	hypothetical protein	0.941137	0.420964	1.46131	13.5336	3.9927	0.00220247	0.0077196	-2.19044	2	FALSE
KAE	TGME49_234250	hypothetical protein	0.72226	0.321853	1.12267	17.7543	3.98065	0.00224776	0.00785228	-2.21149	2	FALSE
KAE	TGME49_305340	corepressor complex CRC230	0.856402	0.378376	1.33443	14.7617	3.95356	0.00235317	0.0081912	-2.25886	2	FALSE
KAE	TGME49_262620	RNA recognition motif-containing protein	0.827202	0.365266	1.28914	20.2796	3.95177	0.00236031	0.0081912	-2.26199	2	FALSE
KAE	TGME49_301420	hypothetical protein	0.931927	0.409473	1.45438	15.6448	3.93637	0.00242273	0.00838025	-2.28895	4	TRUE
KAE	TGME49_232410	PDI family protein	0.842173	0.366811	1.31754	17.9486	3.90966	0.00253506	0.00874014	-2.33576	3	TRUE
KAE	TGME49_314810	ribosomal protein RPL7	0.67524	0.292375	1.05811	17.6959	3.89201	0.00261223	0.00896171	-2.36671	2	FALSE
KAE	TGME49_232350	lactate dehydrogenase LDH1	1.48351	0.653067	2.31396	19.3506	4.04915	0.00296676	0.00975056	-2.36872	2	FALSE
KAE	TGME49_204480	thioredoxin domain-containing protein	0.654584	0.283303	1.02587	18.0046	3.89067	0.00261821	0.00896171	-2.36907	2	FALSE
KAE	TGME49_258580	rhoptry protein ROP17	0.625753	0.27069	0.980816	18.9724	3.88919	0.0026248	0.00896171	-2.37167	2	FALSE
KAE	TGME49_312480	uracil phosphoribosyltransferase FUR1, putative	0.714306	0.306866	1.12175	16.0231	3.86885	0.00271724	0.00924738	-2.40738	1	FALSE
KAE	TGME49_270150	hypothetical protein	0.741136	0.316909	1.16536	18.1161	3.85533	0.00278058	0.00943253	-2.43114	1	FALSE
KAE	TGME49_210730	ATP-dependent hsl protease ATP-binding subunit hslU, putative	0.745059	0.317843	1.17227	20.2374	3.84862	0.00281254	0.00948249	-2.44292	1	FALSE
KAE	TGME49_201210	hypothetical protein	0.794056	0.338669	1.24944	17.3296	3.84797	0.00281567	0.00948249	-2.44407	2	FALSE
KAE	TGME49_249630	glutathione S-transferase, N-terminal domain-containing protein	0.947598	0.40396	1.49123	18.9195	3.8466	0.00282228	0.00948249	-2.44649	1	FALSE
KAE	TGME49_306060	rhoptry neck protein RON8	0.675507	0.286849	1.06417	19.1838	3.83551	0.00287615	0.00963283	-2.46598	3	TRUE
KAE	TGME49_244560	heat shock protein 90, putative	0.459612	0.194424	0.7248	24.5669	3.82472	0.00292964	0.00973785	-2.48497	2	FALSE
KAE	TGME49_266630	hypothetical protein	0.706463	0.298631	1.1143	17.646	3.82269	0.00293981	0.00973785	-2.48854	5	TRUE
KAE	TGME49_234420	ATPase, AAA family protein	0.787333	0.332673	1.24199	21.4095	3.8215	0.00294582	0.00973785	-2.49065	1	FALSE
KAE	TGME49_211330	methionine aminopeptidase	1.09992	0.464634	1.73521	15.1971	3.82079	0.0029494	0.00973785	-2.4919	1	FALSE
KAE	TGME49_293570	translocation protein sec62, putative	0.816433	0.344777	1.28809	15.5516	3.81994	0.00295366	0.00973785	-2.49339	3	TRUE
KAE	TGME49_258090	hypothetical protein	0.685479	0.288155	1.0828	21.4344	3.80725	0.00301845	0.00988964	-2.51574	3	TRUE
KAE	TGME49_250890	3'-5' exonuclease domain-containing protein	1.04438	0.43843	1.65033	12.8253	3.8035	0.00303783	0.00992234	-2.52233	1	FALSE
KAE	TGME49_308580	Lon protease family protein	0.706369	0.296326	1.11641	18.7563	3.80158	0.00304784	0.00992429	-2.52572	1	FALSE
KAE	TGME49_232130	hypothetical protein	0.616548	0.257235	0.975861	18.9415	3.78665	0.0031267	0.0101497	-2.55203	0	FALSE
KAE	TGME49_267590	hypothetical protein	0.980976	0.408967	1.55298	13.4	3.78458	0.00313781	0.0101546	-2.55568	0	FALSE
KAE	TGME49_221670	transcriptional elongation factor FACT140	2.00619	0.847661	3.16473	13.9517	3.92508	0.00357263	0.0110857	-2.56441	0	FALSE
KAE	TGME49_318510	N-ethylmaleimide-sensitive fusion protein, putative	0.64793	0.269467	1.02639	18.3106	3.77803	0.00317319	0.0102377	-2.56722	1	FALSE
KAE	TGME49_289690	glyceraldehyde-3-phosphate dehydrogenase GAPDH1	0.536946	0.22264	0.851252	24.0602	3.76999	0.00321723	0.0103481	-2.58141	1	FALSE
KAE	TGME49_207460	Rab5B protein	1.24514	0.514106	1.97618	14.4273	3.75874	0.00327989	0.0104848	-2.60126	0	FALSE
KAE	TGME49_209108	hypothetical protein	0.85434	0.352593	1.35609	15.6088	3.75758	0.00328642	0.0104848	-2.6033	1	FALSE
KAE	TGME49_212220	hypothetical protein	0.857299	0.35374	1.36086	13.7508	3.75702	0.00328955	0.0104848	-2.60428	1	FALSE
KAE	TGME49_256990	glycyl-tRNA synthetase	0.577619	0.237915	0.917323	18.7998	3.75234	0.00331607	0.0105375	-2.61254	2	FALSE
KAE	TGME49_313370	hypothetical protein	0.991084	0.407498	1.57467	13.4432	3.74772	0.00334248	0.0105895	-2.6207	1	FALSE
KAE	TGME49_224490	polyprenyl synthetase superfamily protein	0.706159	0.289854	1.12246	16.8514	3.74328	0.00336804	0.0106386	-2.62854	1	FALSE
KAE	TGME49_267430	DnaJ domain-containing protein	0.891725	0.364994	1.41846	14.6033	3.73597	0.00341057	0.0107408	-2.64145	0	FALSE
KAE	TGME49_306350	variable surface lipoprotein	1.03569	0.422266	1.64912	13.6204	3.72589	0.00347019	0.0108648	-2.65926	0	FALSE
KAE	TGME49_310670	glycogen phosphorylase 1, putative	0.867098	0.353518	1.38068	18.2054	3.72582	0.00347056	0.0108648	-2.65938	2	FALSE
KAE	TGME49_251950	ribosomal protein l7/l12 c-terminal domain-containing protein	0.910597	0.369532	1.45166	17.3509	3.71397	0.00354199	0.011029	-2.68032	0	FALSE
KAE	TGME49_233110	IMP dehydrogenas	1.01313	0.411092	1.61518	15.2309	3.71366	0.00354391	0.011029	-2.68087	2	FALSE
KAE	TGME49_219760	N-acetyltransferase family protein	1.67771	0.678858	2.67656	11.9895	3.70662	0.0035871	0.0110979	-2.69332	0	FALSE
KAE	TGME49_294010	yrdC domain-containing protein	0.974413	0.393447	1.55538	12.8367	3.7013	0.00362006	0.0111672	-2.70272	1	FALSE
KAE	TGME49_220860	DEAD/DEAH box helicase	0.775609	0.312821	1.2384	16.0951	3.69848	0.00363769	0.0111888	-2.70771	1	FALSE
KAE	TGME49_271820	lipoyltransferase and lipoate-protein ligase subfamily protein	0.746232	0.30005	1.19241	21.3782	3.69083	0.00368592	0.0113042	-2.72125	0	FALSE
KAE	TGME49_215430	hypothetical protein	0.723245	0.289797	1.15669	15.5386	3.68223	0.00374094	0.0114356	-2.73646	1	FALSE
KAE	TGME49_287500	T complex chaperonin, putative	0.588962	0.23585	0.942074	19.8958	3.68075	0.00375045	0.0114356	-2.73907	1	FALSE
KAE	TGME49_209030	actin ACT1	0.475753	0.190147	0.761358	23.7453	3.67601	0.00378122	0.0114962	-2.74746	1	FALSE
KAE	TGME49_262520	cyclophilin, putative	0.900836	0.359036	1.44264	14.7018	3.66918	0.00382603	0.011599	-2.75956	0	FALSE
KAE	TGME49_202720	RNB family domain-containing protein	0.988499	0.391855	1.58514	13.2126	3.65614	0.00391305	0.0118288	-2.78264	0	FALSE
KAE	TGME49_208590	vacuolar ATP synthase subunit 54kD, putative	0.834052	0.329733	1.33837	14.0838	3.64964	0.00395719	0.0119281	-2.79415	1	FALSE
KAE	TGME49_318400	hypothetical protein	0.722068	0.283581	1.16056	16.5275	3.63398	0.00406564	0.0122201	-2.82189	0	FALSE
KAE	TGME49_271240	hypothetical protein	0.729897	0.286356	1.17344	16.4674	3.63153	0.0040829	0.0122371	-2.82624	0	FALSE
KAE	TGME49_318560	ATPase/histidine kinase/DNA gyrase B/HSP90 domain-containing protein	0.736612	0.288752	1.18447	17.8033	3.6296	0.00409654	0.0122432	-2.82966	0	FALSE
KAE	TGME49_264610	RNA recognition motif-containing protein	0.823763	0.322246	1.32528	17.0488	3.62476	0.00413099	0.0123113	-2.83825	1	FALSE
KAE	TGME49_218840	mutS domain protein	0.829243	0.323456	1.33503	17.0831	3.61806	0.00417907	0.0124195	-2.85011	1	FALSE
KAE	TGME49_268290	DEAD/DEAH box helicase domain-containing protein	0.73256	0.284079	1.18104	16.6206	3.60463	0.00427729	0.0126757	-2.87393	1	FALSE
KAE	TGME49_205250	rhoptry protein ROP18	0.724172	0.280088	1.16826	17.9253	3.59864	0.00432185	0.0127658	-2.88455	3	FALSE
KAE	TGME49_263180	myosin D	0.978298	0.378153	1.57844	15.2128	3.5973	0.00433191	0.0127658	-2.88693	0	FALSE
KAE	TGME49_311090	ubiquitin carboxyl-terminal hydrolase	0.885119	0.340849	1.42939	13.5224	3.5888	0.00439616	0.0129191	-2.90202	1	FALSE
KAE	TGME49_262380	elongation factor Tu, putative	0.811979	0.313109	1.31085	22.7143	3.622	0.00460353	0.0133615	-2.91188	0	FALSE
KAE	TGME49_315220	rhoptry protein ROP14	0.965721	0.369679	1.56176	14.4157	3.5755	0.00449864	0.0131835	-2.92562	1	FALSE
KAE	TGME49_261010	tat-binding family protein, putative	0.566278	0.216383	0.916172	19.3954	3.57153	0.00452971	0.0132378	-2.93267	2	FALSE
KAE	TGME49_309010	elongation factor P, putative	0.888125	0.338349	1.4379	14.5193	3.56492	0.00458189	0.0133533	-2.9444	0	FALSE
KAE	TGME49_232540	FAD binding domain-containing protein	0.778073	0.295945	1.2602	16.9062	3.56139	0.00461003	0.0133615	-2.95067	0	FALSE
KAE	TGME49_233930	CAF1 family ribonuclease	0.809633	0.306215	1.31305	17.5475	3.54912	0.00470922	0.0136116	-2.97246	1	FALSE
KAE	TGME49_243540	WD domain, G-beta repeat-containing protein	0.605365	0.228651	0.98208	17.6068	3.54623	0.00473292	0.0136427	-2.97759	1	FALSE
KAE	TGME49_263750	hypothetical protein	0.732532	0.275607	1.18946	16.6973	3.53788	0.00480205	0.0138043	-2.99243	0	FALSE
KAE	TGME49_218410	ribosomal protein RPP0	0.764798	0.287379	1.24222	19.4069	3.53516	0.00482479	0.013832	-2.99726	1	FALSE
KAE	TGME49_228470	ribosomal protein RPL15	0.510295	0.191082	0.829508	21.7961	3.52779	0.00488694	0.0139721	-3.01035	1	FALSE
KAE	TGME49_240650	coatomer protein complex, subunit alpha, putative	0.613646	0.228674	0.998618	18.7273	3.51763	0.00497398	0.0141826	-3.02841	1	FALSE
KAE	TGME49_221380	alba 1	0.537307	0.199437	0.875176	19.0612	3.50942	0.00504553	0.0143478	-3.04301	1	FALSE
KAE	TGME49_202630	ATP-dependent metallopeptidase HflB subfamily protein	0.616342	0.228459	1.00423	18.5997	3.50657	0.00507058	0.0143803	-3.04807	0	FALSE
KAE	TGME49_204490	hypothetical protein	0.812782	0.300851	1.32471	14.0156	3.50368	0.00509614	0.014414	-3.05321	0	FALSE
KAE	TGME49_203370	hypothetical protein	0.850165	0.312654	1.38768	14.0508	3.49042	0.0052151	0.014687	-3.07679	2	FALSE
KAE	TGME49_240830	hydrolase, alpha/beta fold family protein	0.929879	0.341869	1.51789	13.906	3.48983	0.00522051	0.014687	-3.07785	0	FALSE
KAE	TGME49_314100	tetratricopeptide repeat-containing protein	0.523385	0.191916	0.854853	18.8569	3.4845	0.00526917	0.0147845	-3.08733	1	FALSE
KAE	TGME49_229920	hypothetical protein	0.740489	0.270099	1.21088	17.0304	3.47394	0.00536696	0.0149521	-3.10611	1	FALSE
KAE	TGME49_268830	hypothetical protein	0.655209	0.238968	1.07145	18.6933	3.47374	0.00536887	0.0149521	-3.10647	0	FALSE
KAE	TGME49_226970	ribosomal protein RPS11	0.470451	0.17156	0.769342	22.3343	3.47346	0.00537142	0.0149521	-3.10696	1	FALSE
KAE	TGME49_263870	glutamate-tRNA ligase	0.524585	0.191098	0.858072	19.2098	3.47135	0.0053912	0.0149677	-3.11071	1	FALSE
KAE	TGME49_263320	hypothetical protein	0.927422	0.337342	1.5175	15.9512	3.46839	0.00541907	0.0150056	-3.11597	1	FALSE
KAE	TGME49_235150	transporter, major facilitator family protein	0.942642	0.341481	1.5438	12.4691	3.46033	0.00549575	0.0151781	-3.13032	1	FALSE
KAE	TGME49_314080	hypothetical protein	0.682861	0.245746	1.11998	16.0207	3.44746	0.00562054	0.0154822	-3.15323	1	FALSE
KAE	TGME49_260170	elongation factor EF-G, putative	0.727404	0.261458	1.19335	21.188	3.4451	0.00564369	0.0155055	-3.15743	0	FALSE
KAE	TGME49_224060	thioredoxin, putative	0.691854	0.248203	1.1355	16.5448	3.4414	0.00568026	0.0155654	-3.16402	0	FALSE
KAE	TGME49_263050	ribosomal protein RPL13	0.477275	0.171053	0.783497	21.4425	3.43949	0.00569924	0.0155721	-3.16742	1	FALSE
KAE	TGME49_266060	ribosomal protein RPSA	0.549358	0.196753	0.901963	19.1658	3.43818	0.00571222	0.0155721	-3.16974	1	FALSE
KAE	TGME49_288400	LETM1 family protein	1.09412	0.391236	1.79701	13.0386	3.43512	0.0057428	0.0156151	-3.17519	0	FALSE
KAE	TGME49_224890	hypothetical protein	0.736653	0.262132	1.21117	13.8993	3.42586	0.00583643	0.0157955	-3.19168	0	FALSE
KAE	TGME49_213600	hypothetical protein	0.867827	0.308767	1.42689	13.766	3.4256	0.00583911	0.0157955	-3.19215	0	FALSE
KAE	TGME49_247470	nucleolar protein, putative	0.608374	0.216148	1.0006	16.9835	3.42291	0.00586654	0.0158102	-3.19693	1	FALSE
KAE	TGME49_261950	ATP synthase beta subunit ATP-B	0.754441	0.267933	1.24095	21.2929	3.42214	0.00587452	0.0158102	-3.19831	0	FALSE
KAE	TGME49_269900	WD domain, G-beta repeat-containing protein	0.73117	0.259357	1.20298	14.4192	3.41988	0.00589774	0.0158324	-3.20233	0	FALSE
KAE	TGME49_227620	dense granule protein GRA2	1.58578	0.566851	2.60471	18.2617	3.5996	0.00718695	0.0182048	-3.21605	1	FALSE
KAE	TGME49_304680	ubiquitin family protein	0.894153	0.315379	1.47293	13.436	3.4093	0.00600774	0.0160717	-3.22117	0	FALSE
KAE	TGME49_244690	hypothetical protein	0.769371	0.271233	1.26751	15.3488	3.40838	0.00601737	0.0160717	-3.2228	2	FALSE
KAE	TGME49_227600	ribosomal protein RPL34	0.849399	0.299128	1.39967	19.5134	3.40641	0.0060381	0.0160863	-3.22631	2	FALSE
KAE	TGME49_273560	kinesin heavy chain, putative	0.972439	0.340195	1.60468	15.1354	3.39422	0.00616821	0.0163916	-3.24803	1	FALSE
KAE	TGME49_257070	hypothetical protein	2.25489	0.796975	3.7128	14.2216	3.57724	0.00742178	0.0184669	-3.25007	0	FALSE
KAE	TGME49_309960	hypothetical protein	0.853204	0.298237	1.40817	13.2845	3.39271	0.00618446	0.0163935	-3.25071	0	FALSE
KAE	TGME49_253430	asparagine synthetase, putative	0.523901	0.182877	0.864925	20.7416	3.39021	0.00621164	0.0163996	-3.25518	1	FALSE
KAE	TGME49_232710	ribosomal protein RPS3A	0.456141	0.159174	0.753108	22.2345	3.38963	0.00621786	0.0163996	-3.2562	1	FALSE
KAE	TGME49_224700	hypothetical protein	0.700813	0.243969	1.15766	14.8787	3.3853	0.00626522	0.0164833	-3.26392	1	FALSE
KAE	TGME49_236210	peptidase M16 family potein, putative	0.67146	0.233142	1.10978	21.8141	3.38059	0.00631704	0.0165783	-3.27231	0	FALSE
KAE	TGME49_264950	hypothetical protein	1.29385	0.447783	2.13991	10.9098	3.37475	0.00638188	0.0167069	-3.28271	0	FALSE
KAE	TGME49_214320	facilitative glucose transporter GT1	0.565939	0.195427	0.936451	19.8244	3.37077	0.0064265	0.0167821	-3.2898	1	FALSE
KAE	TGME49_204050	subtilisin SUB1	0.843364	0.290709	1.39602	15.7634	3.36762	0.00646205	0.016785	-3.29542	2	FALSE
KAE	TGME49_215920	hypothetical protein	0.887759	0.305849	1.46967	14.2275	3.36668	0.00647272	0.016785	-3.2971	0	FALSE
KAE	TGME49_267060	ribosomal protein RPL14	0.941288	0.324248	1.55833	16.4922	3.36644	0.00647537	0.016785	-3.29751	1	FALSE
KAE	TGME49_248810	nuclear factor NF7	0.681804	0.233984	1.12962	17.4027	3.35983	0.00655072	0.0169388	-3.30929	1	FALSE
KAE	TGME49_269980	preprotein translocase Sec61, putative	0.50801	0.173788	0.842233	21.6132	3.35428	0.0066148	0.0170626	-3.31919	1	FALSE
KAE	TGME49_255190	myosin C	0.616834	0.208508	1.02516	18.8426	3.33368	0.00685792	0.0176466	-3.3559	1	FALSE
KAE	TGME49_290950	clathrin heavy chain, putative	0.442107	0.148993	0.73522	22.0398	3.32854	0.00692	0.017763	-3.36506	1	FALSE
KAE	TGME49_288650	dense granule protein GRA12	0.784664	0.26368	1.30565	20.9426	3.32802	0.00702154	0.0179799	-3.37454	1	FALSE
KAE	TGME49_318440	helicase associated domain (ha2) protein	0.61974	0.207436	1.03204	19.2367	3.31706	0.00706068	0.0180364	-3.38551	1	FALSE
KAE	TGME49_205580	nuclear factor NF4	0.978028	0.325995	1.63006	12.9081	3.31012	0.00714718	0.0181944	-3.39788	1	FALSE
KAE	TGME49_249215	hypothetical protein	1.48337	0.4942	2.47254	11.69	3.30933	0.00715703	0.0181944	-3.39928	0	FALSE
KAE	TGME49_234450	ribosomal protein RPS15A	0.452374	0.150433	0.754314	21.2482	3.30627	0.00719564	0.0182048	-3.40475	1	FALSE
KAE	TGME49_313770	hypothetical protein	0.682455	0.226372	1.13854	15.6377	3.30212	0.00724826	0.0182941	-3.41215	0	FALSE
KAE	TGME49_214840	AP2 domain transcription factor AP2X-7	0.703071	0.232313	1.17383	15.0824	3.29582	0.00732887	0.0183535	-3.42338	1	FALSE
KAE	TGME49_249850	GAP40 protein	0.686391	0.22678	1.146	18.1455	3.29566	0.00733083	0.0183535	-3.42365	2	FALSE
KAE	TGME49_292020	GCC2 and GCC3 domain-containing protein	0.718645	0.237309	1.19998	14.4247	3.29479	0.00734206	0.0183535	-3.42521	1	FALSE
KAE	TGME49_228170	inner membrane complex protein IMC2A	0.595885	0.1967	0.99507	17.5312	3.2942	0.00734969	0.0183535	-3.42626	1	FALSE
KAE	TGME49_257500	hypothetical protein	1.12529	0.371293	1.87928	13.4664	3.29349	0.00735881	0.0183535	-3.42752	0	FALSE
KAE	TGME49_266070	ribosomal protein RPL31	0.515424	0.168995	0.861853	19.8475	3.28331	0.00749157	0.0185967	-3.44567	1	FALSE
KAE	TGME49_264600	hypothetical protein	0.956623	0.313148	1.6001	12.8132	3.28074	0.00752553	0.0186372	-3.45026	1	FALSE
KAE	TGME49_282040	hypothetical protein	0.675174	0.220027	1.13032	16.4273	3.2736	0.00762044	0.018828	-3.46298	0	FALSE
KAE	TGME49_207620	pyridine nucleotide-disulfide oxidoreductase domain-containing protein	0.53579	0.173407	0.898174	20.8593	3.26279	0.00776668	0.0191314	-3.48226	1	FALSE
KAE	TGME49_247770	hypothetical protein	1.12396	0.363549	1.88438	14.3911	3.26185	0.0077795	0.0191314	-3.48393	0	FALSE
KAE	TGME49_291890	microneme protein MIC1	0.714436	0.23065	1.19822	17.325	3.25891	0.00781981	0.0191642	-3.48917	2	FALSE
KAE	TGME49_235930	domain K- type RNA binding proteins family protein	0.568993	0.183615	0.954371	19.092	3.25823	0.00782915	0.0191642	-3.49038	2	FALSE
KAE	TGME49_236820	hypothetical protein	0.804075	0.258991	1.34916	14.7416	3.25533	0.00786912	0.0192174	-3.49555	0	FALSE
KAE	TGME49_250810	ribosomal protein RPL35	0.627082	0.201232	1.05293	17.9195	3.2496	0.00794884	0.0193592	-3.50577	1	FALSE
KAE	TGME49_230570	transporter, major facilitator family protein	0.875552	0.28077	1.47033	12.9584	3.24852	0.00796387	0.0193592	-3.50768	0	FALSE
KAE	TGME49_227830	mitochondrial inner membrane translocase TIM44, putative	0.803178	0.25654	1.34982	16.0123	3.24245	0.00804935	0.0195054	-3.5185	0	FALSE
KAE	TGME49_227280	dense granule protein GRA3	0.610474	0.194884	1.02606	20.059	3.24163	0.00806099	0.0195054	-3.51997	0	FALSE
KAE	TGME49_259880	hypothetical protein	1.18576	0.375806	1.9957	12.8231	3.23072	0.00821727	0.019838	-3.53942	0	FALSE
KAE	TGME49_216620	EF hand domain-containing protein	0.648881	0.205217	1.09255	16.2409	3.22755	0.0082632	0.0199034	-3.54507	1	FALSE
KAE	TGME49_230420	sarco/endoplasmic reticulum Ca2+-ATPase	0.564774	0.177957	0.951591	17.9788	3.22204	0.00834368	0.0200514	-3.55488	2	FALSE
KAE	TGME49_290900	hydrolase, NUDIX family protein	0.775314	0.243034	1.30759	17.3313	3.2144	0.00845675	0.0202695	-3.56851	0	FALSE
KAE	TGME49_236250	regulator of chromosome condensation (RCC1) repeat-containing protein	1.1564	0.362224	1.95057	13.4447	3.21332	0.00847284	0.0202695	-3.57044	0	FALSE
KAE	TGME49_244320	ribosomal protein RPL24	0.523981	0.163667	0.884294	20.0784	3.20919	0.00853455	0.0203709	-3.57779	1	FALSE
KAE	TGME49_256000	endoplasmic reticulum retention receptor	0.56374	0.175623	0.951857	17.5537	3.20537	0.00859228	0.0204624	-3.58461	1	FALSE
KAE	TGME49_271888	3-ketoacyl-CoA reductase, putative	0.583513	0.181615	0.985412	17.0223	3.20403	0.00861258	0.0204646	-3.587	1	FALSE
KAE	TGME49_202680	peptidase M16, alpha subunit, putative	0.6873	0.213543	1.16106	21.6212	3.20149	0.00865112	0.02051	-3.59152	0	FALSE
KAE	TGME49_215590	flavoprotein subunit of succinate dehydrogenase	0.820362	0.254555	1.38617	22.2589	3.23989	0.00911127	0.0211727	-3.59608	0	FALSE
KAE	TGME49_217050	ADA2-A transcriptional co-activator SAGA component	0.749545	0.231798	1.26729	14.2131	3.19479	0.0087539	0.0207071	-3.60347	2	FALSE
KAE	TGME49_261570	ribosomal protein RPL7A	0.40936	0.126284	0.692436	23.0818	3.19127	0.00880829	0.0207891	-3.60973	1	FALSE
KAE	TGME49_243530	pentatricopeptide repeat domain-containing protein	0.796264	0.244218	1.34831	13.4485	3.18305	0.00893678	0.0210453	-3.62438	0	FALSE
KAE	TGME49_278250	hypothetical protein	0.684667	0.209755	1.15958	16.3968	3.18147	0.0089617	0.021057	-3.62719	0	FALSE
KAE	TGME49_291350	hypothetical protein	0.602574	0.184349	1.0208	17.8078	3.17953	0.00899249	0.0210824	-3.63066	0	FALSE
KAE	TGME49_284040	hypothetical protein	1.17246	0.357774	1.98714	12.7355	3.17592	0.00904976	0.0211457	-3.63708	0	FALSE
KAE	TGME49_243910	Cof family hydrolase subfamily protein	0.635781	0.193922	1.07764	17.4788	3.17531	0.00905958	0.0211457	-3.63818	1	FALSE
KAE	TGME49_257300	hypothetical protein	0.784255	0.238812	1.3297	15.0283	3.173	0.0090965	0.0211727	-3.64229	2	FALSE
KAE	TGME49_231480	GCN1, putative	0.684367	0.207785	1.16095	14.196	3.16894	0.00916189	0.0212435	-3.64953	1	FALSE
KAE	TGME49_287220	hypothetical protein	0.922631	0.279192	1.56607	12.1922	3.16434	0.00923653	0.0213559	-3.65773	1	FALSE
KAE	TGME49_295380	hypothetical protein	0.7274	0.219973	1.23483	16.9187	3.16346	0.00925087	0.0213559	-3.6593	0	FALSE
KAE	TGME49_249390	glutamate/leucine/phenylalanine/valine dehydrogenase family protein	0.837595	0.25295	1.42224	20.4831	3.19222	0.00961952	0.0220622	-3.66231	0	FALSE
KAE	TGME49_229250	ribosomal protein RPL28	0.526541	0.157403	0.895679	19.215	3.14779	0.00951008	0.0218744	-3.68721	1	FALSE
KAE	TGME49_273840	brix domain-containing protein	0.722489	0.215914	1.22906	13.8303	3.14738	0.0095169	0.0218744	-3.68794	0	FALSE
KAE	TGME49_214440	4'-phosphopantetheinyl transferase superfamily protein	0.715005	0.212428	1.21758	15.4593	3.13955	0.0096492	0.0220822	-3.70188	1	FALSE
KAE	TGME49_258000	hypothetical protein	0.715071	0.211953	1.21819	17.1477	3.13647	0.00970186	0.0221202	-3.70737	0	FALSE
KAE	TGME49_207630	peptidyl-tRNA hydrolase domain-containing protein	0.890437	0.263864	1.51701	12.8821	3.13613	0.00970772	0.0221202	-3.70798	0	FALSE
KAE	TGME49_238250	ribosomal protein RPL36	0.659925	0.195228	1.12462	17.3019	3.13391	0.00974576	0.022159	-3.71193	1	FALSE
KAE	TGME49_288830	NADH dehydrogenase (NDH2-II)	0.547945	0.161193	0.934698	21.5189	3.12655	0.00987312	0.0224003	-3.72503	0	FALSE
KAE	TGME49_243490	BCS1 family isoform 9, putative	0.668311	0.196358	1.14027	17.9969	3.12494	0.00990137	0.0224162	-3.72791	0	FALSE
KAE	TGME49_272670	peptidase family M3 protein	0.720293	0.210179	1.23041	14.7072	3.11605	0.0100579	0.0227219	-3.74374	0	FALSE
KAE	TGME49_227960	PCI domain-containing protein	0.61817	0.180066	1.05627	16.3106	3.11381	0.0100978	0.0227631	-3.74773	1	FALSE
KAE	TGME49_208090	5-formyltetrahydrofolate cyclo-ligase	1.95605	0.568448	3.34366	11.5774	3.14514	0.0105413	0.0233714	-3.75056	0	FALSE
KAE	TGME49_237010	hypothetical protein	0.709619	0.205956	1.21328	22.1845	3.12684	0.0103825	0.0233054	-3.75475	0	FALSE
KAE	TGME49_300200	histone H2AZ	2.04697	0.587247	3.50669	16.131	3.24337	0.012092	0.0255653	-3.76394	0	FALSE
KAE	TGME49_210690	ribosomal protein RPS6	0.425623	0.122577	0.72867	21.5102	3.09941	0.0103579	0.0232998	-3.77337	1	FALSE
KAE	TGME49_261460	transcriptional elongation factor FACT80	0.501339	0.143983	0.858695	19.0728	3.09594	0.0104215	0.0233324	-3.77954	1	FALSE
KAE	TGME49_252270	L1P family of ribosomal protein	0.909062	0.260884	1.55724	16.5016	3.09501	0.0104387	0.0233324	-3.78121	1	FALSE
KAE	TGME49_315610	hypothetical protein	0.702568	0.201423	1.20371	15.7048	3.09376	0.0104617	0.0233342	-3.78342	1	FALSE
KAE	TGME49_202390	S15 sporozoite-expressed protein	0.585368	0.167547	1.00319	17.9829	3.09173	0.0104994	0.0233689	-3.78704	2	FALSE
KAE	TGME49_203280	hypothetical protein	0.886669	0.253287	1.52005	12.6006	3.08928	0.0105448	0.0233714	-3.79139	2	FALSE
KAE	TGME49_256980	glycerol-3-phosphate-acyltransferase	0.72261	0.205874	1.23935	14.049	3.08601	0.010606	0.0234467	-3.79722	1	FALSE
KAE	TGME49_309120	ribosomal protein RPL4	0.464265	0.132067	0.796462	20.8781	3.08412	0.0106415	0.0234467	-3.80059	1	FALSE
KAE	TGME49_220270	alveolin domain containing intermediate filament IMC6	0.864272	0.245812	1.48273	12.8203	3.08391	0.0106455	0.0234467	-3.80096	1	FALSE
KAE	TGME49_208830	hypothetical protein	0.677778	0.19258	1.16298	15.234	3.08269	0.0106683	0.023448	-3.80312	2	FALSE
KAE	TGME49_251890	hypothetical protein	0.642866	0.182216	1.10352	16.8903	3.07972	0.0107245	0.0235226	-3.80841	0	FALSE
KAE	TGME49_220200	hypothetical protein	0.961547	0.270693	1.6524	13.8933	3.07147	0.010882	0.0238184	-3.82309	0	FALSE
KAE	TGME49_245620	ribosomal-ubiquitin protein RPS27A	0.638838	0.177696	1.09998	21.1641	3.05716	0.0111607	0.024378	-3.84855	1	FALSE
KAE	TGME49_288860	RuvB family 2 protein	0.505624	0.140248	0.871001	17.7187	3.05386	0.0112261	0.0243825	-3.85442	1	FALSE
KAE	TGME49_207760	DnaJ C terminal region domain-containing protein	0.708186	0.196255	1.22012	19.2885	3.0528	0.0112472	0.0243825	-3.85631	0	FALSE
KAE	TGME49_201760	hypothetical protein	0.70574	0.195446	1.21603	15.0607	3.05201	0.0112628	0.0243825	-3.8577	0	FALSE
KAE	TGME49_240690	S-adenosyl methionine synthetase	0.69671	0.192881	1.20054	13.636	3.05162	0.0112705	0.0243825	-3.8584	0	FALSE
KAE	TGME49_313230	eukaryotic initiation factor-2, alpha subunit	0.529002	0.146403	0.911602	19.464	3.05123	0.0112784	0.0243825	-3.8591	1	FALSE
KAE	TGME49_313100	signal recognition particle SRP54 protein	0.65083	0.179848	1.12181	15.5378	3.04948	0.0113134	0.0243877	-3.86222	1	FALSE
KAE	TGME49_277000	transport protein Sec24, putative	0.664033	0.18339	1.14468	13.8279	3.0488	0.011327	0.0243877	-3.86343	1	FALSE
KAE	TGME49_320592	hypothetical protein	0.652144	0.178797	1.12549	16.749	3.04037	0.0114971	0.0247036	-3.87842	2	FALSE
KAE	TGME49_320220	ubiquinol cytochrome c oxidoreductase, putative	0.609789	0.166823	1.05276	19.0776	3.03788	0.0115478	0.0247407	-3.88284	0	FALSE
KAE	TGME49_202530	aspartate-tRNA ligase	0.519945	0.142161	0.897728	17.7681	3.03722	0.0115613	0.0247407	-3.88401	1	FALSE
KAE	TGME49_288990	hypothetical protein	0.868278	0.236648	1.49991	15.5625	3.0336	0.0116356	0.0248493	-3.89045	0	FALSE
KAE	TGME49_300000	ribosomal protein RPL18	0.422505	0.115004	0.730007	21.386	3.03212	0.011666	0.0248639	-3.89308	1	FALSE
KAE	TGME49_294620	eukaryotic initiation factor-3, subunit 8, putative	0.524475	0.142199	0.906751	20.3822	3.02768	0.0117581	0.0249921	-3.90098	1	FALSE
KAE	TGME49_207640	isoleucyl-tRNA synthetase family protein	0.508727	0.137838	0.879616	18.8742	3.02694	0.0117735	0.0249921	-3.9023	1	FALSE
KAE	TGME49_206470	pyruvate dehydrogenase complex subunit PDH-E3II	0.562149	0.150808	0.97349	20.7285	3.01586	0.0120064	0.0254352	-3.92197	1	FALSE
KAE	TGME49_275802	SRP72 RNA-binding domain-containing protein	0.890477	0.237754	1.5432	15.0557	3.01062	0.0121183	0.0255697	-3.93129	1	FALSE
KAE	TGME49_229480	calcium binding protein precursor, putative	0.855979	0.227665	1.48429	14.464	3.00641	0.012209	0.0256615	-3.93877	0	FALSE
KAE	TGME49_286630	redoxin domain-containing protein	0.725321	0.192901	1.25774	18.5357	3.00634	0.0122105	0.0256615	-3.9389	1	FALSE
KAE	TGME49_219710	hypothetical protein	1.34086	0.35487	2.32685	11.8721	3.00105	0.0123254	0.0258514	-3.9483	1	FALSE
KAE	TGME49_318410	TCP-1 chaperonin, putative	0.587321	0.154362	1.02028	17.9903	2.99358	0.0124894	0.0261239	-3.96157	1	FALSE
KAE	TGME49_292035	hypothetical protein	0.786679	0.206623	1.36674	12.9708	2.99288	0.0125048	0.0261239	-3.9628	0	FALSE
KAE	TGME49_211480	GTP-binding protein engA, putative	0.756105	0.197205	1.31501	14.5083	2.98545	0.0126704	0.0264175	-3.976	0	FALSE
KAE	TGME49_252360	rhoptry kinase family protein ROP24 (incomplete catalytic triad)	0.592123	0.154	1.03025	16.0485	2.98248	0.0127371	0.0265042	-3.98127	1	FALSE
KAE	TGME49_215370	hypothetical protein	0.778893	0.20159	1.3562	13.7868	2.97739	0.0128524	0.0266577	-3.99031	0	FALSE
KAE	TGME49_260630	DnaJ family Sec63 protein	0.873082	0.225882	1.52028	14.0746	2.977	0.0128614	0.0266577	-3.99101	2	FALSE
KAE	TGME49_286450	dense granule protein GRA5	1.95306	0.49407	3.41206	16.9505	3.09612	0.0150622	0.0301296	-3.99338	0	FALSE
KAE	TGME49_253360	hypothetical protein	0.696652	0.176933	1.21637	15.3519	2.95807	0.0132996	0.0275119	-4.02458	0	FALSE
KAE	TGME49_278660	P-type ATPase4, putative	0.558161	0.141498	0.974824	17.023	2.95622	0.0133433	0.0275484	-4.02787	1	FALSE
KAE	TGME49_249690	hypothetical protein	0.706571	0.178297	1.23485	16.9462	2.9516	0.0134528	0.0277202	-4.03606	0	FALSE
KAE	TGME49_300100	rhoptry neck protein RON2	0.478782	0.120467	0.837097	19.5086	2.94872	0.0135216	0.0278076	-4.04117	2	FALSE
KAE	TGME49_249570	hypothetical protein	0.803828	0.20083	1.40683	14.483	2.94177	0.0136891	0.0280974	-4.05349	0	FALSE
KAE	TGME49_205700	cyclophilin precursor	1.437	0.35077	2.52324	15.6724	2.9986	0.0152056	0.0301423	-4.06942	2	FALSE
KAE	TGME49_263040	ribosomal protein RPS16	0.392702	0.0969717	0.688432	22.0314	2.93042	0.0139673	0.0285505	-4.07363	1	FALSE
KAE	TGME49_251630	slc30a2 protein	0.710802	0.17548	1.24612	13.9245	2.93019	0.013973	0.0285505	-4.07403	2	FALSE
KAE	TGME49_212250	XPG N-terminal domain-containing protein	0.468292	0.115522	0.821062	19.1717	2.92945	0.0139911	0.0285505	-4.07533	1	FALSE
KAE	TGME49_278830	glucose-6-phosphate 1-dehydrogenase	0.504407	0.12425	0.884563	19.1916	2.92806	0.0140257	0.0285658	-4.0778	1	FALSE
KAE	TGME49_258470	hypothetical protein	2.01834	0.491143	3.54554	11.8063	2.98228	0.0151217	0.0301423	-4.0785	1	FALSE
KAE	TGME49_223000	dynein light chain DLC	0.722039	0.177626	1.26645	16.697	2.92681	0.0140569	0.0285742	-4.08002	2	FALSE
KAE	TGME49_311470	rhoptry neck protein RON5	0.519711	0.126193	0.913228	18.9314	2.91447	0.0143675	0.0291495	-4.10188	2	FALSE
KAE	TGME49_295690	ubiquinone/menaquinone biosynthesis methyltransferase subfamily protein	0.716158	0.173409	1.25891	15.0209	2.91187	0.0144339	0.0291616	-4.10649	0	FALSE
KAE	TGME49_215775	rhoptry protein ROP8	0.750191	0.18158	1.3188	18.3151	2.91151	0.0144431	0.0291616	-4.10712	1	FALSE
KAE	TGME49_309810	ribosomal protein RPP2	1.0282	0.24873	1.80767	13.1526	2.91099	0.0144564	0.0291616	-4.10805	0	FALSE
KAE	TGME49_213910	hypothetical protein	0.670861	0.160899	1.18082	16.115	2.90306	0.0146608	0.0294719	-4.12208	1	FALSE
KAE	TGME49_227860	hypothetical protein	0.982704	0.235639	1.72977	14.2004	2.90286	0.0146661	0.0294719	-4.12244	0	FALSE
KAE	TGME49_214610	hypothetical protein	0.763255	0.182252	1.34426	13.5766	2.89903	0.0147659	0.029616	-4.12921	1	FALSE
KAE	TGME49_247520	hypothetical protein	2.09376	0.484517	3.70299	17.0909	3.00926	0.017165	0.0330458	-4.12929	2	FALSE
KAE	TGME49_300310	26S proteasome regulatory subunit, S6a family AAA ATpase	0.560907	0.132183	0.98963	16.5829	2.88719	0.0150791	0.0301296	-4.15017	1	FALSE
KAE	TGME49_292220	PCI domain-containing protein	0.479048	0.112477	0.845619	17.9133	2.88392	0.0151667	0.0301423	-4.15596	2	FALSE
KAE	TGME49_216860	DEAD (Asp-Glu-Ala-Asp) box polypeptide DDX39	0.421569	0.0987765	0.744362	22.1799	2.88209	0.015216	0.0301423	-4.1592	1	FALSE
KAE	TGME49_246720	hypothetical protein	0.659087	0.154349	1.16382	15.9036	2.88163	0.0152283	0.0301423	-4.16	0	FALSE
KAE	TGME49_229950	26S proteasome regulatory subunit 6b, putative	0.514798	0.120168	0.909428	17.826	2.87878	0.0153054	0.0301773	-4.16504	1	FALSE
KAE	TGME49_248390	ribosomal protein RPL26	0.406713	0.0949172	0.718509	20.2733	2.87859	0.0153106	0.0301773	-4.16539	1	FALSE
KAE	TGME49_222210	SPFH domain / Band 7 family protein	0.65506	0.152739	1.15738	15.4405	2.87781	0.0153318	0.0301773	-4.16677	0	FALSE
KAE	TGME49_217020	ATPase, AFG1 family protein	0.590927	0.13726	1.04459	18.1391	2.87447	0.0154227	0.0302996	-4.17266	0	FALSE
KAE	TGME49_252465	radical SAM domain-containing protein	0.619294	0.142176	1.09641	16.4604	2.8644	0.0157006	0.0307409	-4.19048	0	FALSE
KAE	TGME49_238950	fatty acyl-CoA desaturase, putative	0.554995	0.127388	0.982602	16.5495	2.86422	0.0157056	0.0307409	-4.19079	0	FALSE
KAE	TGME49_233460	SAG-related sequence SRS29B	0.957294	0.216186	1.6984	19.0167	2.91483	0.0168886	0.0326927	-4.19097	0	FALSE
KAE	TGME49_306600	RNA recognition motif-containing protein	0.771775	0.176155	1.36739	13.8516	2.85945	0.0158387	0.0309441	-4.19921	0	FALSE
KAE	TGME49_277500	26S proteasome regulatory subunit 7, putative	0.703305	0.159381	1.24723	15.826	2.85343	0.0160087	0.0312184	-4.20985	2	FALSE
KAE	TGME49_262640	Cg8 family protein	0.654852	0.146232	1.16347	17.6511	2.84126	0.0163577	0.0318402	-4.23134	1	FALSE
KAE	TGME49_258850	hypothetical protein	0.616662	0.136819	1.0965	15.7597	2.83602	0.0165103	0.0320366	-4.24059	0	FALSE
KAE	TGME49_267400	ribosomal protein RPL32	0.385074	0.0854038	0.684745	22.0297	2.83571	0.0165194	0.0320366	-4.24114	2	FALSE
KAE	TGME49_262670	ribosomal protein RPL18A	0.344381	0.0747959	0.613966	22.9978	2.81907	0.0170141	0.0328752	-4.27051	1	FALSE
KAE	TGME49_266990	beta-COP	0.455618	0.0985246	0.812711	19.6773	2.81567	0.0171169	0.0330134	-4.27651	1	FALSE
KAE	TGME49_213670	hypothetical protein	0.72358	0.155823	1.29134	13.52	2.81246	0.0172145	0.0330807	-4.28216	0	FALSE
KAE	TGME49_202080	hypothetical protein	0.699107	0.149473	1.24874	13.5338	2.80693	0.017384	0.0333222	-4.2919	1	FALSE
KAE	TGME49_227948	peptidase M16 inactive domain-containing protein	0.586646	0.125325	1.04797	18.6019	2.8063	0.0174034	0.0333222	-4.29301	0	FALSE
KAE	TGME49_304710	eukaryotic peptide chain release factor, putative	0.437433	0.0926679	0.782199	18.6531	2.79995	0.0176004	0.0336385	-4.30421	1	FALSE
KAE	TGME49_266260	hypothetical protein	0.761883	0.161096	1.36267	13.0309	2.79853	0.0176449	0.0336625	-4.30671	0	FALSE
KAE	TGME49_306030	glutathione s-transferase, n-terminal domain containing protein	0.441733	0.092744	0.790722	18.5131	2.79325	0.0178106	0.0338754	-4.31601	1	FALSE
KAE	TGME49_254440	ribosomal protein RPL12	0.488934	0.10261	0.875258	17.9886	2.79293	0.0178207	0.0338754	-4.31657	1	FALSE
KAE	TGME49_263500	vacuolar protein sorting-associated protein 26, putative	0.466625	0.0967363	0.836514	17.8607	2.78393	0.0181072	0.0343581	-4.33241	1	FALSE
KAE	TGME49_207720	hypothetical protein	0.615227	0.127249	1.10321	13.8561	2.78226	0.018161	0.0343984	-4.33536	1	FALSE
KAE	TGME49_291950	RNA recognition motif-containing protein	0.759942	0.156118	1.36377	13.5433	2.77736	0.0183194	0.0346362	-4.34398	0	FALSE
KAE	TGME49_222380	importin-beta N-terminal domain-containing protein	0.47938	0.0980183	0.860741	18.2993	2.77399	0.0184291	0.0347813	-4.34991	1	FALSE
KAE	TGME49_273730	phospholipase, patatin family protein	0.722961	0.145454	1.30047	17.1895	2.76261	0.0188046	0.0354265	-4.36992	0	FALSE
KAE	TGME49_248100	synaptobrevin protein	0.602781	0.120953	1.08461	14.8194	2.76077	0.0188661	0.0354278	-4.37316	0	FALSE
KAE	TGME49_203840	DEAD/DEAH box helicase domain-containing protein	0.709707	0.142071	1.27734	12.9633	2.75912	0.0189211	0.0354278	-4.37605	0	FALSE
KAE	TGME49_243570	ribosomal protein RPS26	0.528606	0.105738	0.951474	19.5728	2.7586	0.0189385	0.0354278	-4.37696	0	FALSE
KAE	TGME49_268650	chaperone clpB protein, putative	0.63562	0.127138	1.1441	20.1947	2.75857	0.0189396	0.0354278	-4.37702	0	FALSE
KAE	TGME49_316120	hypothetical protein	1.16886	0.232179	2.10555	10.7482	2.7538	0.0191005	0.0356655	-4.38541	0	FALSE
KAE	TGME49_237100	RAP domain-containing protein	1.40729	0.272176	2.5424	11.9665	2.73981	0.019764	0.0367742	-4.41485	0	FALSE
KAE	TGME49_285750	6,7-dihydropteridine reductase	1.1346	0.215876	2.05332	14.2786	2.75963	0.0205164	0.0376431	-4.41793	0	FALSE
KAE	TGME49_246530	phospholipase D active site domain-containing protein	0.709455	0.137023	1.28189	15.3151	2.73503	0.0197463	0.0367742	-4.41836	0	FALSE
KAE	TGME49_252500	polo kinase	0.797763	0.152947	1.44258	12.5277	2.73023	0.019915	0.03699	-4.42678	0	FALSE
KAE	TGME49_205510	nucleolar protein 5, putative	0.465184	0.0888273	0.84154	18.4193	2.72764	0.0200067	0.037095	-4.43133	1	FALSE
KAE	TGME49_263760	hypothetical protein	0.807605	0.153654	1.46156	13.4403	2.72531	0.0200895	0.0371831	-4.43542	0	FALSE
KAE	TGME49_211090	aminotransferase, class V superfamily protein	0.627581	0.119096	1.13607	18.8092	2.72366	0.0201482	0.0372265	-4.43831	0	FALSE
KAE	TGME49_229670	ribosomal protein RPS23	0.391518	0.0740821	0.708954	21.264	2.72181	0.0202144	0.0372429	-4.44156	1	FALSE
KAE	TGME49_273460	eukaryotic translation initiation factor 3 subunit 6 interacting protein	0.416384	0.0787414	0.754027	20.1024	2.72144	0.0202277	0.0372429	-4.44221	2	FALSE
KAE	TGME49_314970	root hair defective 3 gtp-binding protein (rhd3) protein	0.441477	0.0831553	0.799799	18.0532	2.71892	0.0203181	0.0373442	-4.44662	1	FALSE
KAE	TGME49_254030	zinc finger CDGSH-type domain-containing protein	0.633057	0.115434	1.15068	17.1582	2.69893	0.0210506	0.0385561	-4.48165	1	FALSE
KAE	TGME49_242330	ribosomal protein RPS5	0.409563	0.0732919	0.745835	19.9381	2.68777	0.0214705	0.0392572	-4.50117	1	FALSE
KAE	TGME49_203310	dense granule protein GRA7	1.4391	0.230952	2.64725	17.1381	2.75503	0.025269	0.0447295	-4.52843	0	FALSE
KAE	TGME49_319090	IgA-specific serine endopeptidase	1.13132	0.194668	2.06797	13.2224	2.68583	0.022587	0.0411559	-4.52851	0	FALSE
KAE	TGME49_294340	hypothetical protein	0.640596	0.11014	1.17105	16.0276	2.665	0.0223542	0.0408022	-4.54098	1	FALSE
KAE	TGME49_209910	histone H2Bv	1.48989	0.231699	2.74809	18.8324	2.73881	0.0259047	0.0455034	-4.5539	0	FALSE
KAE	TGME49_313820	dynactin p25, putative	0.599045	0.10045	1.09764	13.8921	2.65139	0.0228992	0.0416529	-4.56473	1	FALSE
KAE	TGME49_314295	ribosomal l25 family protein	0.823046	0.136783	1.50931	13.8909	2.64664	0.0230925	0.0419112	-4.57301	0	FALSE
KAE	TGME49_309820	ribosomal protein RPL11	0.376236	0.0624451	0.690026	20.5568	2.64595	0.0231207	0.0419112	-4.57422	1	FALSE
KAE	TGME49_233170	hypothetical protein	1.43997	0.224401	2.65553	13.4108	2.68451	0.0252684	0.0447295	-4.58584	0	FALSE
KAE	TGME49_209540	hypothetical protein	0.723055	0.118419	1.32769	12.7759	2.639	0.0234069	0.0423573	-4.58634	0	FALSE
KAE	TGME49_285980	glucosephosphate-mutase GPM1	0.372952	0.060248	0.685655	20.7962	2.63197	0.0236997	0.0428137	-4.59858	1	FALSE
KAE	TGME49_229010	rhoptry neck protein RON4	0.480931	0.0771302	0.884732	18.9122	2.62832	0.0238536	0.0429732	-4.60495	1	FALSE
KAE	TGME49_256970	vacuolar ATP synthase subunit A, putative	0.583503	0.0932313	1.07378	17.2405	2.62644	0.0239327	0.0429732	-4.60821	1	FALSE
KAE	TGME49_294190	enoyl-CoA hydratase/isomerase family protein	0.63047	0.10068	1.16026	16.6698	2.62617	0.0239445	0.0429732	-4.60869	0	FALSE
KAE	TGME49_321370	hypothetical protein	0.633971	0.101208	1.16673	16.194	2.62601	0.023951	0.0429732	-4.60896	0	FALSE
KAE	TGME49_227030	hypothetical protein	0.364121	0.0579511	0.670291	20.5748	2.62449	0.0240156	0.043016	-4.61161	1	FALSE
KAE	TGME49_245670	pyruvate dehydrogenase complex subunit PDH-E1Alpha	0.469554	0.0744627	0.864645	19.0336	2.62271	0.0240914	0.0430788	-4.61471	0	FALSE
KAE	TGME49_288500	FAD Malate-dehydrogenase (MDH-FAD)	0.722535	0.10902	1.33605	23.2036	2.66139	0.0258396	0.0455034	-4.61621	0	FALSE
KAE	TGME49_227990	hypothetical protein	0.69764	0.110136	1.28514	16.8947	2.62049	0.0241861	0.0431749	-4.61857	0	FALSE
KAE	TGME49_230410	peroxiredoxin PRX3	0.715044	0.110101	1.31999	19.5199	2.63032	0.0249656	0.044416	-4.62568	0	FALSE
KAE	TGME49_252440	peptidase c13 family protein	0.446899	0.0695971	0.824202	17.324	2.61386	0.0244715	0.0436105	-4.63011	1	FALSE
KAE	TGME49_223500	hypothetical protein	0.663811	0.0998977	1.22772	15.5188	2.59773	0.0251795	0.0447212	-4.65814	0	FALSE
KAE	TGME49_258070	hypothetical protein	0.416703	0.0615117	0.771894	18.6108	2.58896	0.0255728	0.0451914	-4.67336	1	FALSE
KAE	TGME49_216180	hypothetical protein	0.422481	0.061775	0.783186	19.2658	2.58473	0.0257648	0.0454546	-4.6807	1	FALSE
KAE	TGME49_263400	hypothetical protein	1.1618	0.168557	2.15505	12.0777	2.58129	0.0259219	0.0455034	-4.68667	0	FALSE
KAE	TGME49_207440	ribosomal protein RPS4	0.296034	0.0427124	0.549356	23.724	2.57888	0.0260327	0.045548	-4.69086	1	FALSE
KAE	TGME49_213900	regulator of chromosome condensation RCC1	0.587052	0.084697	1.08941	15.8881	2.57886	0.0260336	0.045548	-4.69089	1	FALSE
KAE	TGME49_231910	ATP synthase F1 gamma subunit	0.664263	0.0949083	1.23362	16.0691	2.57465	0.0262278	0.045766	-4.69818	0	FALSE
KAE	TGME49_312110	apicoplast-associated thioredoxin family protein Atrx1	0.526606	0.0751754	0.978037	18.4774	2.57428	0.026245	0.045766	-4.69882	0	FALSE
KAE	TGME49_292975	hypothetical protein	0.656894	0.0933539	1.22043	14.4597	2.57236	0.0263342	0.0458372	-4.70215	0	FALSE
KAE	TGME49_230960	splicing factor 3b, subunit 3, putative	0.434285	0.0615984	0.806972	18.0333	2.57154	0.0263727	0.0458372	-4.70358	1	FALSE
KAE	TGME49_233520	ATP-dependent RNA helicase	0.498376	0.0697307	0.927022	16.3109	2.56579	0.0266419	0.046229	-4.71354	1	FALSE
KAE	TGME49_239100	ribosomal protein RPS7	0.350181	0.0487635	0.651599	22.1108	2.56381	0.0267352	0.0463147	-4.71697	1	FALSE
KAE	TGME49_313700	hypothetical protein	0.550156	0.0756731	1.02464	18.0545	2.55875	0.0269754	0.0466543	-4.72574	1	FALSE
KAE	TGME49_262000	AP2 domain transcription factor AP2VIIb-2	0.589894	0.0793084	1.10048	14.566	2.54957	0.0274161	0.0473388	-4.74161	0	FALSE
KAE	TGME49_265360	hypothetical protein	0.576579	0.0767224	1.07643	19.1322	2.54551	0.0276133	0.0475334	-4.74863	0	FALSE
KAE	TGME49_211670	S1 RNA binding domain-containing protein	0.48646	0.0647118	0.908209	17.8984	2.5454	0.0276189	0.0475334	-4.74883	0	FALSE
KAE	TGME49_204400	ATPase synthase subunit alpha, putative	0.542162	0.0715482	1.01278	22.3743	2.54234	0.0277711	0.0477174	-4.75415	0	FALSE
KAE	TGME49_288380	heat shock protein HSP90	0.339312	0.0443802	0.634245	23.1655	2.53886	0.0279394	0.0479285	-4.76012	1	FALSE
KAE	TGME49_248120	hypothetical protein	0.674114	0.0878735	1.26035	13.5193	2.53758	0.0280029	0.0479595	-4.76234	1	FALSE
KAE	TGME49_299050	ribosomal protein RPL17	0.408568	0.0531283	0.764008	19.0882	2.53665	0.0280489	0.0479604	-4.76394	2	FALSE
KAE	TGME49_312050	small GTPase Rab2, putative	0.419792	0.0542674	0.785316	19.1068	2.53442	0.0281592	0.0480711	-4.76778	1	FALSE
KAE	TGME49_315810	tRNA nucleotidyltransferase/poly(A) polymerase family protein	0.550677	0.0708091	1.03054	15.4405	2.53243	0.0282586	0.0481629	-4.77123	1	FALSE
KAE	TGME49_204410	endonuclease/exonuclease/phosphatase family protein	0.603961	0.0770666	1.13085	16.2987	2.52957	0.0284014	0.0483281	-4.77616	0	FALSE
KAE	TGME49_223140	tRNA binding domain-containing protein	0.714735	0.0883118	1.34116	15.7027	2.5179	0.0289922	0.0492541	-4.79629	2	FALSE
KAE	TGME49_309752	succinate-Coenzyme A ligase, beta subunit, putative	0.631035	0.0714783	1.19059	24.5111	2.5485	0.0311123	0.0517463	-4.80195	0	FALSE
KAE	TGME49_280610	signal recognition particle receptor alpha subunit	0.569303	0.0693697	1.06924	13.7732	2.513	0.0292439	0.0496018	-4.80473	1	FALSE
KAE	TGME49_202240	RAP domain-containing protein	0.720303	0.0871468	1.35346	14.3228	2.51053	0.0293716	0.0497384	-4.80899	1	FALSE
KAE	TGME49_237150	minor histocompatibility antigen h13, putative	0.371828	0.0447209	0.698936	20.1072	2.5085	0.0294772	0.0498373	-4.81249	1	FALSE
KAE	TGME49_261030	pyridine nucleotide-disulfide oxidoreductase domain-containing protein	0.558339	0.0661533	1.05052	18.4506	2.5034	0.0297433	0.0501967	-4.82127	1	FALSE
KAE	TGME49_249250	ribosomal protein RPL35A	0.368327	0.0433525	0.693301	19.1071	2.50119	0.0298598	0.0501967	-4.82508	1	FALSE
KAE	TGME49_296010	phosphatidylinositol 3- and 4-kinase	0.530341	0.0623573	0.998324	14.3837	2.50084	0.0298779	0.0501967	-4.82567	1	FALSE
KAE	TGME49_263510	Spc97 / Spc98 family protein	0.740011	0.0869992	1.39302	12.142	2.5008	0.0298801	0.0501967	-4.82575	0	FALSE
KAE	TGME49_255160	hypothetical protein	0.524767	0.0609743	0.98856	17.5005	2.49692	0.0300853	0.0504532	-4.83242	1	FALSE
KAE	TGME49_286720	heat shock protein HSP28	0.383254	0.0444211	0.722087	19.1019	2.49611	0.0301285	0.0504532	-4.83382	1	FALSE
KAE	TGME49_268370	non-specific serine/threonine protein kinase	1.15664	0.130729	2.18256	10.3484	2.488	0.030562	0.0510982	-4.84776	1	FALSE
KAE	TGME49_209600	hypothetical protein	0.338415	0.0378942	0.638937	21.9005	2.48506	0.0307208	0.0512824	-4.85281	1	FALSE
KAE	TGME49_213060	WD domain, G-beta repeat-containing protein	0.700086	0.0781601	1.32201	13.1611	2.48413	0.0307711	0.0512852	-4.85441	2	FALSE
KAE	TGME49_216790	ATP-binding cassette sub-family E member 1, putative	0.441005	0.0481487	0.833862	18.9973	2.47726	0.0311459	0.0517463	-4.86621	0	FALSE
KAE	TGME49_267790	hypothetical protein	1.18822	0.122521	2.25391	11.4447	2.46051	0.0320786	0.0532122	-4.89494	0	FALSE
KAE	TGME49_305520	ribosomal protein RPS2	0.327841	0.0334197	0.622262	23.4892	2.45729	0.0322609	0.0534306	-4.90045	1	FALSE
KAE	TGME49_233020	Not1 N-terminal domain, CCR4-Not complex component protein	0.462488	0.0459875	0.878988	15.7155	2.45046	0.0326512	0.0539922	-4.91215	1	FALSE
KAE	TGME49_203940	ABC1 protein	0.644728	0.0633892	1.22607	17.0735	2.44742	0.0328259	0.0541961	-4.91734	0	FALSE
KAE	TGME49_226730	aconitate hydratase ACN/IRP	0.665457	0.0618125	1.2691	19.1502	2.45318	0.0338635	0.0555614	-4.9259	0	FALSE
KAE	TGME49_222020	phosphoglycerate kinase PGKII	0.436085	0.0416514	0.830519	18.4379	2.43983	0.0332676	0.0548395	-4.93033	0	FALSE
KAE	TGME49_237220	DNA replication licensing factor Mcm7, putative	0.714809	0.067488	1.36213	13.2338	2.43687	0.0334411	0.0550396	-4.93538	1	FALSE
KAE	TGME49_258870	hypothetical protein	0.474579	0.0436186	0.905539	17.345	2.43015	0.0338386	0.0555614	-4.94686	1	FALSE
KAE	TGME49_292080	leucyl-tRNA synthetase	0.381787	0.0346758	0.728898	20.6222	2.42725	0.0340116	0.0557178	-4.95181	1	FALSE
KAE	TGME49_210700	hypothetical protein	0.752614	0.0659217	1.43931	12.2077	2.41864	0.03453	0.0564794	-4.96649	1	FALSE
KAE	TGME49_227140	hypothetical protein	0.647254	0.0553286	1.23918	15.4697	2.41307	0.03487	0.0569472	-4.97599	0	FALSE
KAE	TGME49_292300	DNA-directed RNA polymerase III RPC8	0.706819	0.0586168	1.35502	13.9079	2.40635	0.0352838	0.0575338	-4.98743	0	FALSE
KAE	TGME49_312622	DUF803 domain-containing protein	0.478896	0.0386414	0.91915	15.3632	2.40049	0.0356493	0.0580402	-4.99742	1	FALSE
KAE	TGME49_218540	peptidase S15, putative	0.412259	0.0317639	0.792755	17.5325	2.39102	0.0362468	0.058922	-5.01351	1	FALSE
KAE	TGME49_273520	PCI domain-containing protein	0.430169	0.0324928	0.827846	19.0017	2.3871	0.0364967	0.0592369	-5.02016	1	FALSE
KAE	TGME49_292130	ribosomal protein RPL13A	0.301145	0.0221234	0.580167	22.6908	2.38177	0.03684	0.0597023	-5.02922	1	FALSE
KAE	TGME49_275440	dense granule protein GRA6	1.05675	0.0663576	2.04714	14.5334	2.40525	0.0389579	0.0619918	-5.03109	1	FALSE
KAE	TGME49_261380	ribosomal protein S8, putative	0.57512	0.0416283	1.10861	16.7233	2.37899	0.03702	0.059902	-5.03393	0	FALSE
KAE	TGME49_315950	zinc finger, C3HC4 type (RING finger) domain-containing protein	0.721477	0.050681	1.39227	13.1888	2.37353	0.0373765	0.0603863	-5.0432	0	FALSE
KAE	TGME49_255470	hypothetical protein	0.787202	0.0546384	1.51977	13.7624	2.37139	0.0375169	0.0605203	-5.04683	0	FALSE
KAE	TGME49_211040	Sec61beta family protein	0.704564	0.0484401	1.36069	13.1839	2.36972	0.037627	0.0606053	-5.04966	0	FALSE
KAE	TGME49_213350	ribosomal protein RPS15	0.406649	0.0268147	0.786483	20.0132	2.36258	0.0381004	0.0612743	-5.06174	1	FALSE
KAE	TGME49_213420	RAP domain-containing protein	0.616283	0.040227	1.19234	14.0534	2.3609	0.0382132	0.0613621	-5.06459	0	FALSE
KAE	TGME49_225790	PDI family protein	0.55309	0.0351114	1.07107	16.0472	2.35638	0.0385167	0.0617556	-5.07223	1	FALSE
KAE	TGME49_261210	26s proteasome subunit p55, putative	0.404409	0.0252058	0.783612	18.2278	2.35348	0.0387131	0.0619217	-5.07714	1	FALSE
KAE	TGME49_261850	helicase, putative	0.608308	0.0378263	1.17879	16.7313	2.35312	0.0387377	0.0619217	-5.07775	0	FALSE
KAE	TGME49_206500	hypothetical protein	0.743086	0.0459364	1.44024	12.9785	2.3522	0.0387998	0.0619271	-5.0793	0	FALSE
KAE	TGME49_288750	ubiquinol-cytochrome c reductase	0.545128	0.0333306	1.05693	17.7739	2.35051	0.038915	0.0619918	-5.08216	0	FALSE
KAE	TGME49_231150	hypothetical protein	0.611159	0.0363456	1.18597	17.8728	2.34633	0.039201	0.0622847	-5.08922	0	FALSE
KAE	TGME49_315620	vacuolar ATP synthase subunit C, putative	0.36326	0.0208244	0.705697	18.2705	2.34099	0.0395689	0.0627748	-5.09823	1	FALSE
KAE	TGME49_224090	enoyl-CoA hydratase/isomerase family protein	0.640973	0.0321992	1.24975	20.6552	2.34914	0.0409363	0.0645828	-5.1045	0	FALSE
KAE	TGME49_225850	peptidase, M28 family protein	0.933208	0.0466973	1.81972	14.0053	2.34555	0.0409535	0.0645828	-5.10809	1	FALSE
KAE	TGME49_268870	tetratricopeptide repeat-containing protein	0.540503	0.0289558	1.05205	13.4885	2.33171	0.0402173	0.0637076	-5.1139	0	FALSE
KAE	TGME49_235490	hypothetical protein	0.541392	0.0272746	1.05551	13.9531	2.32387	0.0407728	0.0644907	-5.12711	1	FALSE
KAE	TGME49_245680	ribosomal protein RPL21	0.300826	0.0145152	0.587136	21.9426	2.31867	0.0411449	0.0647878	-5.13585	1	FALSE
KAE	TGME49_265470	hypothetical protein	0.982779	0.0453508	1.92021	12.0731	2.31355	0.0415147	0.0652727	-5.14446	0	FALSE
KAE	TGME49_310210	hypothetical protein	0.480184	0.0206562	0.939712	14.5131	2.30599	0.042067	0.0660428	-5.15717	0	FALSE
KAE	TGME49_202350	50S ribosomal protein L21, putative	0.524173	0.0214846	1.02686	15.1512	2.30111	0.0424272	0.0664523	-5.16537	0	FALSE
KAE	TGME49_221590	dual specificity phosphatase, catalytic domain-containing protein	0.51397	0.0209894	1.00695	14.6609	2.30075	0.0424539	0.0664523	-5.16597	1	FALSE
KAE	TGME49_306210	RNA polymerase II accessory factor CDC73	0.444682	0.0176075	0.871756	16.4686	2.29778	0.0426751	0.0666457	-5.17096	1	FALSE
KAE	TGME49_269840	proteasome regulatory subunit	0.45348	0.0178827	0.889077	16.5574	2.29739	0.0427038	0.0666457	-5.17161	1	FALSE
KAE	TGME49_203600	hypothetical protein	0.571939	0.0219497	1.12193	13.7729	2.29487	0.0428925	0.0668413	-5.17585	1	FALSE
KAE	TGME49_280480	EF hand domain-containing protein	0.388294	0.0144559	0.762133	17.0399	2.29213	0.043098	0.0670625	-5.18044	1	FALSE
KAE	TGME49_278170	hypothetical protein	0.548089	0.0197307	1.07645	16.4241	2.2892	0.0433186	0.0673064	-5.18534	1	FALSE
KAE	TGME49_260240	ccr4-associated factor family protein	0.410471	0.0144412	0.806501	16.4755	2.28726	0.0434654	0.0674121	-5.18858	0	FALSE
KAE	TGME49_263480	sodium/hydrogen exchanger 3 protein	0.47867	0.0167102	0.94063	15.0604	2.28662	0.0435144	0.0674121	-5.18967	1	FALSE
KAE	TGME49_204020	ribosomal protein RPL8	0.325843	0.0104523	0.641233	21.3887	2.27993	0.0440253	0.0681036	-5.20087	1	FALSE
KAE	TGME49_263300	eukaryotic porin protein	0.276409	0.00671287	0.546105	23.5057	2.26172	0.0454451	0.070197	-5.23128	1	FALSE
KAE	TGME49_293060	SPRY domain-containing protein	0.62485	0.0122992	1.2374	13.2164	2.2511	0.0462934	0.0714028	-5.24899	0	FALSE
KAE	TGME49_288530	NOL1/NOP2/sun family protein	0.66471	0.00944897	1.31997	12.7695	2.23862	0.0473104	0.0728082	-5.26977	1	FALSE
KAE	TGME49_224350	aminopeptidase N, putative	0.514439	0.00722424	1.02165	15.3123	2.23823	0.0473426	0.0728082	-5.27042	1	FALSE
KAE	TGME49_273870	SWI2/SNF2 ISWI-like (AT hook)	0.642	0.00690458	1.2771	16.2356	2.23079	0.0479591	0.0736489	-5.28277	1	FALSE
KAE	TGME49_224320	hypothetical protein	0.798205	0.00650033	1.58991	12.5053	2.22491	0.0484511	0.0742948	-5.29252	0	FALSE
KAE	TGME49_227420	4-hydroxy-3-methylbut-2-enyl diphosphate reductase	0.509603	0.00396291	1.01524	17.2252	2.22409	0.0485205	0.0742948	-5.29388	0	FALSE
KAE	TGME49_215710	hypothetical protein	0.437798	0.00213471	0.873462	16.045	2.21761	0.0490701	0.0750274	-5.30463	0	FALSE
KAE	TGME49_224540	hypothetical protein	0.478772	0.00204979	0.955494	14.9068	2.21628	0.0491831	0.0750914	-5.30682	1	FALSE
KAE	TGME49_279100	hypothetical protein	0.540621	0.00161711	1.07963	13.7728	2.21342	0.0494286	0.0753572	-5.31157	1	FALSE
KAE	TGME49_289760	hypothetical protein	0.317504	4.50164e-05	0.634963	20.9161	2.20711	0.0499729	0.076077	-5.32201	1	FALSE
KAE	TGME49_216170	SufS subfamily cysteine desulfurase	0.68284	-0.000216256	1.3659	14.0981	2.2061	0.0500607	0.0761009	-5.32368	0	FALSE
KAE	TGME49_262920	trypsin domain-containing protein	0.361994	-0.000569038	0.724557	18.3287	2.20333	0.0503014	0.0763568	-5.32825	1	FALSE
KAE	TGME49_267560	folate-binding protein YgfZ protein	0.525801	-0.00246806	1.05407	16.7245	2.19648	0.0509024	0.0771581	-5.33956	0	FALSE
KAE	TGME49_215280	succinate dehydrogenase [ubiquinone] iron-sulfur protein	0.621274	-0.00339264	1.24594	16.7222	2.19481	0.0510505	0.0772715	-5.34232	0	FALSE
KAE	TGME49_277270	NTPase II	0.525847	-0.00355526	1.05525	14.6287	2.19197	0.051302	0.0774303	-5.347	1	FALSE
KAE	TGME49_205440	CCT chaperonin gamma subunit	0.565889	-0.00382661	1.13561	14.3476	2.19197	0.0513022	0.0774303	-5.34701	1	FALSE
KAE	TGME49_274110	glycoprotease family protein	0.580466	-0.00470575	1.16564	14.6699	2.18905	0.0515629	0.0777126	-5.35183	0	FALSE
KAE	TGME49_239752	hypothetical protein	1.08565	-0.017397	2.1887	11.3662	2.17199	0.0531091	0.0799006	-5.37991	0	FALSE
KAE	TGME49_264200	hypothetical protein	0.4388	-0.0071588	0.884759	16.5743	2.17137	0.0531661	0.0799006	-5.38093	0	FALSE
KAE	TGME49_317720	eukaryotic translation initiation factor 3 subunit 7, putative	0.34026	-0.00587553	0.686396	20.7507	2.16933	0.0533536	0.0800684	-5.38427	1	FALSE
KAE	TGME49_262730	rhoptry protein ROP16	0.508028	-0.0100574	1.02611	15.738	2.16395	0.0538526	0.0807024	-5.3931	1	FALSE
KAE	TGME49_227810	rhoptry kinase family protein ROP11 (incomplete catalytic triad)	0.449837	-0.00927149	0.908946	17.2891	2.16223	0.0540135	0.0808288	-5.39593	1	FALSE
KAE	TGME49_288720	ribosomal protein RPL10	0.280074	-0.00630126	0.566448	21.7056	2.15824	0.0543877	0.0812566	-5.40248	1	FALSE
KAE	TGME49_239330	ribosomal protein RPL37	0.478405	-0.0109219	0.967732	18.4126	2.15754	0.0544535	0.0812566	-5.40363	0	FALSE
KAE	TGME49_219682	pyruvate dehydrogenase kinase, putative	0.529367	-0.0123178	1.07105	18.0463	2.15661	0.0545407	0.0812718	-5.40515	0	FALSE
KAE	TGME49_231410	hypothetical protein	0.471518	-0.0115127	0.954549	15.3846	2.1542	0.0547689	0.0814967	-5.4091	1	FALSE
KAE	TGME49_319540	hypothetical protein	0.571502	-0.0153503	1.15835	13.0336	2.14907	0.0552561	0.0821059	-5.4175	0	FALSE
KAE	TGME49_231600	HEAT repeat-containing protein	0.65743	-0.0193362	1.3342	13.3413	2.14374	0.055767	0.0827485	-5.42621	1	FALSE
KAE	TGME49_235160	hypothetical protein	0.383568	-0.0157329	0.782868	17.6364	2.11984	0.0581141	0.0861101	-5.4652	1	FALSE
KAE	TGME49_222200	LMBR1 family region protein, putative	0.408029	-0.0179644	0.834022	17.1847	2.11373	0.0587292	0.0868995	-5.47515	1	FALSE
KAE	TGME49_257990	heat shock protein 101, putative	0.428942	-0.0192465	0.877131	16.2419	2.11203	0.0589018	0.0870328	-5.47792	1	FALSE
KAE	TGME49_265180	hypothetical protein	0.572227	-0.0267406	1.1712	13.6385	2.10827	0.0592839	0.0874748	-5.48402	1	FALSE
KAE	TGME49_291960	rhoptry kinase family protein ROP40 (incomplete catalytic triad)	0.91324	-0.0622467	1.88873	16.9431	2.12201	0.0632245	0.092513	-5.49114	1	FALSE
KAE	TGME49_251780	heat shock protein	0.605459	-0.0454605	1.25638	23.9325	2.10835	0.0646372	0.0942969	-5.51244	0	FALSE
KAE	TGME49_236540	RNA recognition motif-containing protein	0.603407	-0.0342896	1.2411	13.0235	2.08813	0.0613734	0.0904315	-5.51666	1	FALSE
KAE	TGME49_247460	proliferating cell nuclear antigen PCNA1	0.40605	-0.0237103	0.83581	17.0339	2.08504	0.0617001	0.0907232	-5.52166	1	FALSE
KAE	TGME49_314780	myosin G	0.562339	-0.0329531	1.15763	13.7315	2.08463	0.0617434	0.0907232	-5.52232	1	FALSE
KAE	TGME49_314820	atp synthase F1, epsilon subunit, putative	0.59807	-0.0359831	1.23212	12.4923	2.08156	0.0620706	0.0910772	-5.52729	0	FALSE
KAE	TGME49_284010	5'-3' exonuclease, N-terminal resolvase family domain-containing protein	1.13774	-0.078195	2.35368	12.178	2.08593	0.0636668	0.0930312	-5.53088	0	FALSE
KAE	TGME49_261760	CDP-alcohol phosphatidyltransferase superfamily protein	0.399618	-0.0256972	0.824933	15.2614	2.07346	0.0629391	0.0922233	-5.54036	1	FALSE
KAE	TGME49_233890	hypothetical protein	0.58384	-0.0425212	1.2102	17.596	2.0599	0.0647118	0.0942969	-5.56363	0	FALSE
KAE	TGME49_206510	toxolysin TLN4	0.420849	-0.0308602	0.872558	15.4052	2.05603	0.0648486	0.0943659	-5.56842	1	FALSE
KAE	TGME49_269190	glyceraldehyde-3-phosphate dehydrogenase GAPDH2	0.386018	-0.0285995	0.800635	22.9951	2.05457	0.0650104	0.094471	-5.57076	0	FALSE
KAE	TGME49_203240	hypothetical protein	0.59194	-0.0444155	1.2283	15.2029	2.05277	0.0652118	0.0946334	-5.57366	1	FALSE
KAE	TGME49_298030	Ubiquinol-cytochrome c chaperone, putative	0.448736	-0.0343316	0.931805	15.3036	2.04996	0.0655263	0.0949591	-5.57817	1	FALSE
KAE	TGME49_226430	reticulon protein	0.357771	-0.02812	0.743661	17.0909	2.04598	0.0659735	0.095476	-5.58455	1	FALSE
KAE	TGME49_220950	hypothetical protein	0.376053	-0.0298705	0.781976	18.791	2.0444	0.0661521	0.0955223	-5.58708	1	FALSE
KAE	TGME49_309600	hypothetical protein	0.340449	-0.0270972	0.707995	18.0985	2.0441	0.0661866	0.0955223	-5.58757	1	FALSE
KAE	TGME49_285680	dihydrolipoamide acyltransferase, putative	0.534333	-0.0427557	1.11142	16.1125	2.0433	0.0662776	0.095523	-5.58886	0	FALSE
KAE	TGME49_225470	peptide methionine sulfoxide reductase	0.459172	-0.0378117	0.956156	14.5524	2.0389	0.0667782	0.0961133	-5.5959	0	FALSE
KAE	TGME49_240860	acyltransferase domain-containing protein	0.336576	-0.0284722	0.701625	19.4409	2.03467	0.067262	0.0966777	-5.60266	1	FALSE
KAE	TGME49_305450	acetyltransferase, GNAT family protein	0.610192	-0.0519443	1.27233	12.4215	2.03367	0.0673773	0.0967116	-5.60426	0	FALSE
KAE	TGME49_216010	ribosomal protein RPL24	0.724558	-0.0678293	1.51695	15.7145	2.03745	0.0689451	0.0985597	-5.6072	0	FALSE
KAE	TGME49_234380	hypothetical protein	0.426766	-0.0386007	0.892133	15.7279	2.02375	0.0685292	0.098193	-5.62012	1	FALSE
KAE	TGME49_314410	aquarius, putative	0.472033	-0.0428391	0.986906	15.1924	2.02318	0.0685955	0.098193	-5.62102	1	FALSE
KAE	TGME49_262960	U1 snRNP-associated protein Usp106, putative	0.293558	-0.0274303	0.614547	22.8677	2.01821	0.0691799	0.0987616	-5.62895	0	FALSE
KAE	TGME49_228290	phospholipase/carboxylesterase	0.375008	-0.0364259	0.786442	20.3948	2.01142	0.0699861	0.0997775	-5.63977	0	FALSE
KAE	TGME49_234230	hypothetical protein	0.456272	-0.0461275	0.958672	13.8255	2.00418	0.070855	0.10088	-5.65128	1	FALSE
KAE	TGME49_263530	chaperonin, putative	0.667413	-0.0742276	1.40905	16.5368	2.00479	0.0727685	0.103051	-5.65837	0	FALSE
KAE	TGME49_240280	S1/P1nuclease	0.414011	-0.0437313	0.871753	16.505	1.99596	0.0718533	0.102163	-5.66432	1	FALSE
KAE	TGME49_211300	DUF74 family protein, putative	0.415212	-0.0454311	0.875855	14.8147	1.98915	0.0726914	0.103051	-5.67512	1	FALSE
KAE	TGME49_310490	ribosomal protein RPL27A	0.276551	-0.0303583	0.583461	21.4073	1.98851	0.0727708	0.103051	-5.67613	1	FALSE
KAE	TGME49_223910	acyltransferase domain-containing protein	0.414059	-0.0457184	0.873836	15.8144	1.98736	0.0729128	0.103114	-5.67795	1	FALSE
KAE	TGME49_249820	ATP-binding cassette sub-family B member 5	0.627746	-0.0788193	1.33431	18.7045	1.99678	0.0755954	0.105914	-5.67797	0	FALSE
KAE	TGME49_240060	hypothetical protein	0.593328	-0.0690924	1.25575	14.0681	1.97662	0.074256	0.104826	-5.69493	1	FALSE
KAE	TGME49_302057	ribosomal protein S7	-0.438031	-0.9272	0.0511377	17.1031	-1.9761	0.074322	0.104826	-5.69575	1	FALSE
KAE	TGME49_248340	GTP-binding nuclear protein ran/tc4	0.229835	-0.0271407	0.48681	23.969	1.97372	0.0746224	0.105109	-5.6995	1	FALSE
KAE	TGME49_233120	AP2 domain transcription factor AP2VIII-2	0.469539	-0.0561386	0.995216	14.4952	1.97112	0.0749521	0.105433	-5.7036	1	FALSE
KAE	TGME49_316610	hypothetical protein	0.556164	-0.0668869	1.17922	13.924	1.96989	0.0751098	0.105514	-5.70555	0	FALSE
KAE	TGME49_310118	hypothetical protein	0.459557	-0.0559793	0.975093	16.9864	1.96717	0.0754567	0.10586	-5.70983	0	FALSE
KAE	TGME49_311880	hypothetical protein	0.488181	-0.060448	1.03681	12.9891	1.96365	0.0759087	0.106212	-5.71537	0	FALSE
KAE	TGME49_310300	hypothetical protein	0.358781	-0.0457706	0.763332	16.852	1.95712	0.0767538	0.107252	-5.72564	1	FALSE
KAE	TGME49_272390	hypothetical protein	-0.97542	-2.08619	0.135352	12.4089	-1.95415	0.0789304	0.109857	-5.73649	0	FALSE
KAE	TGME49_294550	dynein heavy chain	0.431566	-0.0572399	0.920371	13.9977	1.94838	0.0778991	0.108708	-5.73937	1	FALSE
KAE	TGME49_319662	histone lysine methyltransferase, SET, putative	0.578399	-0.0773412	1.23414	15.3925	1.94651	0.0781449	0.108907	-5.74228	0	FALSE
KAE	TGME49_284560	ribosomal protein RPL9	0.275768	-0.0381769	0.589712	21.2062	1.93844	0.0792197	0.110114	-5.75493	1	FALSE
KAE	TGME49_290670	leucyl aminopeptidase LAP	0.263726	-0.0367584	0.56421	22.2114	1.93684	0.0794348	0.110268	-5.75743	1	FALSE
KAE	TGME49_265520	hypothetical protein	0.357829	-0.0531312	0.768789	18.2924	1.92149	0.081521	0.113015	-5.78139	1	FALSE
KAE	TGME49_309590	rhoptry protein ROP1	0.394795	-0.0591852	0.848775	22.1822	1.9191	0.0818507	0.113324	-5.78511	0	FALSE
KAE	TGME49_292920	heat shock protein 75, putative	0.482751	-0.0804274	1.04593	22.953	1.92419	0.0848266	0.116678	-5.78849	0	FALSE
KAE	TGME49_290980	glycine C-acetyltransferase, putative	0.46277	-0.0708546	0.996394	14.3772	1.91378	0.0825882	0.114195	-5.79339	0	FALSE
KAE	TGME49_291670	DEAD/DEAH box helicase domain-containing protein	0.500569	-0.0772283	1.07837	17.0639	1.91183	0.082859	0.114419	-5.7964	1	FALSE
KAE	TGME49_249530	exportin 1, putative	0.398901	-0.0632797	0.861081	15.8557	1.90465	0.083868	0.115661	-5.80756	1	FALSE
KAE	TGME49_263060	Proteasome/cyclosome repeat-containing protein	0.858618	-0.13775	1.85499	11.8407	1.9017	0.0842854	0.116085	-5.81213	0	FALSE
KAE	TGME49_225150	hypothetical protein	0.33541	-0.0558063	0.726626	18.1141	1.892	0.0856723	0.117688	-5.82714	1	FALSE
KAE	TGME49_221330	DNA gyrase/topoisomerase IV, A subunit domain-containing protein	0.380428	-0.0681618	0.829017	17.5319	1.87148	0.0886754	0.121655	-5.85878	0	FALSE
KAE	TGME49_254365	phosphatidate cytidylyltransferase	0.335472	-0.060277	0.731221	16.7576	1.87067	0.0887949	0.121661	-5.86001	0	FALSE
KAE	TGME49_295110	rhoptry protein ROP7	0.370349	-0.0676773	0.808374	20.3067	1.86583	0.0895184	0.122371	-5.86745	0	FALSE
KAE	TGME49_290700	hypothetical protein	0.459458	-0.0840938	1.00301	12.9219	1.86538	0.0895867	0.122371	-5.86815	1	FALSE
KAE	TGME49_315930	integral membrane protein, DUF56 family protein, putative	0.448002	-0.0821378	0.978142	13.3414	1.86488	0.0896611	0.122371	-5.86891	0	FALSE
KAE	TGME49_224260	PHD-finger domain-containing protein	0.867151	-0.159948	1.89425	10.5064	1.86313	0.089924	0.122571	-5.87159	0	FALSE
KAE	TGME49_257740	UMP-CMP kinase	0.563837	-0.104824	1.2325	14.3761	1.86084	0.0902699	0.122657	-5.87511	0	FALSE
KAE	TGME49_310750	emp24/gp25L/p24 family protein	0.317335	-0.0591852	0.693855	18.2126	1.85991	0.090411	0.122657	-5.87654	2	FALSE
KAE	TGME49_251500	eukaryotic initiation factor-3, subunit 3, putative	0.291723	-0.0544486	0.637895	20.6884	1.85969	0.0904437	0.122657	-5.87687	1	FALSE
KAE	TGME49_215260	carbamoylphosphate synthetase	0.369609	-0.0689993	0.808217	17.3177	1.85963	0.0904525	0.122657	-5.87696	1	FALSE
KAE	TGME49_306970	thymidylate kinase	0.347692	-0.065166	0.760549	16.6395	1.85847	0.0906289	0.122739	-5.87874	1	FALSE
KAE	TGME49_267330	fumarate hydratase	0.712391	-0.16982	1.5946	21.7939	1.86767	0.0993917	0.133407	-5.88885	0	FALSE
KAE	TGME49_219550	dihydrolipoyllysine-residue succinyltransferase component of oxoglutarate dehydrogenase	0.234244	-0.0456465	0.514135	23.5936	1.84689	0.0924005	0.124978	-5.89644	0	FALSE
KAE	TGME49_276970	hypothetical protein	0.406604	-0.0810348	0.894242	15.6593	1.84007	0.0934593	0.126248	-5.90685	0	FALSE
KAE	TGME49_262430	4-hydroxy-3-methylbut-2-en-1-yl diphosphate synthase	0.436144	-0.0886599	0.960947	17.8258	1.83398	0.0944145	0.127375	-5.91613	0	FALSE
KAE	TGME49_290600	succinyl-CoA-synthetase alpha SCSA	0.657286	-0.168972	1.48355	22.5931	1.8399	0.103697	0.137784	-5.92907	0	FALSE
KAE	TGME49_225550	phosphatidylserine decarboxylase	0.349174	-0.0745844	0.772933	17.1671	1.81838	0.0969002	0.130562	-5.9398	1	FALSE
KAE	TGME49_310780	dense granule protein GRA4	0.491865	-0.106985	1.09071	15.3268	1.81255	0.0978454	0.131667	-5.94863	0	FALSE
KAE	TGME49_320020	transporter, major facilitator family protein	0.2836	-0.0633106	0.630511	18.362	1.80406	0.0992358	0.133368	-5.96145	1	FALSE
KAE	TGME49_236140	hypothetical protein	0.509951	-0.115882	1.13578	16.1223	1.79818	0.10021	0.134335	-5.97032	0	FALSE
KAE	TGME49_219832	cyclin-dependent kinase regulatory subunit protein	0.466168	-0.106905	1.03924	13.7625	1.79512	0.100718	0.134845	-5.97491	0	FALSE
KAE	TGME49_239610	hypothetical protein	0.511784	-0.117917	1.14149	14.7772	1.79355	0.100981	0.135026	-5.97727	0	FALSE
KAE	TGME49_231890	beta-ketoacyl-acyl carrier protein synthase III, putative	0.397072	-0.0918676	0.886012	15.2893	1.79216	0.101215	0.135167	-5.97937	0	FALSE
KAE	TGME49_314320	hypothetical protein	0.467727	-0.108696	1.04415	14.7177	1.79066	0.101467	0.135332	-5.98162	0	FALSE
KAE	TGME49_251930	enoyl-acyl carrier reductase ENR	0.420353	-0.0993562	0.940063	15.1138	1.78491	0.102438	0.136336	-5.99025	0	FALSE
KAE	TGME49_216530	ribosome recycling factor protein	0.419883	-0.0993137	0.93908	16.0962	1.78467	0.102478	0.136336	-5.99061	0	FALSE
KAE	TGME49_208560	carrier superfamily protein	0.383466	-0.0931413	0.860073	19.373	1.77553	0.104041	0.138066	-6.00429	0	FALSE
KAE	TGME49_305510	hypothetical protein	0.430973	-0.106571	0.968517	14.9611	1.76928	0.10512	0.139324	-6.01363	0	FALSE
KAE	TGME49_313390	ribosomal protein RPL6	0.247653	-0.0626561	0.557962	21.5576	1.76121	0.106531	0.141017	-6.02566	1	FALSE
KAE	TGME49_297270	hypothetical protein	0.360773	-0.094269	0.815815	17.5924	1.74962	0.108586	0.143556	-6.04288	1	FALSE
KAE	TGME49_300030	hypothetical protein	0.438009	-0.114726	0.990744	18.0254	1.74875	0.108742	0.143583	-6.04417	0	FALSE
KAE	TGME49_201260	sugar transporter ST3	0.437709	-0.115375	0.990793	14.261	1.74645	0.109155	0.143948	-6.04758	0	FALSE
KAE	TGME49_252480	hypothetical protein	0.469686	-0.125997	1.06537	14.9237	1.74002	0.110316	0.145297	-6.0571	0	FALSE
KAE	TGME49_219850	prolyl-tRNA synthetase (ProRS)	0.276602	-0.0756309	0.628835	22.0454	1.73295	0.111604	0.146811	-6.06753	1	FALSE
KAE	TGME49_315230	hypothetical protein	0.423919	-0.116643	0.964481	16.5669	1.73061	0.112035	0.147194	-6.07099	0	FALSE
KAE	TGME49_231370	phospholipase, patatin family protein	0.574899	-0.158937	1.30873	13.8005	1.72884	0.112361	0.147263	-6.0736	0	FALSE
KAE	TGME49_278220	hypothetical protein	0.48868	-0.135111	1.11247	15.4752	1.72881	0.112367	0.147263	-6.07365	0	FALSE
KAE	TGME49_270380	ribosomal protein RPS13	0.283986	-0.0786765	0.646649	19.7338	1.72805	0.112507	0.147264	-6.07476	1	FALSE
KAE	TGME49_249560	DNA-directed RNA polymerase alpha chain rpoA	0.410075	-0.116244	0.936394	15.8925	1.7194	0.114115	0.149184	-6.08749	0	FALSE
KAE	TGME49_230350	hypothetical protein	0.382647	-0.110081	0.875374	13.8397	1.71377	0.115172	0.150235	-6.09575	1	FALSE
KAE	TGME49_237840	hypothetical protein	0.50478	-0.145282	1.15484	12.9778	1.7136	0.115204	0.150235	-6.096	1	FALSE
KAE	TGME49_238180	26s proteasome regulatory complex subunit, putative	0.407928	-0.120341	0.936196	14.2521	1.70408	0.117013	0.152405	-6.10993	1	FALSE
KAE	TGME49_245460	ribosomal protein RPS8	0.222079	-0.0660497	0.510208	22.3322	1.70092	0.117619	0.153007	-6.11455	1	FALSE
KAE	TGME49_202370	T-complex protein 1, epsilon subunit (TCP-1-epsilon), putative	0.376091	-0.112356	0.864539	17.0665	1.69917	0.117955	0.153254	-6.1171	1	FALSE
KAE	TGME49_202470	rRNA metabolism protein, SBDS family protein	0.350219	-0.104882	0.80532	14.8891	1.69822	0.118139	0.153305	-6.11849	0	FALSE
KAE	TGME49_230050	50S ribosomal protein L3, putative	0.486577	-0.148925	1.12208	16.3901	1.68965	0.119803	0.155273	-6.13097	0	FALSE
KAE	TGME49_270270	hypothetical protein	0.65786	-0.203057	1.51878	11.2145	1.6863	0.120459	0.155932	-6.13584	0	FALSE
KAE	TGME49_274060	2-oxoglutarate/malate translocase OMT	0.249243	-0.0784661	0.576953	20.6118	1.6784	0.122018	0.157756	-6.14729	1	FALSE
KAE	TGME49_223920	rhoptry neck protein RON3	0.213346	-0.0677106	0.494403	22.6853	1.67515	0.122667	0.158401	-6.15201	1	FALSE
KAE	TGME49_230520	cyclophilin 1, putative	0.54124	-0.186322	1.2688	19.3644	1.67693	0.12709	0.162916	-6.15446	0	FALSE
KAE	TGME49_304740	rhoptry kinase family protein ROP35	0.30675	-0.0981189	0.711619	17.1321	1.67198	0.123299	0.159023	-6.15658	1	FALSE
KAE	TGME49_314890	ThiF family protein	0.416028	-0.133514	0.96557	13.9652	1.67064	0.123568	0.159175	-6.15852	0	FALSE
KAE	TGME49_289530	ribosomal protein RPL19	0.252494	-0.0819797	0.586968	21.2141	1.66591	0.124523	0.160209	-6.16535	1	FALSE
KAE	TGME49_211440	hypothetical protein	0.383047	-0.125796	0.891889	13.5765	1.66123	0.125472	0.161234	-6.17209	0	FALSE
KAE	TGME49_255260	apical membrane antigen AMA1	0.584848	-0.194011	1.36371	12.4326	1.65709	0.126318	0.162123	-6.17805	0	FALSE
KAE	TGME49_272210	hypothetical protein	0.371963	-0.12686	0.870786	16.6556	1.64557	0.128698	0.164777	-6.19458	0	FALSE
KAE	TGME49_207940	ribosomal protein S9, putative	0.853083	-0.298272	2.00444	12.0434	1.64339	0.1303	0.166223	-6.19871	0	FALSE
KAE	TGME49_304640	hypothetical protein	0.684751	-0.236977	1.60648	12.3917	1.63943	0.129983	0.16622	-6.20336	0	FALSE
KAE	TGME49_246630	DNA-directed RNA polymerase I RPA43	0.44151	-0.153267	1.03629	13.4081	1.63813	0.130255	0.166223	-6.20521	0	FALSE
KAE	TGME49_247550	heat shock protein HSP60	0.364244	-0.127326	0.855813	21.3514	1.63519	0.130875	0.166755	-6.20941	0	FALSE
KAE	TGME49_312220	mitochondrial inner membrane translocase subunit TIM17, putative	0.314503	-0.112122	0.741127	15.8354	1.62682	0.132654	0.168818	-6.22132	1	FALSE
KAE	TGME49_232090	3-hydroxyacyl-CoA dehydrogenase, NAD binding domain-containing protein	0.350729	-0.127332	0.82879	18.9007	1.61901	0.134335	0.170751	-6.23242	0	FALSE
KAE	TGME49_286260	tetratricopeptide repeat-containing protein	0.722405	-0.270508	1.71532	10.3012	1.60558	0.137269	0.174271	-6.25141	0	FALSE
KAE	TGME49_260825	hypothetical protein	0.453943	-0.170698	1.07858	15.5654	1.60374	0.137676	0.174577	-6.25401	1	FALSE
KAE	TGME49_310460	Rab6	0.408262	-0.154781	0.971304	13.9308	1.60014	0.138472	0.17517	-6.25907	0	FALSE
KAE	TGME49_266800	integral membrane protein, putative	0.35435	-0.134347	0.843046	14.5894	1.60013	0.138476	0.17517	-6.2591	1	FALSE
KAE	TGME49_311430	fibrillarin	0.244142	-0.0928631	0.581147	21.5117	1.5987	0.138792	0.175361	-6.2611	1	FALSE
KAE	TGME49_225125	pre-rRNA processing protein	0.432096	-0.165517	1.02971	13.5095	1.59559	0.139486	0.176026	-6.26547	0	FALSE
KAE	TGME49_272570	dihydrouridine synthase (dus) protein	0.379632	-0.146386	0.905649	14.0374	1.59266	0.140143	0.176644	-6.26959	0	FALSE
KAE	TGME49_239760	ribosomal protein RPL22	0.241112	-0.0963927	0.578616	19.3855	1.57652	0.143809	0.181048	-6.29217	1	FALSE
KAE	TGME49_206600	sigma-70, region 3 protein	0.299485	-0.120491	0.719461	18.8612	1.57367	0.144466	0.181659	-6.29615	0	FALSE
KAE	TGME49_214090	signal peptidase	0.353021	-0.142295	0.848336	16.2701	1.57282	0.144661	0.181687	-6.29733	1	FALSE
KAE	TGME49_240520	hypothetical protein	0.370954	-0.150351	0.892259	18.718	1.57033	0.145239	0.182196	-6.3008	0	FALSE
KAE	TGME49_229360	transaldolase	0.43702	-0.18344	1.05748	19.0887	1.56942	0.147627	0.184973	-6.30312	1	FALSE
KAE	TGME49_315210	rhoptry protein, putative	0.341751	-0.144159	0.827662	15.1396	1.55209	0.149519	0.18644	-6.32609	1	FALSE
KAE	TGME49_205010	U2 small nuclear ribonucleoprotein family protein, putative	0.39842	-0.168171	0.965011	14.8864	1.55179	0.149589	0.18644	-6.3265	0	FALSE
KAE	TGME49_241140	DEAD/DEAH box helicase domain-containing protein	0.389135	-0.164386	0.942656	15.2576	1.55142	0.149678	0.18644	-6.32701	0	FALSE
KAE	TGME49_229620	hypothetical protein	0.444782	-0.188161	1.07773	14.7538	1.55076	0.149835	0.18644	-6.32792	0	FALSE
KAE	TGME49_233220	hypothetical protein	0.453126	-0.191731	1.09798	12.6	1.55066	0.149858	0.18644	-6.32805	1	FALSE
KAE	TGME49_249900	adenine nucleotide translocator, putative	0.203637	-0.0861661	0.493441	23.8857	1.55066	0.149859	0.18644	-6.32806	1	FALSE
KAE	TGME49_219800	vacuolar ATP synthase subunit b, putative	0.221365	-0.0940413	0.536771	21.4064	1.54882	0.150298	0.186754	-6.3306	1	FALSE
KAE	TGME49_247280	hypothetical protein	0.331726	-0.141139	0.804591	19.2521	1.54812	0.150465	0.186754	-6.33156	0	FALSE
KAE	TGME49_218610	ATPase (DUF699) protein	0.342185	-0.147466	0.831836	14.0989	1.54219	0.151888	0.188299	-6.33973	1	FALSE
KAE	TGME49_313690	Sel1 repeat-containing protein	0.523942	-0.228085	1.27597	12.8782	1.53749	0.153024	0.189484	-6.34619	0	FALSE
KAE	TGME49_289800	hypothetical protein	0.255317	-0.113995	0.62463	18.9405	1.52563	0.155924	0.192848	-6.36243	1	FALSE
KAE	TGME49_242780	hypothetical protein	0.400154	-0.181867	0.982174	16.5269	1.51723	0.158006	0.195195	-6.37389	0	FALSE
KAE	TGME49_281620	aldo/keto reductase family oxidoreductase	0.367991	-0.167884	0.903866	16.1638	1.51543	0.158455	0.19551	-6.37633	0	FALSE
KAE	TGME49_250700	hypothetical protein	0.949134	-0.435778	2.33405	10.9874	1.51541	0.158908	0.195622	-6.37647	1	FALSE
KAE	TGME49_300608	ribosomal protein L6, putative	-0.313806	-0.77099	0.143377	17.6251	-1.51472	0.158632	0.19551	-6.3773	0	FALSE
KAE	TGME49_231080	ribosomal protein RPL38	0.262359	-0.121426	0.646144	19.548	1.50859	0.160174	0.19695	-6.38563	1	FALSE
KAE	TGME49_205350	integral membrane protein, GNS1/SUR4 family protein, putative	0.290796	-0.136775	0.718366	15.4832	1.50087	0.162131	0.199125	-6.39608	1	FALSE
KAE	TGME49_222300	hypothetical protein	0.207122	-0.0983245	0.512569	20.5631	1.49642	0.163269	0.200289	-6.40209	0	FALSE
KAE	TGME49_256770	eukaryotic translation initiation factor 4A, isoform 3, putative	0.257285	-0.123415	0.637984	19.9842	1.4914	0.164561	0.20164	-6.40885	1	FALSE
KAE	TGME49_272490	protoporphyrinogen oxidase	0.336158	-0.16449	0.836806	15.5022	1.48174	0.167071	0.204478	-6.42182	0	FALSE
KAE	TGME49_256840	hypothetical protein	0.318873	-0.162685	0.800432	18.4821	1.46127	0.172501	0.210879	-6.44913	0	FALSE
KAE	TGME49_225990	acyl transferase domain-containing protein	0.396231	-0.209559	1.00202	20.3852	1.45812	0.175601	0.213925	-6.45332	0	FALSE
KAE	TGME49_319920	2-oxo acid dehydrogenases acyltransferase (catalytic domain) domain-containing protein	0.30604	-0.157697	0.769778	22.2616	1.45636	0.173826	0.212175	-6.45565	0	FALSE
KAE	TGME49_312200	serine/threonine protein phosphatase	0.39356	-0.203002	0.990122	12.7159	1.45585	0.173963	0.212175	-6.45632	1	FALSE
KAE	TGME49_217740	3-ketoacyl-(acyl-carrier-protein) reductase	0.27449	-0.146137	0.695116	20.6164	1.44009	0.178276	0.216933	-6.47712	1	FALSE
KAE	TGME49_253650	DnaJ C terminal region domain-containing protein	0.338884	-0.182623	0.86039	20.2659	1.43401	0.179965	0.218736	-6.48511	0	FALSE
KAE	TGME49_249490	hypothetical protein	0.452572	-0.246168	1.15131	12.145	1.42933	0.181273	0.220072	-6.49123	0	FALSE
KAE	TGME49_274190	eukaryotic initiation factor 2B epsilon subunit, putative	0.429989	-0.236892	1.09687	12.476	1.42289	0.183088	0.222021	-6.49965	1	FALSE
KAE	TGME49_239680	hypothetical protein	0.391534	-0.224614	1.00768	16.8449	1.40232	0.188987	0.22891	-6.52635	0	FALSE
KAE	TGME49_300650	ycf24 family protein, putative	-0.282165	-0.727841	0.163512	16.0031	-1.39716	0.190491	0.230468	-6.53301	0	FALSE
KAE	TGME49_295125	rhoptry protein ROP4	0.366059	-0.213079	0.945198	16.2234	1.39486	0.191164	0.231017	-6.53596	2	FALSE
KAE	TGME49_264160	DEAD/DEAH box helicase domain-containing protein	0.332662	-0.196849	0.862172	15.8229	1.3864	0.193658	0.233764	-6.54682	0	FALSE
KAE	TGME49_310370	hypothetical protein	0.370914	-0.224052	0.965879	13.6175	1.37576	0.196837	0.237329	-6.56042	1	FALSE
KAE	TGME49_245610	hypothetical protein	0.250673	-0.151703	0.653049	16.3755	1.37479	0.197128	0.237409	-6.56165	0	FALSE
KAE	TGME49_232150	hypothetical protein	0.431731	-0.27287	1.13633	14.6955	1.35217	0.204037	0.245449	-6.5903	1	FALSE
KAE	TGME49_277030	isoleucyl-tRNA synthetase, putative	0.281081	-0.180841	0.743004	16.9819	1.34284	0.206945	0.248664	-6.60202	0	FALSE
KAE	TGME49_233100	SPFH domain / Band 7 family protein	0.238367	-0.154356	0.63109	19.5082	1.33943	0.208015	0.249666	-6.60628	1	FALSE
KAE	TGME49_301380	elongation factor Tu GTP binding domain-containing protein	0.32028	-0.209975	0.850534	16.8541	1.33293	0.210072	0.251693	-6.6144	0	FALSE
KAE	TGME49_259710	protein kinase	0.329726	-0.216309	0.875761	16.5245	1.33258	0.210182	0.251693	-6.61484	0	FALSE
KAE	TGME49_212930	NifU family domain-containing protein	0.362356	-0.239712	0.964425	13.8333	1.32816	0.211589	0.253091	-6.62033	0	FALSE
KAE	TGME49_273960	chaperonin GroS protein	0.237153	-0.157572	0.631877	18.1708	1.32585	0.212327	0.253686	-6.6232	0	FALSE
KAE	TGME49_307610	elongation factor TS, putative	0.256296	-0.177063	0.689654	16.7406	1.30514	0.219048	0.26142	-6.64878	0	FALSE
KAE	TGME49_209290	ribosomal protein RPS28	0.201321	-0.140855	0.543497	18.5088	1.29838	0.221277	0.263782	-6.65705	1	FALSE
KAE	TGME49_273950	replication factor C subunit 5, putative	0.371032	-0.262311	1.00438	13.25	1.29281	0.223129	0.265689	-6.66385	1	FALSE
KAE	TGME49_218820	alba 2	0.196507	-0.13927	0.532284	20.3745	1.29148	0.223571	0.265916	-6.66547	1	FALSE
KAE	TGME49_240430	glyoxalase family protein	0.429594	-0.305425	1.16461	12.6519	1.2898	0.224135	0.266286	-6.66752	0	FALSE
KAE	TGME49_239010	hypothetical protein	0.597292	-0.427356	1.62194	11.1913	1.28639	0.225277	0.267342	-6.67166	0	FALSE
KAE	TGME49_226400	lipoic acid synthase LIPA	0.31423	-0.227194	0.855654	19.2701	1.28077	0.227172	0.269288	-6.67847	0	FALSE
KAE	TGME49_299900	hypothetical protein	0.365603	-0.267165	0.998371	13.7861	1.27505	0.229117	0.271288	-6.68539	0	FALSE
KAE	TGME49_268890	citrate synthase I	0.387481	-0.300153	1.07512	20.9885	1.27157	0.234898	0.277201	-6.68697	0	FALSE
KAE	TGME49_231360	hypothetical protein	0.419441	-0.308659	1.14754	14.7546	1.27128	0.230404	0.272507	-6.68993	0	FALSE
KAE	TGME49_270240	MAG1	0.256875	-0.189396	0.703147	16.5377	1.27024	0.230761	0.272624	-6.69119	0	FALSE
KAE	TGME49_213010	hypothetical protein	0.292341	-0.221746	0.806427	17.0044	1.25491	0.236063	0.278264	-6.70954	0	FALSE
KAE	TGME49_320050	ribosomal protein RPL5	0.148726	-0.114739	0.412191	22.9971	1.24573	0.239287	0.28175	-6.72046	1	FALSE
KAE	TGME49_310710	small ribosomal subunit Rsm22 protein	0.354286	-0.274152	0.982725	13.4659	1.24409	0.239866	0.282117	-6.7224	0	FALSE
KAE	TGME49_293680	hypothetical protein	0.272135	-0.217757	0.762028	17.4488	1.22588	0.246381	0.289456	-6.74387	0	FALSE
KAE	TGME49_250770	eukaryotic initiation factor-4A, putative	0.164639	-0.132437	0.461715	23.7484	1.223	0.247421	0.290261	-6.74724	1	FALSE
KAE	TGME49_253890	peptidase M16 inactive domain-containing protein	0.362514	-0.291897	1.01693	16.6801	1.22246	0.247616	0.290261	-6.74786	0	FALSE
KAE	TGME49_216630	trigger factor protein, putative	0.324512	-0.263441	0.912466	17.589	1.21801	0.249238	0.291838	-6.75307	0	FALSE
KAE	TGME49_264720	hypothetical protein	0.288455	-0.240252	0.817162	16.9178	1.204	0.254391	0.297542	-6.76933	0	FALSE
KAE	TGME49_300660	RNA polymerase B	0.257007	-0.214609	0.728624	16.677	1.20259	0.254912	0.29782	-6.77096	0	FALSE
KAE	TGME49_259260	membrane protein FtsH1	0.207574	-0.178083	0.593231	17.9262	1.18777	0.260463	0.30397	-6.78799	1	FALSE
KAE	TGME49_227300	hypothetical protein	0.29084	-0.251458	0.833139	14.6013	1.18353	0.262071	0.305509	-6.79284	0	FALSE
KAE	TGME49_260450	DEAD/DEAH box helicase domain-containing protein	0.220558	-0.193007	0.634123	19.3715	1.1769	0.264595	0.30811	-6.80038	1	FALSE
KAE	TGME49_208790	MC family transporter, putative	0.215191	-0.190311	0.620693	19.1152	1.1711	0.266823	0.310155	-6.80696	1	FALSE
KAE	TGME49_266090	hypothetical protein	0.189134	-0.167358	0.545625	17.9685	1.1708	0.266939	0.310155	-6.8073	0	FALSE
KAE	TGME49_324600	heat shock protein	0.183877	-0.163403	0.531156	21.8811	1.16845	0.267846	0.310866	-6.80996	1	FALSE
KAE	TGME49_251570	CAAX amino terminal protease family protein	0.533557	-0.492893	1.56001	11.5844	1.14711	0.276186	0.320194	-6.83389	0	FALSE
KAE	TGME49_247510	fructose-bisphospatase II	0.167949	-0.159307	0.495205	22.6808	1.13253	0.282	0.326575	-6.85004	1	FALSE
KAE	TGME49_203730	hypothetical protein	0.466356	-0.448011	1.38072	12.8379	1.12553	0.284825	0.329485	-6.85773	0	FALSE
KAE	TGME49_275810	ribosomal protein RPS10	0.18882	-0.186227	0.563867	19.7507	1.11103	0.29075	0.335971	-6.87357	1	FALSE
KAE	TGME49_218280	eukaryotic porin, putative	0.216764	-0.217259	0.650786	18.1346	1.10214	0.294427	0.339847	-6.88319	1	FALSE
KAE	TGME49_252510	hypothetical protein	0.238346	-0.239844	0.716536	15.7372	1.09994	0.295341	0.34053	-6.88555	1	FALSE
KAE	TGME49_321640	cell division protein CDC48AP	0.308763	-0.322346	0.939872	20.1927	1.09156	0.300875	0.346154	-6.89273	0	FALSE
KAE	TGME49_294790	hypothetical protein	0.351728	-0.362277	1.06573	13.1486	1.0871	0.30073	0.346154	-6.89933	0	FALSE
KAE	TGME49_278990	phosphate carrier, putative	0.260555	-0.282673	0.803783	19.7106	1.05847	0.313007	0.35972	-6.92954	1	FALSE
KAE	TGME49_246550	aspartyl protease ASP3	0.216859	-0.23928	0.672999	15.3929	1.04916	0.317082	0.364006	-6.93923	0	FALSE
KAE	TGME49_291820	RNA helicase (UPF2 interacting domain) protein	0.268862	-0.297344	0.835069	13.7649	1.04789	0.31764	0.36425	-6.94055	0	FALSE
KAE	TGME49_203990	rhoptry protein ROP12	0.428644	-0.475926	1.33321	11.2859	1.04572	0.318597	0.364951	-6.9428	0	FALSE
KAE	TGME49_313495	hypothetical protein	0.206231	-0.23253	0.644993	18.142	1.03726	0.322347	0.368847	-6.95152	0	FALSE
KAE	TGME49_240600	chaperonin cpn60, putative	0.166949	-0.188511	0.52241	21.6522	1.03647	0.322701	0.368851	-6.95233	0	FALSE
KAE	TGME49_214180	ENTH domain-containing protein	0.428998	-0.485269	1.34327	11.2649	1.03549	0.323138	0.36895	-6.95334	0	FALSE
KAE	TGME49_242010	glucose inhibited division protein A subfamily protein	0.254222	-0.290768	0.799212	18.0659	1.0294	0.325858	0.371655	-6.95956	0	FALSE
KAE	TGME49_315250	GAMM1 protein, putative	0.255007	-0.293049	0.803064	15.0134	1.02681	0.327025	0.372583	-6.96221	0	FALSE
KAE	TGME49_217790	S1 RNA binding domain-containing protein	0.265764	-0.30659	0.838118	14.3279	1.02469	0.327978	0.373265	-6.96436	0	FALSE
KAE	TGME49_305250	hypothetical protein	0.46245	-0.550888	1.47579	11.2664	1.0071	0.335983	0.381963	-6.98213	0	FALSE
KAE	TGME49_237460	hypothetical protein	0.255551	-0.309027	0.820129	13.8049	0.998885	0.339769	0.385852	-6.99034	0	FALSE
KAE	TGME49_272550	hypothetical protein	0.25449	-0.310054	0.819034	13.2185	0.994798	0.341665	0.387587	-6.9944	0	FALSE
KAE	TGME49_209190	ABC transporter transmembrane region domain-containing protein	0.235456	-0.287604	0.758517	13.1687	0.99339	0.342319	0.387913	-6.9958	0	FALSE
KAE	TGME49_229740	hypothetical protein	0.256982	-0.316073	0.830037	13.6666	0.989619	0.344078	0.389487	-6.99953	0	FALSE
KAE	TGME49_226060	transmembrane amino acid transporter protein	0.265129	-0.332435	0.862693	13.2975	0.979118	0.349008	0.394645	-7.00986	1	FALSE
KAE	TGME49_254200	anticodon binding domain-containing protein	0.310055	-0.389668	1.00978	12.5068	0.977855	0.349605	0.394732	-7.0111	1	FALSE
KAE	TGME49_270510	asparaginyl-tRNA synthetase (NOB+tRNA synthase)	0.182605	-0.229696	0.594905	23.4982	0.977372	0.349833	0.394732	-7.01157	1	FALSE
KAE	TGME49_253730	importin-beta N-terminal domain-containing protein	0.197277	-0.252397	0.64695	17.094	0.968144	0.354216	0.399105	-7.02056	1	FALSE
KAE	TGME49_271470	hypothetical protein	0.23315	-0.298582	0.764882	16.4215	0.967619	0.354466	0.399105	-7.02107	0	FALSE
KAE	TGME49_276210	phosphoglycerate mutase family protein	0.246972	-0.317007	0.810952	16.0505	0.966378	0.355059	0.399347	-7.02227	0	FALSE
KAE	TGME49_306430	hypothetical protein	0.521851	-0.741265	1.78497	19.0706	0.95556	0.367737	0.410542	-7.02481	3	FALSE
KAE	TGME49_244200	2-oxoglutarate dehydrogenase e1 component, mitochondrial precursor, putative	0.174483	-0.227426	0.576392	23.904	0.958049	0.359055	0.403412	-7.03031	0	FALSE
KAE	TGME49_302000	chaperone clp, putative	-0.19281	-0.640846	0.255227	19.553	-0.949681	0.363103	0.406948	-7.03833	0	FALSE
KAE	TGME49_247580	glutaredoxin domain-containing protein	0.278168	-0.368546	0.924882	14.753	0.949199	0.363337	0.406948	-7.03879	0	FALSE
KAE	TGME49_243950	prohibitin, putative	0.134828	-0.17865	0.448307	21.1373	0.949152	0.36336	0.406948	-7.03883	1	FALSE
KAE	TGME49_320620	queuine tRNA ribosyl transferase	0.260545	-0.347988	0.869078	13.2291	0.944846	0.365457	0.408862	-7.04293	0	FALSE
KAE	TGME49_222140	DEAD/DEAH box helicase domain-containing protein	0.482128	-0.648582	1.61284	10.5586	0.940964	0.367354	0.410542	-7.04662	0	FALSE
KAE	TGME49_313140	isocitrate dehydrogenase	0.290182	-0.412359	0.992724	20.6287	0.932069	0.375244	0.41848	-7.05124	0	FALSE
KAE	TGME49_248300	hypothetical protein	0.177762	-0.246784	0.602308	18.069	0.924007	0.375726	0.418575	-7.06256	0	FALSE
KAE	TGME49_306260	hypothetical protein	0.279881	-0.390002	0.949764	15.1466	0.922013	0.376719	0.419239	-7.06441	0	FALSE
KAE	TGME49_270100	oxidoreductase, aldo/keto reductase family protein	0.256189	-0.366224	0.878601	12.3485	0.908329	0.383584	0.426429	-7.07707	0	FALSE
KAE	TGME49_263700	ribosomal protein RPS14	0.117214	-0.173859	0.408287	22.0228	0.888667	0.393602	0.437105	-7.09498	1	FALSE
KAE	TGME49_215100	PP-loop family protein	0.150325	-0.223645	0.524295	21.8471	0.887067	0.394425	0.437511	-7.09642	0	FALSE
KAE	TGME49_277490	hypothetical protein	0.42891	-0.638978	1.4968	10.9089	0.886344	0.394797	0.437511	-7.09707	0	FALSE
KAE	TGME49_311290	protein tyrosine phosphatase family protein, ptpla protein	0.150804	-0.226325	0.527934	19.3785	0.88244	0.396812	0.439283	-7.10058	1	FALSE
KAE	TGME49_263980	pentatricopeptide repeat domain-containing protein	0.169362	-0.257355	0.596078	18.6345	0.875865	0.40022	0.442592	-7.10645	0	FALSE
KAE	TGME49_214150	mitochondrial inner membrane translocase subunit TIM17, putative	0.213773	-0.333668	0.761213	15.7314	0.861741	0.407612	0.450293	-7.11894	1	FALSE
KAE	TGME49_217570	ribosomal protein RPS27	0.194416	-0.304844	0.693677	18.4218	0.859344	0.408875	0.451216	-7.12105	1	FALSE
KAE	TGME49_228350	elongation factor Tu GTP binding domain-containing protein	0.233198	-0.367186	0.833583	14.042	0.857152	0.410033	0.452022	-7.12297	0	FALSE
KAE	TGME49_306520	tRNA pseudouridine synthase B, putative	0.179998	-0.285146	0.645142	19.0586	0.853971	0.411717	0.453404	-7.12574	0	FALSE
KAE	TGME49_244050	hypothetical protein	0.265872	-0.444065	0.97581	16.9312	0.833382	0.42391	0.465859	-7.14217	0	FALSE
KAE	TGME49_285830	hypothetical protein	0.25027	-0.413861	0.914401	15.1082	0.831605	0.42369	0.465859	-7.14501	0	FALSE
KAE	TGME49_315640	lipoyl(octanoyl) transferase	0.21864	-0.362773	0.800053	16.8565	0.829864	0.424632	0.466167	-7.14649	0	FALSE
KAE	TGME49_216500	tRNA synthetase, putative	0.227403	-0.381287	0.836093	12.77	0.824447	0.427571	0.468906	-7.15108	0	FALSE
KAE	TGME49_209260	cytochrome c oxidase subunit, putative	0.250303	-0.43855	0.939157	20.4165	0.819097	0.433408	0.474814	-7.15229	0	FALSE
KAE	TGME49_313070	hypothetical protein	0.207986	-0.364007	0.77998	15.4701	0.802427	0.439658	0.480723	-7.16946	0	FALSE
KAE	TGME49_286620	S1 RNA binding domain-containing protein	0.165415	-0.289558	0.620389	19.8508	0.802326	0.439713	0.480723	-7.16954	0	FALSE
KAE	TGME49_239820	D-3-phosphoglycerate dehydrogenase	0.127844	-0.226866	0.482554	20.479	0.795371	0.443578	0.484446	-7.17526	1	FALSE
KAE	TGME49_238390	hypothetical protein	0.226708	-0.403559	0.856976	12.0934	0.793788	0.44446	0.484907	-7.17655	0	FALSE
KAE	TGME49_228210	26S proteasome regulatory subunit	0.358524	-0.639347	1.35639	11.5347	0.792876	0.444969	0.484961	-7.1773	1	FALSE
KAE	TGME49_276130	cathepsin CPC2	0.233128	-0.418558	0.884814	12.1122	0.789438	0.446891	0.486553	-7.1801	0	FALSE
KAE	TGME49_297940	single-strand binding protein	0.154996	-0.278968	0.588961	19.5174	0.788187	0.447592	0.486814	-7.18112	0	FALSE
KAE	TGME49_258630	hypothetical protein	0.379088	-0.718966	1.47714	13.0069	0.771453	0.45865	0.498327	-7.19274	0	FALSE
KAE	TGME49_315310	hypothetical protein	0.141444	-0.265353	0.548241	20.2889	0.767304	0.459395	0.498624	-7.19787	0	FALSE
KAE	TGME49_244140	hypothetical protein	-0.203631	-0.796441	0.389179	15.5533	-0.758037	0.464696	0.503859	-7.20517	0	FALSE
KAE	TGME49_259660	orotate phosphoribosyltransferase	0.132481	-0.254536	0.519499	17.2863	0.755415	0.466204	0.504974	-7.20723	1	FALSE
KAE	TGME49_204350	hypothetical protein	0.164874	-0.318621	0.648369	20.2908	0.752526	0.467868	0.506257	-7.20948	0	FALSE
KAE	TGME49_239790	BRCA1 C Terminus (BRCT) domain-containing protein	0.151776	-0.295989	0.599541	14.6513	0.748022	0.470469	0.50855	-7.21298	1	FALSE
KAE	TGME49_307570	glycerol-3-phosphate dehydrogenase (gpdh), putative	0.168171	-0.331282	0.667624	16.4844	0.74305	0.473352	0.511142	-7.21682	0	FALSE
KAE	TGME49_253700	transporter, major facilitator family protein	0.189838	-0.376877	0.756553	12.9172	0.739231	0.475573	0.513016	-7.21975	0	FALSE
KAE	TGME49_310430	Hsp90 domain-containing protein	0.145817	-0.293742	0.585376	21.3492	0.73207	0.479757	0.517	-7.22522	0	FALSE
KAE	TGME49_297890	hypothetical protein	0.367707	-0.760945	1.49636	10.2245	0.718959	0.487476	0.524541	-7.2351	0	FALSE
KAE	TGME49_295990	ubiquitin conjugating enzyme E2, putative	0.217981	-0.451527	0.887489	12.5739	0.718497	0.487749	0.524541	-7.23544	0	FALSE
KAE	TGME49_232300	ribosomal protein RPS3	0.105428	-0.222681	0.433536	22.7512	0.709087	0.493338	0.530012	-7.24243	1	FALSE
KAE	TGME49_269290	hypothetical protein	0.196863	-0.429308	0.823034	12.3548	0.693798	0.502502	0.539308	-7.25361	1	FALSE
KAE	TGME49_218560	acetyl-coA carboxylase ACC2	0.0955742	-0.209566	0.400715	23.9453	0.691199	0.50407	0.540441	-7.25548	0	FALSE
KAE	TGME49_258560	hypothetical protein	0.136256	-0.303913	0.576426	19.955	0.683124	0.50896	0.54513	-7.26127	0	FALSE
KAE	TGME49_298990	ferredoxin NADP+ oxidoreductase FNR	0.15351	-0.351372	0.658393	20.2905	0.670979	0.516369	0.552504	-7.26987	0	FALSE
KAE	TGME49_209720	hypothetical protein	0.349832	-0.823695	1.52336	12.6588	0.66613	0.520711	0.556586	-7.27173	1	FALSE
KAE	TGME49_220350	tRNA ligases class II (D, K and N) domain-containing protein	0.142365	-0.333217	0.617946	17.9366	0.660601	0.52275	0.558199	-7.2771	0	FALSE
KAE	TGME49_293590	3-oxoacyl-acyl-carrier protein synthase I/II, putative	0.113702	-0.269077	0.496482	20.4395	0.655515	0.525894	0.560989	-7.2806	0	FALSE
KAE	TGME49_314400	pyruvate dehydrogenase E1 component, beta subunit, putative	0.158123	-0.379183	0.695428	20.1013	0.649433	0.529668	0.564444	-7.28476	0	FALSE
KAE	TGME49_217590	50S ribosomal protein L17, putative	-0.181121	-0.822401	0.46016	13.3684	-0.623279	0.546077	0.581282	-7.30224	0	FALSE
KAE	TGME49_308970	hypothetical protein	0.182089	-0.463428	0.827605	14.1155	0.622498	0.546571	0.581282	-7.30275	0	FALSE
KAE	TGME49_218850	ribosomal protein RPS9	0.117444	-0.303108	0.537996	17.0228	0.616273	0.55052	0.584893	-7.30681	0	FALSE
KAE	TGME49_300700	ribosomal protein S2, putative	0.161515	-0.420423	0.743454	17.5755	0.612489	0.552929	0.586387	-7.30925	0	FALSE
KAE	TGME49_270320	protein phosphatase 2C domain-containing protein	0.139761	-0.363937	0.64346	14.3368	0.612319	0.553038	0.586387	-7.30936	0	FALSE
KAE	TGME49_237250	hypothetical protein	0.100679	-0.277527	0.478885	18.8827	0.587452	0.569014	0.602721	-7.32509	1	FALSE
KAE	TGME49_248860	hypothetical protein	0.109186	-0.308608	0.526979	19.2928	0.576721	0.575986	0.609494	-7.33169	0	FALSE
KAE	TGME49_239490	dehydrogenase E1 component family protein	0.161846	-0.468943	0.792634	20.2043	0.572457	0.579777	0.612891	-7.3332	0	FALSE
KAE	TGME49_258640	adenylate kinase superfamily protein	0.160695	-0.47293	0.794321	18.7922	0.565095	0.584465	0.617228	-7.33778	0	FALSE
KAE	TGME49_320440	hypothetical protein	0.159458	-0.483566	0.802482	16.3501	0.547244	0.595371	0.628116	-7.34922	0	FALSE
KAE	TGME49_233838	PET112 family, C terminal region domain-containing protein	0.157769	-0.491086	0.806625	18.4909	0.542173	0.599636	0.631984	-7.35122	1	FALSE
KAE	TGME49_209150	non-proton pumping type-II NADH dehydrogenase I	0.157153	-0.511517	0.825823	12.8382	0.518647	0.614498	0.647002	-7.3654	1	FALSE
KAE	TGME49_258380	elongation factor p (ef-p) kow family domain-containing protein	0.119471	-0.402234	0.641176	14.7353	0.505358	0.623491	0.655816	-7.37264	0	FALSE
KAE	TGME49_312520	tRNA dimethylallyltransferase	0.162663	-0.572662	0.897988	15.654	0.489314	0.634615	0.666851	-7.38096	0	FALSE
KAE	TGME49_226790	ABC transporter, ATP-binding domain-containing protein	0.100626	-0.354871	0.556124	18.1042	0.487514	0.635668	0.667293	-7.38208	0	FALSE
KAE	TGME49_201270	hypothetical protein	0.0908859	-0.330372	0.512144	20.1824	0.476113	0.643508	0.674851	-7.38793	0	FALSE
KAE	TGME49_243480	50S ribosomal protein L3, putative	-0.130936	-0.745035	0.483162	15.397	-0.470526	0.647366	0.678224	-7.39076	0	FALSE
KAE	TGME49_300631	ribosomal protein L4	-0.105291	-0.607325	0.396744	17.0033	-0.462827	0.652701	0.683135	-7.39459	0	FALSE
KAE	TGME49_259920	Nitric-oxide synthase	0.132924	-0.512469	0.778318	15.1412	0.454508	0.658489	0.688509	-7.39867	0	FALSE
KAE	TGME49_269885	rhoptry metalloprotease toxolysin TLN1	0.0569212	-0.232827	0.34667	22.5449	0.433525	0.67319	0.703184	-7.40864	1	FALSE
KAE	TGME49_262050	rhoptry kinase family protein ROP39	0.0638428	-0.264099	0.391785	20.2022	0.429612	0.675948	0.705367	-7.41045	0	FALSE
KAE	TGME49_305980	pyruvate dehydrogenase complex subunit PDH-E3I	0.0797321	-0.347795	0.507259	20.8036	0.411558	0.688736	0.718001	-7.41859	0	FALSE
KAE	TGME49_289000	hypothetical protein	0.103135	-0.461312	0.667581	15.9544	0.403221	0.694676	0.723478	-7.42223	0	FALSE
KAE	TGME49_211890	RAP domain-containing protein	-0.0797264	-0.518207	0.358754	18.3713	-0.401248	0.696085	0.724231	-7.42309	0	FALSE
KAE	TGME49_217820	PCI domain-containing protein	0.0641369	-0.294802	0.423076	18.7563	0.39432	0.701042	0.72867	-7.42605	1	FALSE
KAE	TGME49_300612	ribosomal protein S17	0.0797641	-0.36944	0.528969	16.6257	0.391855	0.702809	0.729787	-7.42709	0	FALSE
KAE	TGME49_248480	ribosomal protein RPS9	0.0580201	-0.27684	0.39288	21.5039	0.382364	0.70963	0.736146	-7.43104	1	FALSE
KAE	TGME49_249990	hypothetical protein	-0.116979	-0.828852	0.594895	13.3732	-0.362631	0.723898	0.750208	-7.43894	1	FALSE
KAE	TGME49_206610	pyruvate dehydrogenase complex subunit PDH-E2	-0.0721913	-0.525658	0.381275	20.0313	-0.351319	0.732127	0.757992	-7.44329	0	FALSE
KAE	TGME49_300690	RNA polymerase C2, putative	0.0798056	-0.432202	0.591813	16.9558	0.343968	0.737493	0.762468	-7.44604	0	FALSE
KAE	TGME49_300621	ribosomal protein L2	0.0704013	-0.381995	0.522798	17.6305	0.343418	0.737895	0.762468	-7.44625	0	FALSE
KAE	TGME49_254880	Alpha-galactosidase	0.0706991	-0.390356	0.531754	14.931	0.338394	0.741572	0.765517	-7.44809	1	FALSE
KAE	TGME49_250050	hypothetical protein	0.0789139	-0.457752	0.61558	16.7784	0.324497	0.751778	0.775294	-7.45306	0	FALSE
KAE	TGME49_270910	acyltransferase domain-containing protein	0.106348	-0.635166	0.847862	15.2885	0.316911	0.757433	0.780363	-7.45564	0	FALSE
KAE	TGME49_284190	pyruvate carboxylase	0.0289727	-0.177031	0.234976	26.4059	0.310368	0.762206	0.784514	-7.4579	0	FALSE
KAE	TGME49_304910	hypothetical protein	0.0822093	-0.511766	0.676185	14.8746	0.305432	0.76586	0.787508	-7.45955	0	FALSE
KAE	TGME49_260800	hypothetical protein	0.084225	-0.540813	0.709263	13.9343	0.297369	0.771843	0.792886	-7.46217	0	FALSE
KAE	TGME49_264080	acyl carrier protein ACP	0.0592721	-0.403046	0.52159	18.5713	0.282925	0.782599	0.803154	-7.4667	0	FALSE
KAE	TGME49_271860	tRNA (Uracil-5-)-methyltransferase	0.0653982	-0.481517	0.612314	15.7221	0.263881	0.796854	0.816988	-7.47234	0	FALSE
KAE	TGME49_292360	hypothetical protein	0.051774	-0.408176	0.511724	21.0054	0.248407	0.808493	0.828117	-7.47663	0	FALSE
KAE	TGME49_305020	hypothetical protein	0.0654517	-0.567081	0.697984	15.4528	0.228349	0.823653	0.842826	-7.48181	0	FALSE
KAE	TGME49_205160	hypothetical protein	-0.0572826	-0.655009	0.540444	15.9628	-0.211486	0.836457	0.855099	-7.48584	0	FALSE
KAE	TGME49_272290	pyruvate dehydrogenase complex subunit PD-HE1Beta	0.0363029	-0.40818	0.480786	21.72	0.180239	0.860312	0.878635	-7.49248	0	FALSE
KAE	TGME49_263120	hypothetical protein	-0.040434	-0.551934	0.471066	16.3394	-0.174447	0.864751	0.882314	-7.4936	0	FALSE
KAE	TGME49_302050	elongation factor tu, apicoplast, putative	-0.0339719	-0.472322	0.404378	20.6389	-0.171025	0.867375	0.884136	-7.49424	0	FALSE
KAE	TGME49_236190	hypothetical protein	0.0384686	-0.465107	0.542044	14.4836	0.168579	0.869253	0.885195	-7.49469	0	FALSE
KAE	TGME49_221320	acetyl-CoA carboxylase ACC1	-0.0143144	-0.203117	0.174489	27.4466	-0.167311	0.870226	0.885331	-7.49492	0	FALSE
KAE	TGME49_225800	iron-sulfur assembly ATPase	0.0480145	-0.615964	0.711993	16.0252	0.159581	0.876165	0.890515	-7.49629	0	FALSE
KAE	TGME49_255690	2-C-methyl-D-erythritol 2,4-cyclodiphosphate synthase domain-containing protein	0.039203	-0.529128	0.607534	17.6997	0.152223	0.881826	0.895406	-7.49754	0	FALSE
KAE	TGME49_237015	hypothetical protein	0.0306491	-0.472636	0.533934	16.4623	0.134389	0.895574	0.90841	-7.50032	1	FALSE
KAE	TGME49_275690	ClpB, putative	-0.0320358	-0.566827	0.502756	22.8362	-0.133652	0.896355	0.90841	-7.50036	0	FALSE
KAE	TGME49_255370	TIC20	0.0341543	-0.620424	0.688733	13.11	0.115145	0.910449	0.921107	-7.50293	0	FALSE
KAE	TGME49_208842	DEAD/DEAH box helicase domain-containing protein	-0.0223233	-0.451026	0.40638	21.7554	-0.114912	0.91063	0.921107	-7.50296	0	FALSE
KAE	TGME49_298040	hypothetical protein	-0.0259901	-0.532946	0.480965	15.8569	-0.113136	0.912005	0.921256	-7.50318	0	FALSE
KAE	TGME49_300611	ribosomal protein L14	-0.0255823	-0.527557	0.476393	16.5296	-0.112465	0.912524	0.921256	-7.50327	0	FALSE
KAE	TGME49_298630	vacuolar transporter chaperone VTC2	-0.0281845	-0.67265	0.616281	13.2196	-0.0965101	0.924888	0.932353	-7.50508	1	FALSE
KAE	TGME49_205615	hypothetical protein	-0.0195405	-0.468718	0.429637	17.8583	-0.0960017	0.925283	0.932353	-7.50513	0	FALSE
KAE	TGME49_217680	hypothetical protein	0.0223212	-0.547635	0.592278	13.4022	0.0864245	0.932715	0.938945	-7.50609	1	FALSE
KAE	TGME49_246978	hypothetical protein	-0.0205664	-0.634968	0.593835	16.987	-0.07387	0.942468	0.947859	-7.50718	0	FALSE
KAE	TGME49_253900	parasite porphobilinogen synthase PBGS	-0.0144915	-0.554188	0.525205	19.7003	-0.059255	0.953834	0.958376	-7.50824	0	FALSE
KAE	TGME49_277710	hypothetical protein	-0.034493	-1.5288	1.45981	14.6477	-0.0533882	0.958754	0.962403	-7.50855	0	FALSE
KAE	TGME49_295050	tRNA ligase class II core domain (G, H, P, S and T) domain-containing protein	-0.00664492	-0.48164	0.46835	16.2329	-0.0308719	0.975937	0.97872	-7.50963	1	FALSE
KAE	TGME49_285850	peptidyl-prolyl cis-trans isomerase, FKBP-type domain-containing protein	0.00849235	-0.668304	0.685288	12.1346	0.0276906	0.978415	0.980274	-7.50974	1	FALSE
KAE	TGME49_294200	glucose-6-phosphate 1-dehydrogenase	-0.00124096	-0.359326	0.356844	21.0432	-0.00764774	0.994038	0.994981	-7.51012	0	FALSE
KAE	TGME49_300680	RNA polymerase C1, putative	-0.00125077	-0.523463	0.520961	16.1363	-0.00528557	0.995879	0.995879	-7.51014	0	FALSE
AP2a	TGME49_202220	hypothetical protein	5.21362	4.91654	5.51069	21.7042	39.8261	2.92272e-11	3.08639e-08	15.9331	5	TRUE
AP2a	TGME49_297520	proteophosphoglycan PPG1	5.67891	5.29795	6.05987	22.8581	33.9657	1.84425e-10	9.73763e-08	14.443	5	TRUE
AP2a	BirA-tag	bait protein fusion partner containing a linker, an HA-tag, and BirA*	5.23145	4.8113	5.65159	20.3264	28.371	8.55445e-10	2.3341e-07	13.1573	5	TRUE
AP2a	TGME49_262150	kelch repeat and K+ channel tetramerisation domain containing protein	5.15954	4.74356	5.57553	22.2613	28.2613	8.8413e-10	2.3341e-07	13.1284	5	TRUE
AP2a	TGME49_232340	protein phosphatase 2C domain-containing protein	3.28109	2.99355	3.56863	19.7497	25.895	1.26222e-09	2.54859e-07	12.8292	5	TRUE
AP2a	TGME49_272600	adaptin c-terminal domain-containing protein	5.5089	5.03823	5.97957	21.8691	26.6688	1.44806e-09	2.54859e-07	12.6914	5	TRUE
AP2a	TGME49_221940	adaptin n terminal region domain-containing protein	6.05674	5.51943	6.59404	21.3119	25.6848	1.99316e-09	3.00683e-07	12.4031	5	TRUE
AP2a	TGME49_272000	hypothetical protein	5.26708	4.71091	5.82326	20.8899	21.5782	8.72501e-09	1.1517e-06	11.0221	5	TRUE
AP2a	TGME49_309885	hypothetical protein	4.44333	3.93945	4.94722	19.5453	20.0924	1.59351e-08	1.86972e-06	10.4387	5	TRUE
AP2a	TGME49_227800	EF hand domain-containing protein	5.02658	4.43635	5.61681	20.2925	19.4047	2.13701e-08	2.25669e-06	10.1507	5	TRUE
AP2a	TGME49_243298	ICE family protease (caspase) p20 domain-containing protein	3.37428	2.90032	3.84825	16.9732	16.1694	7.86143e-08	7.54697e-06	8.82478	5	TRUE
AP2a	TGME49_248640	regulator of chromosome condensation (RCC1) repeat-containing protein	2.54078	2.17314	2.90842	19.6873	15.6898	9.85412e-08	8.67163e-06	8.59091	5	TRUE
AP2a	TGME49_230920	adaptor complexes medium subunit family protein	3.09542	2.64958	3.54126	19.3354	15.8196	1.18384e-07	9.61641e-06	8.43011	5	TRUE
AP2a	TGME49_260540	alveolin domain containing intermediate filament IMC14	2.97881	2.52779	3.42983	21.7589	15.0489	1.79396e-07	1.35316e-05	8.00341	4	TRUE
AP2a	TGME49_231630	alveolin domain containing intermediate filament IMC4	2.67577	2.23403	3.1175	22.3003	13.8021	3.67281e-07	2.58566e-05	7.26119	4	TRUE
AP2a	TGME49_240870	beta adaptin protein, putative	2.65447	2.18964	3.11931	20.3853	13.0117	5.97e-07	3.9402e-05	6.75375	5	TRUE
AP2a	TGME49_231640	alveolin domain containing intermediate filament IMC1	2.2895	1.88235	2.69665	23.324	12.8126	6.77614e-07	4.20918e-05	6.62094	4	TRUE
AP2a	TGME49_209420	hypothetical protein	3.32821	2.7094	3.94702	15.1566	12.2549	9.75628e-07	5.72369e-05	6.23766	5	TRUE
AP2a	TGME49_269460	Ser/Thr phosphatase family protein	2.41594	1.94628	2.8856	16.4883	11.6734	1.16365e-06	6.46415e-05	6.01642	5	TRUE
AP2a	TGME49_253140	hypothetical protein	1.82737	1.46796	2.18678	19.5233	11.5386	1.28468e-06	6.46415e-05	5.91224	5	TRUE
AP2a	TGME49_225270	hypothetical protein	2.601	2.08928	3.11273	14.3225	11.5346	1.28548e-06	6.46415e-05	5.91122	5	TRUE
AP2a	TGME49_230340	hypothetical protein	1.85951	1.49808	2.22094	21.7276	11.7228	1.40117e-06	6.7256e-05	5.85558	4	TRUE
AP2a	TGME49_216000	alveolin domain containing intermediate filament IMC3	2.09662	1.67363	2.51962	19.8282	11.2938	1.8965e-06	8.34461e-05	5.53504	2	FALSE
AP2a	TGME49_316400	alpha tubulin TUBA1	1.12835	0.896179	1.36052	23.6611	11.0289	1.86483e-06	8.34461e-05	5.51734	3	TRUE
AP2a	TGME49_316730	Sma protein	2.41671	1.90434	2.92909	13.1599	10.7036	2.38796e-06	0.000100867	5.25492	5	TRUE
AP2a	TGME49_313380	hypothetical protein	1.5797	1.23948	1.91993	20.5359	10.5367	2.7179e-06	0.000110389	5.11738	2	FALSE
AP2a	TGME49_230850	hypothetical protein	2.11882	1.64094	2.59669	18.0451	10.1027	4.65029e-06	0.000181878	4.58062	4	TRUE
AP2a	TGME49_225690	hypothetical protein	1.51574	1.16403	1.86744	19.6818	9.78001	5.00234e-06	0.00018866	4.46751	3	TRUE
AP2a	TGME49_271930	hypothetical protein	2.37734	1.82346	2.93122	16.0762	9.77976	6.02472e-06	0.000213856	4.30397	2	FALSE
AP2a	TGME49_286030	hypothetical protein	7.1526	5.48439	8.8208	14.6353	9.76945	6.07544e-06	0.000213856	4.29501	4	TRUE
AP2a	TGME49_310440	membrane occupation and recognition nexus protein MORN1	2.77023	2.11724	3.42322	19.1327	9.66641	6.60938e-06	0.000225145	4.20492	5	TRUE
AP2a	TGME49_277895	ubiquitin carboxyl-terminal hydrolase	3.42809	2.61669	4.23949	15.1593	9.62661	6.82939e-06	0.00022537	4.16988	5	TRUE
AP2a	TGME49_232780	hypothetical protein	2.58736	1.97167	3.20304	15.0441	9.57536	7.12467e-06	0.000227989	4.12459	5	TRUE
AP2a	TGME49_221620	beta-tubulin, putative	1.00749	0.758289	1.25669	23.3951	9.17465	8.39353e-06	0.000260693	3.91443	3	TRUE
AP2a	TGME49_213388	hypothetical protein	1.58219	1.18708	1.9773	18.4017	9.09493	9.33299e-06	0.00028159	3.80801	5	TRUE
AP2a	TGME49_247050	hypothetical protein	1.73572	1.28841	2.18303	18.149	8.84153	1.33497e-05	0.000391591	3.4515	5	TRUE
AP2a	TGME49_271970	glideosome-associated protein with multiple-membrane spans GAPM3	1.23878	0.907972	1.56958	19.2867	8.49803	1.54952e-05	0.000442242	3.25768	4	TRUE
AP2a	TGME49_202500	GAPM1a	1.41328	1.03034	1.79622	17.6599	8.37514	1.73934e-05	0.000483355	3.13373	4	TRUE
AP2a	TGME49_304670	leucine rich repeat-containing protein	1.12099	0.800316	1.44166	18.2576	7.93292	2.66673e-05	0.000722067	2.67502	3	TRUE
AP2a	TGME49_230160	hypothetical protein	1.33905	0.958416	1.71969	20.2707	8.01573	2.85436e-05	0.000753552	2.63467	2	FALSE
AP2a	TGME49_311230	hypothetical protein	2.56155	1.82723	3.29586	22.8572	7.94833	3.04529e-05	0.000777957	2.56499	4	TRUE
AP2a	TGME49_260470	heat shock protein DNAJ pfj4, putative	2.02995	1.44381	2.61609	16.0851	7.89117	3.21825e-05	0.000777957	2.50553	3	TRUE
AP2a	TGME49_230220	hypothetical protein	1.97048	1.39289	2.54806	13.9641	7.74509	3.26238e-05	0.000777957	2.46169	4	TRUE
AP2a	TGME49_271935	hypothetical protein	1.49755	1.05803	1.93707	16.6938	7.73208	3.25802e-05	0.000777957	2.4599	2	FALSE
AP2a	TGME49_313480	hypothetical protein	1.4075	0.998343	1.81665	20.0146	7.83822	3.38819e-05	0.000777957	2.45014	4	TRUE
AP2a	TGME49_263090	14-3-3 protein	1.11818	0.788337	1.44802	18.6363	7.69306	3.38883e-05	0.000777957	2.41761	4	TRUE
AP2a	TGME49_230210	alveolin domain containing intermediate filament IMC10	1.23227	0.8671	1.59744	17.9238	7.65781	3.512e-05	0.00078908	2.37925	3	TRUE
AP2a	TGME49_206690	glideosome-associated protein with multiple-membrane spans GAPM2B	1.15112	0.807316	1.49493	18.2377	7.59808	3.73211e-05	0.000821064	2.31393	3	TRUE
AP2a	TGME49_245640	hypothetical protein	1.20154	0.844628	1.55845	21.3122	7.66986	3.98368e-05	0.000858524	2.27502	5	TRUE
AP2a	TGME49_231070	protein kinase	1.84108	1.2846	2.39757	20.5946	7.53833	4.55821e-05	0.000962695	2.13074	4	TRUE
AP2a	TGME49_297780	ATPase/histidine kinase/DNA gyrase B/HSP90 domain-containing protein	1.52527	1.05612	1.99442	15.962	7.37783	4.68457e-05	0.000969982	2.06965	2	FALSE
AP2a	TGME49_224540	hypothetical protein	1.44486	0.992477	1.89724	15.4298	7.24797	5.3693e-05	0.00109038	1.92301	1	FALSE
AP2a	TGME49_270770	PWI domain-containing protein	1.45354	0.989621	1.91746	14.36	7.11019	6.21787e-05	0.00123888	1.76528	4	TRUE
AP2a	TGME49_250820	hypothetical protein	1.16209	0.787633	1.53656	19.6462	7.04839	6.82389e-05	0.00133445	1.67162	2	FALSE
AP2a	TGME49_285210	hypothetical protein	1.35381	0.913459	1.79417	15.1545	6.97673	7.18192e-05	0.00137893	1.61032	5	TRUE
AP2a	TGME49_202550	NLI interacting factor family phosphatase	1.41309	0.948885	1.8773	17.184	6.91379	7.89385e-05	0.00148855	1.51496	3	TRUE
AP2a	TGME49_257470	myosin J	1.52698	1.02812	2.02583	17.9358	6.97448	8.16472e-05	0.00151262	1.50276	5	TRUE
AP2a	TGME49_305190	CorA family Mg2+ transporter protein	1.38679	0.92212	1.85146	15.0391	6.7727	8.98739e-05	0.00163632	1.36924	4	TRUE
AP2a	TGME49_235380	hypothetical protein	1.43558	0.952984	1.91817	15.9953	6.75057	9.21137e-05	0.00164868	1.34278	3	TRUE
AP2a	TGME49_289750	ribosomal-ubiquitin protein RPL40	1.21979	0.807277	1.63231	18.4343	6.73754	0.000105398	0.00185501	1.22762	3	TRUE
AP2a	TGME49_308860	hypothetical protein	1.23255	0.812474	1.65263	20.5756	6.68548	0.000111578	0.00193157	1.16624	3	TRUE
AP2a	TGME49_266960	beta tubulin	0.890279	0.577823	1.20273	21.3867	6.46597	0.000127067	0.00216425	0.997	4	TRUE
AP2a	TGME49_278780	hypothetical protein	1.27419	0.829921	1.71845	20.3431	6.53503	0.00013178	0.00220888	0.986944	4	TRUE
AP2a	TGME49_220100	phosphoribosylpyrophosphate synthetase	1.35098	0.874974	1.82699	17.2794	6.46246	0.000140289	0.00226751	0.914732	4	TRUE
AP2a	TGME49_306220	hypothetical protein	2.02117	1.30938	2.73295	15.9996	6.47004	0.000141719	0.00226751	0.908607	4	TRUE
AP2a	TGME49_246590	hypothetical protein	1.0849	0.699482	1.47031	17.5636	6.38787	0.000139033	0.00226751	0.900292	4	TRUE
AP2a	TGME49_248700	alveolin domain containing intermediate filament IMC12	1.37038	0.884828	1.85593	18.1218	6.43075	0.000148125	0.00233463	0.860982	3	TRUE
AP2a	TGME49_315860	EF hand domain-containing protein	1.57356	1.00853	2.1386	14.1162	6.32238	0.000151689	0.00235565	0.809525	4	TRUE
AP2a	TGME49_314265	hypothetical protein	1.48714	0.946451	2.02784	17.0265	6.26698	0.00017846	0.00273122	0.660319	5	TRUE
AP2a	TGME49_209010	elongation factor TS protein	1.58057	1.00151	2.15963	17.5639	6.21937	0.000188511	0.00280377	0.601318	2	FALSE
AP2a	TGME49_232410	PDI family protein	1.01101	0.637186	1.38484	18.0729	6.13738	0.000186506	0.00280377	0.584707	3	TRUE
AP2a	TGME49_280600	histidyl-tRNA synthetase (HisRS), putative	1.72225	1.06223	2.38228	14.5332	5.94559	0.00025976	0.00380981	0.256207	3	TRUE
AP2a	TGME49_223790	hypothetical protein	1.06794	0.657	1.47888	19.1523	5.92141	0.000267344	0.00382993	0.225239	4	TRUE
AP2a	TGME49_208830	hypothetical protein	1.33838	0.818755	1.85801	15.6042	5.84862	0.000268385	0.00382993	0.198148	2	FALSE
AP2a	TGME49_313240	ethylene-responsive RNA helicase, putative	1.21014	0.74178	1.67851	20.2355	5.88721	0.000278487	0.0039211	0.181306	2	FALSE
AP2a	TGME49_298610	GYF domain-containing protein	1.3607	0.828211	1.89318	15.2994	5.80376	0.00028499	0.00395986	0.135096	3	TRUE
AP2a	TGME49_214750	hypothetical protein	1.20595	0.736128	1.67577	21.9485	5.84859	0.000291681	0.0040002	0.131508	3	TRUE
AP2a	TGME49_257790	histone deacetylase HDAC4	1.03908	0.626781	1.45139	15.813	5.71913	0.000310127	0.00419865	0.038899	3	TRUE
AP2a	TGME49_227000	hypothetical protein	1.14959	0.695838	1.60334	20.449	5.77275	0.000319629	0.00427251	0.0330947	5	TRUE
AP2a	TGME49_213310	hypothetical protein	1.43237	0.852066	2.01268	17.6402	5.62412	0.000383247	0.00499641	-0.162053	3	TRUE
AP2a	TGME49_236650	DEAD (Asp-Glu-Ala-Asp) box polypeptide 17	0.72099	0.426245	1.01574	20.3417	5.55109	0.00038294	0.00499641	-0.187206	4	TRUE
AP2a	TGME49_253470	alveolin domain containing intermediate filament IMC13	1.49267	0.882551	2.1028	15.5814	5.57446	0.000407481	0.00524756	-0.227943	3	TRUE
AP2a	TGME49_215460	ribosomal protein RPS24	0.686749	0.40267	0.970828	19.6022	5.48598	0.000415976	0.00529242	-0.275875	3	TRUE
AP2a	TGME49_320030	hypothetical protein	1.07212	0.628499	1.51573	19.4945	5.50668	0.000443294	0.00557284	-0.318441	3	TRUE
AP2a	TGME49_272520	hypothetical protein	1.39262	0.81117	1.97408	17.2497	5.45726	0.000471561	0.00585845	-0.384831	3	TRUE
AP2a	TGME49_270690	arginyl-tRNA synthetase	1.3106	0.760759	1.86045	15.7584	5.43109	0.000487317	0.0059838	-0.420122	4	TRUE
AP2a	TGME49_235340	hypothetical protein	0.990902	0.57252	1.40928	18.1005	5.38517	0.000493726	0.00599281	-0.447252	3	TRUE
AP2a	TGME49_274000	hypothetical protein	3.03541	1.74987	4.32096	11.3116	5.38005	0.00051972	0.00623664	-0.489231	3	TRUE
AP2a	TGME49_231120	ribosomal protein S11, putative	1.34726	0.761767	1.93275	13.6249	5.22266	0.000586665	0.00696088	-0.643021	4	TRUE
AP2a	TGME49_252880	hypothetical protein	1.08669	0.613193	1.56018	17.3801	5.22933	0.000629876	0.00730791	-0.69548	5	TRUE
AP2a	TGME49_266630	hypothetical protein	0.981506	0.55247	1.41054	17.8234	5.19914	0.000621574	0.00729313	-0.696878	5	TRUE
AP2a	TGME49_319900	hypothetical protein	0.854835	0.478753	1.23092	18.0518	5.15817	0.000636674	0.00730791	-0.731424	4	TRUE
AP2a	TGME49_274120	hypothetical protein	1.15385	0.64526	1.66244	17.2491	5.16938	0.000680535	0.00772736	-0.778418	4	TRUE
AP2a	TGME49_218720	calcium-dependent protein kinase CDPK6	1.04918	0.582025	1.51634	17.7321	5.11734	0.0007281	0.0080091	-0.850825	4	TRUE
AP2a	TGME49_266110	DEAD/DEAH box helicase domain-containing protein	1.16828	0.644603	1.69196	14.3952	5.06265	0.000722808	0.0080091	-0.867037	2	FALSE
AP2a	TGME49_273760	heat shock protein HSP70	0.576436	0.317883	0.83499	22.7965	5.05937	0.00072598	0.0080091	-0.871714	5	TRUE
AP2a	TGME49_244470	hypothetical protein	0.955638	0.528071	1.3832	20.4496	5.09267	0.000751904	0.00818568	-0.885294	4	TRUE
AP2a	TGME49_315510	hypothetical protein	1.09883	0.606334	1.59134	18.6734	5.08372	0.000760743	0.00819387	-0.897814	4	TRUE
AP2a	TGME49_263540	hypothetical protein	1.17543	0.644173	1.70669	15.2547	5.02298	0.000768175	0.00819387	-0.929697	5	TRUE
AP2a	TGME49_227360	ribosomal protein RPL3	0.555679	0.302838	0.808519	22.2917	4.98739	0.000799544	0.00843336	-0.974801	4	TRUE
AP2a	TGME49_219270	multi-pass transmembrane protein	0.840945	0.458396	1.22349	18.9157	4.99272	0.0008066	0.00843336	-0.979322	4	TRUE
AP2a	TGME49_237560	iron-sulfur cluster protein ISCU	1.31457	0.716977	1.91216	17.9464	5.01228	0.000835488	0.00864976	-0.998187	3	TRUE
AP2a	TGME49_208340	hypothetical protein	0.910677	0.492636	1.32872	17.7632	4.94556	0.000852409	0.00873926	-1.04082	3	TRUE
AP2a	TGME49_267370	kinesin motor domain-containing protein	0.984742	0.531235	1.43825	18.5119	4.9476	0.000910051	0.00924052	-1.08969	5	TRUE
AP2a	TGME49_295420	hypothetical protein	1.10737	0.593799	1.62095	17.1486	4.91299	0.00095288	0.00949284	-1.1389	5	TRUE
AP2a	TGME49_209200	hypothetical protein	1.35338	0.7221	1.98466	13.103	4.86511	0.000943611	0.00949003	-1.1516	3	TRUE
AP2a	TGME49_267500	hypothetical protein	2.01308	1.07342	2.95274	14.8455	4.8814	0.000993885	0.00980881	-1.18396	3	TRUE
AP2a	TGME49_259630	hypothetical protein	0.74736	0.392963	1.10176	18.2625	4.78559	0.00105219	0.0102881	-1.26772	2	FALSE
AP2a	TGME49_312090	ribosomal protein RPL23	0.548832	0.287476	0.810188	22.7707	4.76543	0.0010818	0.0104805	-1.29729	2	FALSE
AP2a	TGME49_222660	leucine rich repeat-containing protein	0.842537	0.434691	1.25038	15.628	4.68801	0.00120415	0.0114932	-1.41143	3	FALSE
AP2a	TGME49_301420	hypothetical protein	1.12751	0.583608	1.67142	15.7825	4.7234	0.00122969	0.0115942	-1.41148	4	FALSE
AP2a	TGME49_216880	guanine nucleotide-binding protein	0.68786	0.354721	1.021	19.3841	4.68566	0.00120809	0.0114932	-1.4149	4	FALSE
AP2a	TGME49_261950	ATP synthase beta subunit ATP-B	1.24241	0.642215	1.84261	21.5768	4.71658	0.00124114	0.0115986	-1.42138	0	FALSE
AP2a	TGME49_223050	ribosomal protein RPS20	0.56868	0.290939	0.846422	21.3511	4.64647	0.00127585	0.0118184	-1.47299	2	FALSE
AP2a	TGME49_318560	ATPase/histidine kinase/DNA gyrase B/HSP90 domain-containing protein	0.960082	0.492318	1.42785	17.955	4.67667	0.00131051	0.0120339	-1.47944	0	FALSE
AP2a	TGME49_230940	hypothetical protein	0.753603	0.382677	1.12453	16.8406	4.61053	0.00134162	0.0121443	-1.52647	2	FALSE
AP2a	TGME49_216080	apical complex lysine methyltransferase	1.09651	0.556394	1.63663	13.8401	4.60703	0.00134821	0.0121443	-1.53168	3	FALSE
AP2a	TGME49_316340	hypothetical protein	1.84706	0.940019	2.75411	12.073	4.6399	0.00137815	0.0122296	-1.53314	2	FALSE
AP2a	TGME49_224850	polyadenylate binding protein, putative	0.73968	0.37505	1.10431	19.3151	4.60419	0.00135703	0.0121443	-1.5378	3	FALSE
AP2a	TGME49_289050	FIKK kinase, putative	1.34149	0.680375	2.00261	15.3278	4.62345	0.00140962	0.0124047	-1.55723	2	FALSE
AP2a	TGME49_257480	NADP-dependent succinate-semialdehyde dehydrogenase	2.56613	1.28679	3.84546	11.9769	4.57035	0.00151659	0.0131272	-1.63522	2	FALSE
AP2a	TGME49_290620	hypothetical protein	1.42186	0.709422	2.13431	12.7094	4.53084	0.0015106	0.0131272	-1.65046	3	FALSE
AP2a	TGME49_257070	hypothetical protein	2.7246	1.35748	4.09173	14.4964	4.54098	0.00157946	0.0135603	-1.67852	0	FALSE
AP2a	TGME49_275670	alveolin domain containing intermediate filament IMC15	1.00428	0.499577	1.50898	17.4886	4.53394	0.00159497	0.0135704	-1.68893	4	FALSE
AP2a	TGME49_262690	ribosomal protein RPL27	0.815015	0.404798	1.22523	18.9683	4.52697	0.00161046	0.0135704	-1.69923	3	FALSE
AP2a	TGME49_234420	ATPase, AAA family protein	1.07925	0.535411	1.62309	21.5953	4.52176	0.00162215	0.0135704	-1.70694	1	FALSE
AP2a	TGME49_295850	cyclic nucleotide-binding domain-containing protein	2.17341	1.07716	3.26966	12.6544	4.51738	0.00163204	0.0135704	-1.71342	3	FALSE
AP2a	TGME49_227620	dense granule protein GRA2	0.989946	0.488082	1.49181	18.0037	4.49451	0.0016848	0.0138996	-1.74731	1	FALSE
AP2a	TGME49_318400	hypothetical protein	0.947931	0.461691	1.43417	16.6803	4.42585	0.00175303	0.0143503	-1.80858	0	FALSE
AP2a	TGME49_258090	hypothetical protein	0.848296	0.411118	1.28547	21.5557	4.42126	0.00186644	0.0151613	-1.85631	3	FALSE
AP2a	TGME49_259980	DnaJ domain-containing protein	0.907318	0.4334	1.38124	14.6284	4.34462	0.00195722	0.0157773	-1.92754	2	FALSE
AP2a	TGME49_306350	variable surface lipoprotein	1.33576	0.638064	2.03345	13.8104	4.36233	0.00202782	0.0161006	-1.94452	0	FALSE
AP2a	TGME49_257530	transporter, major facilitator family protein	0.707343	0.336759	1.07793	17.9308	4.33151	0.00199454	0.0159563	-1.94757	2	FALSE
AP2a	TGME49_227830	mitochondrial inner membrane translocase TIM44, putative	1.12345	0.530589	1.71631	16.2124	4.31774	0.00215989	0.0168951	-2.01158	0	FALSE
AP2a	TGME49_280370	hypothetical protein	1.1557	0.544487	1.76691	13.5835	4.29446	0.00213012	0.0167866	-2.01306	2	FALSE
AP2a	TGME49_243250	myosin H	0.818336	0.385273	1.2514	19.9713	4.30563	0.00219734	0.0170617	-2.02985	3	FALSE
AP2a	TGME49_291880	hypothetical protein	0.808504	0.369914	1.2471	18.4283	4.20029	0.00255396	0.0195433	-2.1895	4	FALSE
AP2a	TGME49_286600	hypothetical protein	0.740595	0.337028	1.14416	16.5827	4.16448	0.00254263	0.0195433	-2.20459	2	FALSE
AP2a	TGME49_270090	hypothetical protein	1.16596	0.531051	1.80087	13.9199	4.18435	0.00261308	0.0198317	-2.21377	2	FALSE
AP2a	TGME49_231460	hypothetical protein	1.07689	0.489883	1.6639	15.732	4.18008	0.0026292	0.0198317	-2.22029	1	FALSE
AP2a	TGME49_269980	preprotein translocase Sec61, putative	0.615504	0.277781	0.953227	21.7068	4.14193	0.00268177	0.0200848	-2.2538	1	FALSE
AP2a	TGME49_225130	hypothetical protein	1.14761	0.517897	1.77732	13.8059	4.15248	0.00273581	0.0203452	-2.26243	2	FALSE
AP2a	TGME49_271820	lipoyltransferase and lipoate-protein ligase subfamily protein	1.01787	0.457019	1.57872	21.554	4.13524	0.00280472	0.0207117	-2.28879	0	FALSE
AP2a	TGME49_288830	NADH dehydrogenase (NDH2-II)	0.907946	0.406975	1.40892	21.7388	4.12956	0.00282786	0.0207376	-2.2975	0	FALSE
AP2a	TGME49_216900	cytokine induced apoptosis inhibitor 1 family protein	1.1607	0.515734	1.80567	12.8796	4.08393	0.0028625	0.0208469	-2.32979	3	FALSE
AP2a	TGME49_284040	hypothetical protein	1.46688	0.649861	2.2839	12.9227	4.09089	0.00299073	0.0214449	-2.35681	0	FALSE
AP2a	TGME49_320480	Rab11b	0.579563	0.254933	0.904194	19.1189	4.05142	0.00300355	0.0214449	-2.38056	2	FALSE
AP2a	TGME49_228470	ribosomal protein RPL15	0.500201	0.219993	0.780409	21.831	4.05097	0.00300553	0.0214449	-2.38125	1	FALSE
AP2a	TGME49_203310	dense granule protein GRA7	0.776633	0.336572	1.21669	16.8468	4.00496	0.00321804	0.022807	-2.45332	0	FALSE
AP2a	TGME49_310780	dense granule protein GRA4	0.877274	0.376771	1.37778	15.5594	3.9778	0.00335273	0.0236032	-2.49634	0	FALSE
AP2a	TGME49_236250	regulator of chromosome condensation (RCC1) repeat-containing protein	1.45802	0.626114	2.28993	13.6354	3.99342	0.00344744	0.0239506	-2.50715	0	FALSE
AP2a	TGME49_278870	myosin F	0.57696	0.247152	0.906767	21.3659	3.97051	0.00339413	0.0237364	-2.50876	2	FALSE
AP2a	TGME49_247520	hypothetical protein	0.934786	0.400737	1.46884	16.5514	3.98829	0.00347344	0.0239735	-2.51509	2	FALSE
AP2a	TGME49_285970	30S ribosomal protein S5, putative	1.10072	0.470527	1.73092	14.6577	3.97977	0.00351711	0.0241174	-2.52829	1	FALSE
AP2a	TGME49_228150	hypothetical protein	0.977486	0.414303	1.54067	14.785	3.94641	0.00359864	0.0245172	-2.56216	2	FALSE
AP2a	TGME49_251950	ribosomal protein l7/l12 c-terminal domain-containing protein	1.03945	0.44076	1.63814	17.4553	3.95601	0.00364197	0.0246534	-2.56515	0	FALSE
AP2a	TGME49_220200	hypothetical protein	1.32328	0.553565	2.09299	14.1141	3.91722	0.00385612	0.0257725	-2.62547	0	FALSE
AP2a	TGME49_263750	hypothetical protein	0.799777	0.332615	1.26694	16.7709	3.88564	0.00385421	0.0257725	-2.6426	0	FALSE
AP2a	TGME49_202630	ATP-dependent metallopeptidase HflB subfamily protein	0.808504	0.336725	1.28028	18.7358	3.9048	0.00392746	0.0259881	-2.64482	0	FALSE
AP2a	TGME49_257300	hypothetical protein	0.939593	0.389701	1.48949	15.1459	3.88435	0.00393759	0.0259881	-2.6579	2	FALSE
AP2a	TGME49_232540	FAD binding domain-containing protein	1.07572	0.444914	1.70652	17.095	3.88561	0.00404049	0.0261053	-2.67475	0	FALSE
AP2a	TGME49_297810	hypothetical protein	0.993979	0.409624	1.57833	13.7317	3.86163	0.00400813	0.0261053	-2.68266	3	FALSE
AP2a	TGME49_320220	ubiquinol cytochrome c oxidoreductase, putative	0.82309	0.339588	1.30659	19.2242	3.87887	0.00408104	0.0261186	-2.68528	0	FALSE
AP2a	TGME49_203540	RNA binding protein, putative	1.01049	0.415567	1.60541	13.5678	3.85586	0.00404079	0.0261053	-2.69141	2	FALSE
AP2a	TGME49_286590	microtubule associated protein SPM2	0.468459	0.192393	0.744525	20.0397	3.85083	0.00405423	0.0261053	-2.69649	2	FALSE
AP2a	TGME49_236040	fructose-1,6-bisphosphate aldolase	0.74559	0.305701	1.18548	18.9701	3.86201	0.00418428	0.0264142	-2.71162	4	FALSE
AP2a	TGME49_313780	hypothetical protein	1.23615	0.506311	1.96598	14.6639	3.85923	0.00420156	0.0264142	-2.71597	2	FALSE
AP2a	TGME49_244100	snoRNA binding domain-containing protein	1.58118	0.647607	2.51476	14.4764	3.85912	0.00420225	0.0264142	-2.71614	1	FALSE
AP2a	TGME49_285680	dihydrolipoamide acyltransferase, putative	1.03518	0.42333	1.64702	16.4029	3.85503	0.00422784	0.0264177	-2.72254	0	FALSE
AP2a	TGME49_262380	elongation factor Tu, putative	1.04842	0.426108	1.67072	22.8724	3.8387	0.00433165	0.0265667	-2.7481	0	FALSE
AP2a	TGME49_231970	pre-mRNA processing splicing factor PRP8	0.825451	0.334415	1.31649	16.8236	3.82112	0.00432385	0.0265667	-2.75682	3	FALSE
AP2a	TGME49_300000	ribosomal protein RPL18	0.49991	0.202246	0.797575	21.4647	3.81119	0.00430465	0.0265667	-2.75946	1	FALSE
AP2a	TGME49_248880	GTPase RAB7	0.750173	0.303764	1.19658	18.9402	3.82899	0.00439462	0.0265667	-2.76331	2	FALSE
AP2a	TGME49_217890	alkyl hydroperoxide reductase/ Thiol specific antioxidant/ Mal allergen, putative	0.661272	0.267094	1.05545	19.0059	3.81736	0.00440263	0.0265667	-2.77112	4	FALSE
AP2a	TGME49_201780	microneme protein MIC2	0.700789	0.282584	1.11899	16.1423	3.80271	0.00436031	0.0265667	-2.77295	3	FALSE
AP2a	TGME49_212260	Sjogren's syndrome/scleroderma autoantigen 1 (Autoantigen p27) protein	1.49655	0.604391	2.38871	17.0799	3.82212	0.00443978	0.0266387	-2.77408	2	FALSE
AP2a	TGME49_210730	ATP-dependent hsl protease ATP-binding subunit hslU, putative	0.861554	0.345048	1.37806	20.3356	3.80069	0.00458385	0.0272685	-2.80771	1	FALSE
AP2a	TGME49_224490	polyprenyl synthetase superfamily protein	0.855473	0.342365	1.36858	16.966	3.79886	0.00459639	0.0272685	-2.81059	1	FALSE
AP2a	TGME49_271880	B-box zinc finger domain-containing protein	0.891119	0.353754	1.42848	16.5672	3.77852	0.00473814	0.027609	-2.84256	3	FALSE
AP2a	TGME49_232230	ribosomal protein RPL30	0.618458	0.244343	0.992574	18.9556	3.75297	0.00472414	0.027609	-2.85531	3	FALSE
AP2a	TGME49_263050	ribosomal protein RPL13	0.43808	0.17267	0.70349	21.4628	3.74569	0.00475492	0.027609	-2.86387	1	FALSE
AP2a	TGME49_234450	ribosomal protein RPS15A	0.442119	0.174228	0.71001	21.283	3.74522	0.00475837	0.027609	-2.86463	1	FALSE
AP2a	TGME49_211040	Sec61beta family protein	0.841323	0.330476	1.35217	13.2922	3.73738	0.00481552	0.0277879	-2.87715	0	FALSE
AP2a	TGME49_289780	ATP-dependent hsl protease ATP-binding subunit hslU, putative	1.03034	0.404787	1.65589	17.1338	3.75295	0.00492297	0.0281009	-2.88281	2	FALSE
AP2a	TGME49_234250	hypothetical protein	0.70045	0.27476	1.12614	17.7834	3.73715	0.00486269	0.0279076	-2.88377	2	FALSE
AP2a	TGME49_215920	hypothetical protein	1.21431	0.474866	1.95375	14.4308	3.7418	0.00500588	0.0281659	-2.90038	0	FALSE
AP2a	TGME49_256030	hypothetical protein	0.987485	0.385983	1.58899	16.637	3.74067	0.00501438	0.0281659	-2.90216	2	FALSE
AP2a	TGME49_288720	ribosomal protein RPL10	0.410462	0.159799	0.661126	21.8107	3.71601	0.00497508	0.0281659	-2.91132	1	FALSE
AP2a	TGME49_207440	ribosomal protein RPS4	0.355258	0.137503	0.573012	23.7935	3.7023	0.00508042	0.0282427	-2.93327	1	FALSE
AP2a	TGME49_226970	ribosomal protein RPS11	0.451225	0.174447	0.728003	22.3646	3.69963	0.00510126	0.0282427	-2.93756	1	FALSE
AP2a	TGME49_243570	ribosomal protein RPS26	0.560495	0.216608	0.904381	19.6286	3.69873	0.00510829	0.0282427	-2.939	0	FALSE
AP2a	TGME49_202680	peptidase M16, alpha subunit, putative	0.963734	0.372947	1.55452	21.7993	3.71691	0.00519648	0.0284326	-2.93966	0	FALSE
AP2a	TGME49_229250	ribosomal protein RPL28	0.542602	0.209298	0.875905	19.263	3.69434	0.00514265	0.0282846	-2.94603	1	FALSE
AP2a	TGME49_233110	IMP dehydrogenas	1.10719	0.426001	1.78839	15.3179	3.70348	0.00530254	0.0288185	-2.96089	2	FALSE
AP2a	TGME49_222220	alveolin domain containing intermediate filament IMC7	0.788564	0.302772	1.27436	18.7372	3.69864	0.00534124	0.0288185	-2.96853	1	FALSE
AP2a	TGME49_313270	hypothetical protein	0.910785	0.347327	1.47424	12.8837	3.66817	0.00535295	0.0288185	-2.98799	2	FALSE
AP2a	TGME49_295360	hypothetical protein	0.823096	0.313536	1.33266	16.1647	3.67094	0.00541477	0.0288185	-2.99391	2	FALSE
AP2a	TGME49_269770	WD domain, G-beta repeat-containing protein	0.762314	0.289728	1.2349	13.5973	3.66057	0.00541574	0.0288185	-3.0002	1	FALSE
AP2a	TGME49_297180	hypothetical protein	0.730686	0.277812	1.18356	17.4432	3.66679	0.0054505	0.0288185	-3.0007	3	FALSE
AP2a	TGME49_240810	hypothetical protein	0.523712	0.198594	0.84883	18.023	3.6555	0.00545804	0.0288185	-3.00834	2	FALSE
AP2a	TGME49_249215	hypothetical protein	1.68895	0.64026	2.73764	11.8327	3.66966	0.00557976	0.0291694	-3.0144	0	FALSE
AP2a	TGME49_291680	Sec23/Sec24 trunk domain-containing protein	0.672348	0.253917	1.09078	16.1841	3.64642	0.00553469	0.0290778	-3.02293	3	FALSE
AP2a	TGME49_287220	hypothetical protein	1.03412	0.388159	1.68008	12.2879	3.63296	0.00565037	0.0293931	-3.04457	1	FALSE
AP2a	TGME49_226840	hypothetical protein	0.848797	0.317812	1.37978	15.2716	3.62904	0.00570894	0.0294816	-3.05368	1	FALSE
AP2a	TGME49_267400	ribosomal protein RPL32	0.42862	0.160268	0.696972	22.0914	3.62463	0.00572322	0.0294816	-3.05797	2	FALSE
AP2a	TGME49_204130	perforin-like protein PLP1	0.69817	0.260632	1.13571	17.3699	3.62166	0.00575876	0.0295206	-3.06381	2	FALSE
AP2a	TGME49_314270	peptidyl-tRNA hydrolase domain-containing protein	0.80912	0.301878	1.31636	17.0614	3.63458	0.00588358	0.0298309	-3.07003	2	FALSE
AP2a	TGME49_213600	hypothetical protein	1.08731	0.405441	1.76917	13.9156	3.63337	0.00589436	0.0298309	-3.07195	0	FALSE
AP2a	TGME49_318510	N-ethylmaleimide-sensitive fusion protein, putative	0.643494	0.238993	1.048	18.3483	3.61644	0.00590403	0.0298309	-3.08321	1	FALSE
AP2a	TGME49_260170	elongation factor EF-G, putative	0.903027	0.33398	1.47207	21.3157	3.61584	0.00605303	0.0302938	-3.0998	0	FALSE
AP2a	TGME49_250810	ribosomal protein RPL35	0.508606	0.187649	0.829563	17.9002	3.59609	0.00598048	0.0300733	-3.10393	1	FALSE
AP2a	TGME49_243960	nuclear transport factor 2 (ntf2) domain-containing protein	0.518582	0.189993	0.847171	19.6769	3.58146	0.00611707	0.0304699	-3.12752	3	FALSE
AP2a	TGME49_252270	L1P family of ribosomal protein	1.0325	0.378087	1.68691	16.6032	3.59497	0.00624778	0.0308617	-3.13299	1	FALSE
AP2a	TGME49_239400	hypothetical protein	0.646614	0.235252	1.05798	16.6022	3.56711	0.00625417	0.0308617	-3.15067	2	FALSE
AP2a	TGME49_292035	hypothetical protein	1.01988	0.370219	1.66954	13.1274	3.56396	0.00631076	0.0309961	-3.15843	0	FALSE
AP2a	TGME49_211690	AAA family protein	0.568863	0.204209	0.933518	19.2428	3.54069	0.00652527	0.0317264	-3.19434	2	FALSE
AP2a	TGME49_310490	ribosomal protein RPL27A	0.425367	0.15267	0.698064	21.5217	3.5398	0.00652421	0.0317264	-3.19479	1	FALSE
AP2a	TGME49_292130	ribosomal protein RPL13A	0.382357	0.137059	0.627655	22.7713	3.5373	0.00654957	0.0317264	-3.19883	1	FALSE
AP2a	TGME49_251810	translation initiation factor eIF-5A, putative	1.25255	0.448498	2.0566	16.0587	3.5495	0.00669533	0.0321376	-3.20543	2	FALSE
AP2a	TGME49_229670	ribosomal protein RPS23	0.461927	0.165121	0.758734	21.3391	3.5318	0.00660565	0.0318519	-3.20773	1	FALSE
AP2a	TGME49_288500	FAD Malate-dehydrogenase (MDH-FAD)	1.11625	0.397897	1.83461	23.4404	3.54061	0.00678669	0.0323413	-3.21961	0	FALSE
AP2a	TGME49_254810	hypothetical protein	1.06752	0.379721	1.75531	13.6367	3.53648	0.00682965	0.0323413	-3.22622	2	FALSE
AP2a	TGME49_215590	flavoprotein subunit of succinate dehydrogenase	1.06599	0.378065	1.75391	22.4216	3.53076	0.00688953	0.0323976	-3.23535	0	FALSE
AP2a	TGME49_226250	DEAD (Asp-Glu-Ala-Asp) box polypeptide DDX3X	0.451266	0.159632	0.742901	20.0065	3.51148	0.00681723	0.0323413	-3.2406	3	FALSE
AP2a	TGME49_216670	FUSE-binding protein 2 / KH-type splicing regulatory protein	0.878937	0.309684	1.44819	13.7844	3.5044	0.0069029	0.0323976	-3.25302	1	FALSE
AP2a	TGME49_292975	hypothetical protein	0.933157	0.328661	1.53765	14.6378	3.51736	0.00703198	0.0327127	-3.25675	0	FALSE
AP2a	TGME49_299050	ribosomal protein RPL17	0.504974	0.177488	0.83246	19.1764	3.49923	0.00694817	0.0324658	-3.26044	2	FALSE
AP2a	TGME49_251890	hypothetical protein	0.76668	0.268406	1.26496	16.9921	3.50591	0.00715618	0.0331444	-3.27505	0	FALSE
AP2a	TGME49_208090	5-formyltetrahydrofolate cyclo-ligase	2.26869	0.792788	3.74459	11.7737	3.50246	0.0071941	0.0331745	-3.28058	0	FALSE
AP2a	TGME49_225080	ribosomal protein RPS18	0.531206	0.183873	0.878539	18.2823	3.47066	0.00726394	0.033351	-3.30674	3	FALSE
AP2a	TGME49_286450	dense granule protein GRA5	1.0275	0.354861	1.70014	16.5277	3.48062	0.00743889	0.0340063	-3.31554	0	FALSE
AP2a	TGME49_270150	hypothetical protein	0.789632	0.270721	1.30854	18.1802	3.46727	0.0075927	0.0344259	-3.33691	1	FALSE
AP2a	TGME49_288400	LETM1 family protein	1.06211	0.362758	1.76147	13.0626	3.45809	0.00765145	0.0345296	-3.3476	0	FALSE
AP2a	TGME49_215060	small GTP-binding protein sar1, putative	0.469974	0.16012	0.779829	19.9404	3.44201	0.00759587	0.0344259	-3.35324	2	FALSE
AP2a	TGME49_295690	ubiquinone/menaquinone biosynthesis methyltransferase subfamily protein	0.797796	0.2708	1.32479	15.1017	3.43664	0.00768572	0.0345367	-3.36409	0	FALSE
AP2a	TGME49_232710	ribosomal protein RPS3A	0.386535	0.130794	0.642276	22.2396	3.42993	0.00774056	0.0346357	-3.37287	1	FALSE
AP2a	TGME49_286260	tetratricopeptide repeat-containing protein	1.32865	0.448074	2.20923	10.6442	3.42404	0.00781203	0.0348081	-3.38243	0	FALSE
AP2a	TGME49_214080	toxofilin	0.918086	0.307062	1.52911	14.473	3.42359	0.00812014	0.0358781	-3.40699	2	FALSE
AP2a	TGME49_238950	fatty acyl-CoA desaturase, putative	0.591098	0.197248	0.984948	16.6075	3.40584	0.00803764	0.0356628	-3.41203	0	FALSE
AP2a	TGME49_308580	Lon protease family protein	0.760718	0.253439	1.268	18.8234	3.4169	0.00820417	0.0360984	-3.41772	1	FALSE
AP2a	TGME49_227280	dense granule protein GRA3	0.564532	0.186741	0.942323	20.076	3.40108	0.00832283	0.0364685	-3.43689	0	FALSE
AP2a	TGME49_236210	peptidase M16 family potein, putative	0.850415	0.280039	1.42079	21.9436	3.39723	0.00845682	0.0366067	-3.44933	0	FALSE
AP2a	TGME49_244200	2-oxoglutarate dehydrogenase e1 component, mitochondrial precursor, putative	0.609198	0.200591	1.0178	24.1613	3.39711	0.00845846	0.0366067	-3.44954	0	FALSE
AP2a	TGME49_290900	hydrolase, NUDIX family protein	0.945896	0.310456	1.58134	17.4566	3.39176	0.00852857	0.0366067	-3.45814	0	FALSE
AP2a	TGME49_252290	importin alpha, putative	0.542984	0.178081	0.907888	17.074	3.3768	0.00841186	0.0366067	-3.45931	3	FALSE
AP2a	TGME49_263530	chaperonin, putative	1.10108	0.359329	1.84284	16.7936	3.38233	0.00865363	0.0366067	-3.4733	0	FALSE
AP2a	TGME49_271050	SAG-related sequence SRS34A	0.704016	0.229346	1.17869	13.9752	3.36578	0.00855845	0.0366067	-3.47724	1	FALSE
AP2a	TGME49_215785	rhoptry protein ROP2A	0.720111	0.234447	1.20578	15.5621	3.3648	0.00857172	0.0366067	-3.47885	2	FALSE
AP2a	TGME49_226410	EF-1 guanine nucleotide exchange domain-containing protein	0.748438	0.243174	1.2537	15.2708	3.3615	0.00861619	0.0366067	-3.48422	1	FALSE
AP2a	TGME49_301120	acetyl-CoA acetyltransferase	0.905726	0.294165	1.51729	20.1521	3.37453	0.00875855	0.0368487	-3.48585	2	FALSE
AP2a	TGME49_233460	SAG-related sequence SRS29B	0.442182	0.14334	0.741024	18.7991	3.35781	0.00866635	0.0366067	-3.49025	0	FALSE
AP2a	TGME49_251870	histone H2Bb	0.644952	0.20801	1.08189	19.7535	3.36326	0.00891259	0.037348	-3.504	1	FALSE
AP2a	TGME49_233930	CAF1 family ribonuclease	0.92126	0.294759	1.54776	17.6432	3.35055	0.00908954	0.0378537	-3.52446	1	FALSE
AP2a	TGME49_309752	succinate-Coenzyme A ligase, beta subunit, putative	0.965588	0.308728	1.62245	24.7183	3.34946	0.00910495	0.0378537	-3.52622	0	FALSE
AP2a	TGME49_257340	Ras family protein	1.15899	0.368721	1.94926	13.9357	3.34165	0.00921576	0.0379813	-3.5388	1	FALSE
AP2a	TGME49_314295	ribosomal l25 family protein	1.04399	0.331721	1.75626	14.0413	3.33971	0.00924355	0.0379813	-3.54194	0	FALSE
AP2a	TGME49_289310	cullin family protein	0.806739	0.254971	1.35851	13.649	3.31797	0.00922669	0.0379813	-3.55523	2	FALSE
AP2a	TGME49_321500	RNA recognition motif-containing protein	0.796588	0.251189	1.34199	17.3206	3.32794	0.00941375	0.038468	-3.56091	2	FALSE
AP2a	TGME49_229360	transaldolase	0.838855	0.263554	1.41416	19.3296	3.32237	0.00949546	0.038468	-3.5699	1	FALSE
AP2a	TGME49_202720	RNB family domain-containing protein	1.04049	0.326727	1.75426	13.2785	3.32154	0.00950771	0.038468	-3.57124	0	FALSE
AP2a	TGME49_286470	AGC kinase	0.813386	0.254886	1.37189	16.2501	3.3184	0.00955402	0.0385078	-3.57629	1	FALSE
AP2a	TGME49_209030	actin ACT1	0.325646	0.10167	0.549623	23.7101	3.29943	0.00950013	0.038468	-3.58549	1	FALSE
AP2a	TGME49_275440	dense granule protein GRA6	0.774726	0.239244	1.31021	14.4323	3.28335	0.00974774	0.0391392	-3.61198	1	FALSE
AP2a	TGME49_244460	hypothetical protein	0.755994	0.232233	1.27976	13.5052	3.27553	0.00986536	0.0394615	-3.62455	2	FALSE
AP2a	TGME49_217020	ATPase, AFG1 family protein	0.846727	0.2592	1.43425	18.3069	3.28376	0.0100825	0.0400266	-3.63221	0	FALSE
AP2a	TGME49_305510	hypothetical protein	0.668331	0.204561	1.1321	15.1197	3.27028	0.0099475	0.0396399	-3.63313	0	FALSE
AP2a	TGME49_272670	peptidase family M3 protein	0.783391	0.237573	1.32921	14.7787	3.25837	0.0101712	0.0402276	-3.65466	0	FALSE
AP2a	TGME49_204400	ATPase synthase subunit alpha, putative	0.76843	0.231791	1.30507	22.5274	3.26271	0.0104184	0.0410517	-3.66623	0	FALSE
AP2a	TGME49_242070	cAMP-dependent protein kinase regulatory subunit	0.857804	0.25768	1.45793	14.2117	3.25689	0.0105133	0.0412714	-3.67563	2	FALSE
AP2a	TGME49_225020	hypothetical protein	0.833472	0.247085	1.41986	16.1711	3.23864	0.0108169	0.0421498	-3.70515	4	FALSE
AP2a	TGME49_224700	hypothetical protein	0.636529	0.187581	1.08548	14.8865	3.2175	0.0108141	0.0421498	-3.71949	1	FALSE
AP2a	TGME49_266640	Acetyl-coenzyme A synthetase 2, putative	0.807537	0.236829	1.37824	15.9454	3.22407	0.0110658	0.0429613	-3.72873	3	FALSE
AP2a	TGME49_292920	heat shock protein 75, putative	0.947361	0.277261	1.61746	23.2252	3.22131	0.0111137	0.0429891	-3.7332	0	FALSE
AP2a	TGME49_211680	protein disulfide isomerase	0.776614	0.226236	1.32699	16.2431	3.21514	0.0112212	0.0430895	-3.74318	3	FALSE
AP2a	TGME49_268290	DEAD/DEAH box helicase domain-containing protein	0.612556	0.177751	1.04736	16.6005	3.19703	0.0111709	0.0430527	-3.753	1	FALSE
AP2a	TGME49_259640	nucleoporin autopeptidase	1.34383	0.386425	2.30124	14.1489	3.19819	0.0115227	0.0440869	-3.77063	1	FALSE
AP2a	TGME49_240830	hydrolase, alpha/beta fold family protein	0.981899	0.281587	1.68221	13.972	3.19471	0.0115857	0.0441121	-3.77627	0	FALSE
AP2a	TGME49_227600	ribosomal protein RPL34	0.754392	0.21578	1.293	19.5058	3.19137	0.0116464	0.0441121	-3.78168	2	FALSE
AP2a	TGME49_258580	rhoptry protein ROP17	0.442493	0.125759	0.759228	18.9207	3.17035	0.0116546	0.0441121	-3.79674	2	FALSE
AP2a	TGME49_295380	hypothetical protein	0.791344	0.222566	1.36012	16.9906	3.17014	0.0120403	0.0450871	-3.81609	0	FALSE
AP2a	TGME49_201700	WD domain, G-beta repeat-containing protein	0.538377	0.151551	0.925203	17.1186	3.1584	0.0118782	0.044798	-3.81633	2	FALSE
AP2a	TGME49_313080	hypothetical protein	0.903824	0.253263	1.55439	12.7904	3.15276	0.0119852	0.0450404	-3.82557	2	FALSE
AP2a	TGME49_262670	ribosomal protein RPL18A	0.338909	0.0942098	0.583608	23.035	3.14301	0.0121726	0.0454216	-3.84156	1	FALSE
AP2a	TGME49_242330	ribosomal protein RPS5	0.417461	0.115634	0.719289	19.982	3.13872	0.0122561	0.045572	-3.8486	1	FALSE
AP2a	TGME49_315220	rhoptry protein ROP14	0.900201	0.247408	1.55299	14.4229	3.1421	0.0125818	0.0462941	-3.86156	1	FALSE
AP2a	TGME49_268950	hypothetical protein	0.614025	0.168957	1.05909	15.3887	3.1308	0.0124117	0.0459888	-3.86159	3	FALSE
AP2a	TGME49_261570	ribosomal protein RPL7A	0.389379	0.10662	0.672138	23.1117	3.12501	0.0125267	0.0462526	-3.87109	1	FALSE
AP2a	TGME49_216010	ribosomal protein RPL24	1.0904	0.296301	1.8845	15.9374	3.12872	0.0128491	0.0471134	-3.88326	0	FALSE
AP2a	TGME49_247770	hypothetical protein	0.880526	0.238492	1.52256	14.3093	3.12493	0.012926	0.0472312	-3.88942	0	FALSE
AP2a	TGME49_251780	heat shock protein	0.996389	0.267181	1.7256	24.1679	3.11339	0.0131627	0.0479303	-3.90815	0	FALSE
AP2a	TGME49_220930	hypothetical protein	0.498468	0.132418	0.864518	17.1241	3.09024	0.0132413	0.048051	-3.92816	2	FALSE
AP2a	TGME49_237840	hypothetical protein	0.90977	0.239996	1.57954	13.2203	3.08988	0.0134913	0.048624	-3.93921	1	FALSE
AP2a	TGME49_248390	ribosomal protein RPL26	0.404318	0.106489	0.702146	20.3121	3.08072	0.0134444	0.0486208	-3.9438	1	FALSE
AP2a	TGME49_254030	zinc finger CDGSH-type domain-containing protein	0.838072	0.219694	1.45645	17.3007	3.08804	0.0136986	0.0490362	-3.94931	1	FALSE
AP2a	TGME49_311240	DnaJ family chaperone, putative	0.920615	0.240703	1.60053	12.3147	3.07271	0.0136176	0.0489123	-3.95695	1	FALSE
AP2a	TGME49_313450	AP-2 complex subunit sigma-1, putative	1.50749	0.392567	2.62242	12.7785	3.08081	0.0138555	0.0492641	-3.96105	1	FALSE
AP2a	TGME49_235150	transporter, major facilitator family protein	0.811388	0.210891	1.41188	12.4434	3.06629	0.013758	0.0490825	-3.96748	1	FALSE
AP2a	TGME49_244320	ribosomal protein RPL24	0.459017	0.117942	0.800092	20.0859	3.05404	0.0140304	0.0497185	-3.98762	1	FALSE
AP2a	TGME49_236140	hypothetical protein	0.93485	0.238999	1.6307	16.3746	3.06113	0.0142924	0.0501802	-3.99303	0	FALSE
AP2a	TGME49_207620	pyridine nucleotide-disulfide oxidoreductase domain-containing protein	0.519101	0.13265	0.905551	20.8909	3.06065	0.0143033	0.0501802	-3.99381	1	FALSE
AP2a	TGME49_232440	Brf1p family coiled coil protein	0.637836	0.162422	1.11325	13.8221	3.04462	0.0142435	0.0501802	-4.00309	4	FALSE
AP2a	TGME49_272490	protoporphyrinogen oxidase	0.789373	0.199502	1.37924	15.7687	3.04917	0.0145648	0.0502682	-4.01246	0	FALSE
AP2a	TGME49_205470	translation elongation factor 2 family protein, putative	0.367108	0.0928098	0.641407	21.2559	3.03715	0.0144148	0.0502682	-4.01535	3	FALSE
AP2a	TGME49_286580	hypothetical protein	0.396816	0.100219	0.693413	20.1783	3.03611	0.0144389	0.0502682	-4.01706	2	FALSE
AP2a	TGME49_290950	clathrin heavy chain, putative	0.353642	0.0889303	0.618354	22.0355	3.0317	0.0145412	0.0502682	-4.02431	1	FALSE
AP2a	TGME49_214270	translation initiation factor IF-2, putative	0.573672	0.144109	1.00324	14.7137	3.03062	0.0145664	0.0502682	-4.02608	3	FALSE
AP2a	TGME49_276140	ADP ribosylation factor ARF1	0.44375	0.110299	0.777201	21.1136	3.02042	0.0148226	0.050927	-4.04346	2	FALSE
AP2a	TGME49_259260	membrane protein FtsH1	0.489176	0.121404	0.856948	18.107	3.01843	0.0148537	0.050927	-4.0461	1	FALSE
AP2a	TGME49_290660	RNA recognition motif-containing protein	0.519739	0.128647	0.910832	18.3135	3.017	0.0149309	0.0510258	-4.05009	3	FALSE
AP2a	TGME49_309120	ribosomal protein RPL4	0.390228	0.096323	0.684132	20.8811	3.01306	0.0149823	0.0510365	-4.05494	1	FALSE
AP2a	TGME49_290600	succinyl-CoA-synthetase alpha SCSA	1.14038	0.280705	2.00006	22.8746	3.02253	0.015191	0.0515809	-4.05576	0	FALSE
AP2a	TGME49_246720	hypothetical protein	0.749169	0.183726	1.31461	15.9886	3.01889	0.0152787	0.0517127	-4.06169	0	FALSE
AP2a	TGME49_315570	hypothetical protein	0.686615	0.166119	1.20711	17.2197	3.00574	0.0155999	0.0526308	-4.08306	1	FALSE
AP2a	TGME49_297720	trehalose-phosphatase	0.705407	0.170289	1.24052	16.6896	3.00363	0.0156521	0.052639	-4.0865	3	FALSE
AP2a	TGME49_201210	hypothetical protein	0.87797	0.210869	1.54507	17.4115	2.99877	0.015773	0.0528769	-4.09439	2	FALSE
AP2a	TGME49_265360	hypothetical protein	0.746453	0.177144	1.31576	19.257	2.98752	0.0160567	0.0533204	-4.1127	0	FALSE
AP2a	TGME49_305850	RNA recognition motif-containing protein	0.447233	0.105897	0.788569	19.1889	2.97336	0.0159681	0.0533204	-4.12018	3	FALSE
AP2a	TGME49_304680	ubiquitin family protein	0.753794	0.177835	1.32975	13.4058	2.97	0.0160544	0.0533204	-4.12569	0	FALSE
AP2a	TGME49_244690	hypothetical protein	0.625171	0.146234	1.10411	15.3166	2.96222	0.0162566	0.0538148	-4.13849	2	FALSE
AP2a	TGME49_227860	hypothetical protein	1.1424	0.258436	2.02636	14.3201	2.94469	0.0171853	0.0565412	-4.18236	0	FALSE
AP2a	TGME49_315810	tRNA nucleotidyltransferase/poly(A) polymerase family protein	0.557492	0.125355	0.989629	15.4838	2.92761	0.0171872	0.0565412	-4.19537	1	FALSE
AP2a	TGME49_243910	Cof family hydrolase subfamily protein	0.663577	0.148041	1.17911	17.5326	2.93284	0.0175118	0.0574299	-4.20164	1	FALSE
AP2a	TGME49_204020	ribosomal protein RPL8	0.37545	0.0818896	0.66901	21.4535	2.90235	0.0179008	0.0585239	-4.23687	1	FALSE
AP2a	TGME49_305520	ribosomal protein RPS2	0.337899	0.0733451	0.602453	23.5342	2.89847	0.0180133	0.05871	-4.24326	1	FALSE
AP2a	TGME49_216620	EF hand domain-containing protein	0.591169	0.127359	1.05498	16.252	2.89246	0.0181886	0.0590988	-4.25313	1	FALSE
AP2a	TGME49_200460	hypothetical protein	0.875376	0.185452	1.5653	14.7299	2.89101	0.0187164	0.0602388	-4.2697	1	FALSE
AP2a	TGME49_252465	radical SAM domain-containing protein	0.748809	0.157171	1.34045	16.5651	2.88384	0.0189312	0.0604215	-4.28136	0	FALSE
AP2a	TGME49_202540	3'5'-cyclic nucleotide phosphodiesterase domain-containing protein	0.682469	0.143826	1.22111	13.8449	2.87526	0.0187001	0.0602388	-4.28138	2	FALSE
AP2a	TGME49_300200	histone H2AZ	0.735965	0.154423	1.31751	15.5155	2.88358	0.0189389	0.0604215	-4.28178	0	FALSE
AP2a	TGME49_223000	dynein light chain DLC	0.51964	0.109391	0.929888	16.6357	2.87443	0.0187254	0.0602388	-4.28276	2	FALSE
AP2a	TGME49_249250	ribosomal protein RPL35A	0.401108	0.0842848	0.717931	19.1634	2.87303	0.0187676	0.0602388	-4.28505	1	FALSE
AP2a	TGME49_245620	ribosomal-ubiquitin protein RPS27A	0.727653	0.150953	1.30435	21.2484	2.87495	0.0192011	0.060757	-4.29582	1	FALSE
AP2a	TGME49_319920	2-oxo acid dehydrogenases acyltransferase (catalytic domain) domain-containing protein	0.705312	0.146243	1.26438	22.5012	2.87456	0.019213	0.060757	-4.29645	0	FALSE
AP2a	TGME49_218840	mutS domain protein	0.755883	0.155538	1.35623	17.0863	2.86886	0.0193882	0.060757	-4.30572	1	FALSE
AP2a	TGME49_227990	hypothetical protein	0.855963	0.176096	1.53583	17.0138	2.86871	0.0193929	0.060757	-4.30597	0	FALSE
AP2a	TGME49_316540	IMC sub-compartment protein ISP3	0.61445	0.126254	1.10264	14.2876	2.8562	0.0192844	0.060757	-4.3127	2	FALSE
AP2a	TGME49_315610	hypothetical protein	0.594495	0.12211	1.06688	15.6907	2.85593	0.0192927	0.060757	-4.31314	1	FALSE
AP2a	TGME49_202350	50S ribosomal protein L21, putative	0.686649	0.140479	1.23282	15.2724	2.85831	0.0194468	0.060757	-4.31553	0	FALSE
AP2a	TGME49_213420	RAP domain-containing protein	0.796173	0.162037	1.43031	14.1833	2.86076	0.0196403	0.0610256	-4.31891	0	FALSE
AP2a	TGME49_247450	hypothetical protein	0.815722	0.16507	1.46637	13.1276	2.84619	0.0196484	0.0610256	-4.33049	1	FALSE
AP2a	TGME49_207460	Rab5B protein	0.814644	0.162145	1.46714	14.252	2.84475	0.0201479	0.0622112	-4.34495	0	FALSE
AP2a	TGME49_320100	RNA recognition motif-containing protein	0.636644	0.126299	1.14699	15.3373	2.83135	0.020093	0.0622112	-4.35401	1	FALSE
AP2a	TGME49_267775	hypothetical protein	0.756993	0.148622	1.36536	16.9963	2.83517	0.0204582	0.0629316	-4.36053	1	FALSE
AP2a	TGME49_268200	RNA recognition motif-containing protein	0.880359	0.171845	1.58887	15.8013	2.83118	0.0205889	0.0629316	-4.36701	3	FALSE
AP2a	TGME49_273560	kinesin heavy chain, putative	0.75967	0.148109	1.37123	15.069	2.83035	0.020616	0.0629316	-4.36836	1	FALSE
AP2a	TGME49_238010	ribosomal protein RPL23A	0.528987	0.102665	0.955309	20.0602	2.82724	0.0207187	0.0629683	-4.37342	3	FALSE
AP2a	TGME49_237100	RAP domain-containing protein	1.6453	0.318859	2.97173	12.1254	2.82627	0.0207509	0.0629683	-4.375	0	FALSE
AP2a	TGME49_294670	translation initiation factor 3 subunit	0.375192	0.0727046	0.67768	18.6268	2.81476	0.0206196	0.0629316	-4.38075	2	FALSE
AP2a	TGME49_313010	DEAD (Asp-Glu-Ala-Asp) box polypeptide DDX6	0.344478	0.0661029	0.622853	21.041	2.80819	0.0208399	0.0630571	-4.39153	2	FALSE
AP2a	TGME49_237010	hypothetical protein	0.778485	0.147734	1.40924	22.2588	2.81221	0.0212218	0.0634849	-4.39785	0	FALSE
AP2a	TGME49_245680	ribosomal protein RPL21	0.314921	0.0600724	0.56977	21.9896	2.80424	0.0209736	0.0631873	-4.39802	1	FALSE
AP2a	TGME49_214320	facilitative glucose transporter GT1	0.416804	0.0791933	0.754415	19.7898	2.80163	0.0210621	0.0631873	-4.4023	1	FALSE
AP2a	TGME49_264440	signal recognition particle receptor beta subunit protein	0.804392	0.152834	1.45595	12.9585	2.80163	0.0210624	0.0631873	-4.40231	2	FALSE
AP2a	TGME49_227420	4-hydroxy-3-methylbut-2-enyl diphosphate reductase	0.630672	0.118676	1.14267	17.3257	2.80668	0.0214102	0.063509	-4.40685	0	FALSE
AP2a	TGME49_210690	ribosomal protein RPS6	0.337252	0.0632783	0.611225	21.5059	2.79345	0.0213428	0.063509	-4.41572	1	FALSE
AP2a	TGME49_271240	hypothetical protein	0.700017	0.130605	1.26943	16.4924	2.80116	0.0215998	0.0637134	-4.41582	0	FALSE
AP2a	TGME49_313670	adaptin n terminal region domain-containing protein	0.380294	0.0712442	0.689344	18.9938	2.79246	0.0213772	0.063509	-4.41736	2	FALSE
AP2a	TGME49_214210	rRNA pseudouridine synthase	0.56467	0.104881	1.02446	15.844	2.78697	0.021568	0.0637134	-4.42637	3	FALSE
AP2a	TGME49_224530	alveolin domain containing intermediate filament IMC5	0.840294	0.154758	1.52583	15.3826	2.79291	0.0218864	0.0643789	-4.42923	1	FALSE
AP2a	TGME49_249570	hypothetical protein	0.785673	0.142586	1.42876	14.5138	2.78374	0.0222097	0.0651485	-4.44415	0	FALSE
AP2a	TGME49_203240	hypothetical protein	0.85096	0.152185	1.54973	15.3724	2.77477	0.0225302	0.0658597	-4.45871	1	FALSE
AP2a	TGME49_289770	mu1 adaptin	0.386967	0.0686495	0.705285	18.3377	2.75873	0.0225769	0.0658597	-4.47268	2	FALSE
AP2a	TGME49_291930	RNA recognition motif-containing protein	0.829408	0.146398	1.51242	12.2679	2.75573	0.0226867	0.0659978	-4.4776	1	FALSE
AP2a	TGME49_236820	hypothetical protein	0.845722	0.148014	1.54343	14.8024	2.76191	0.0229986	0.0661767	-4.47961	0	FALSE
AP2a	TGME49_249390	glutamate/leucine/phenylalanine/valine dehydrogenase family protein	0.818573	0.14326	1.49389	20.5136	2.7619	0.0229989	0.0661767	-4.47962	0	FALSE
AP2a	TGME49_212930	NifU family domain-containing protein	0.864417	0.150842	1.57799	14.1242	2.76019	0.0230618	0.0661774	-4.4824	0	FALSE
AP2a	TGME49_279100	hypothetical protein	0.680182	0.119249	1.24111	13.8825	2.75187	0.0228346	0.066162	-4.48405	1	FALSE
AP2a	TGME49_308090	rhoptry protein ROP5	0.360924	0.0631742	0.658674	21.6918	2.75081	0.0228685	0.066162	-4.48567	3	FALSE
AP2a	TGME49_217740	3-ketoacyl-(acyl-carrier-protein) reductase	0.52019	0.0901314	0.950249	20.7792	2.75607	0.0232145	0.066435	-4.48909	1	FALSE
AP2a	TGME49_228250	elongation factor Tu GTP binding domain-containing protein	0.786443	0.135846	1.43704	15.6756	2.7543	0.0232803	0.0664434	-4.49197	1	FALSE
AP2a	TGME49_260440	nuclear factor NF3	0.381958	0.0652148	0.698702	19.2389	2.73655	0.0234028	0.0666129	-4.50903	3	FALSE
AP2a	TGME49_313390	ribosomal protein RPL6	0.355383	0.0601696	0.650597	21.6514	2.73185	0.0235821	0.0669426	-4.51675	1	FALSE
AP2a	TGME49_263070	CMGC kinase, CK2 family	0.412222	0.0691751	0.755269	18.6454	2.72693	0.0237709	0.0671614	-4.52481	3	FALSE
AP2a	TGME49_252210	pentatricopeptide repeat domain-containing protein	1.23169	0.206539	2.25684	10.0795	2.72653	0.0237863	0.0671614	-4.52547	2	FALSE
AP2a	TGME49_289650	PEP-carboxykinase I	0.553768	0.0908351	1.0167	14.9589	2.7146	0.0242508	0.0682904	-4.545	2	FALSE
AP2a	TGME49_319090	IgA-specific serine endopeptidase	1.24184	0.201939	2.28174	13.3176	2.72101	0.024555	0.0683922	-4.54603	0	FALSE
AP2a	TGME49_277490	hypothetical protein	1.37666	0.223244	2.53008	11.4227	2.71955	0.0246125	0.0683922	-4.5484	0	FALSE
AP2a	TGME49_241170	hypothetical protein	0.411201	0.0665779	0.755823	19.1123	2.70773	0.0245224	0.0683922	-4.55625	3	FALSE
AP2a	TGME49_247470	nucleolar protein, putative	0.481447	0.0778268	0.885067	16.96	2.70689	0.0245557	0.0683922	-4.55762	1	FALSE
AP2a	TGME49_207760	DnaJ C terminal region domain-containing protein	0.757774	0.121354	1.39419	19.3533	2.71301	0.0248714	0.0685965	-4.559	0	FALSE
AP2a	TGME49_313100	signal recognition particle SRP54 protein	0.502345	0.0808608	0.923829	15.5035	2.70468	0.0246439	0.0683922	-4.56124	1	FALSE
AP2a	TGME49_266070	ribosomal protein RPL31	0.362382	0.0582424	0.666521	19.8109	2.70389	0.0246756	0.0683922	-4.56253	1	FALSE
AP2a	TGME49_249630	glutathione S-transferase, N-terminal domain-containing protein	0.844512	0.13463	1.55439	18.9079	2.71066	0.0249653	0.0685965	-4.56281	1	FALSE
AP2a	TGME49_211090	aminotransferase, class V superfamily protein	0.721867	0.114833	1.3289	18.8963	2.70957	0.0250091	0.0685965	-4.56459	0	FALSE
AP2a	TGME49_228210	26S proteasome regulatory subunit	-0.944293	-1.73857	-0.150018	10.9233	-2.69794	0.0249152	0.0685965	-4.57228	1	FALSE
AP2a	TGME49_288990	hypothetical protein	0.78614	0.123172	1.44911	15.5614	2.70186	0.0253198	0.0690898	-4.57709	0	FALSE
AP2a	TGME49_233170	hypothetical protein	1.49588	0.232783	2.75897	13.4787	2.69846	0.0254583	0.0692886	-4.58261	0	FALSE
AP2a	TGME49_255160	hypothetical protein	0.508378	0.0792473	0.937508	17.5322	2.68933	0.0253142	0.0690898	-4.58732	1	FALSE
AP2a	TGME49_219682	pyruvate dehydrogenase kinase, putative	0.688503	0.105805	1.2712	18.1658	2.69227	0.0257123	0.0697999	-4.59265	0	FALSE
AP2a	TGME49_239260	histone H4	0.659307	0.0992351	1.21938	17.1673	2.68225	0.0261285	0.070387	-4.60889	1	FALSE
AP2a	TGME49_206500	hypothetical protein	0.80433	0.121634	1.48703	13.049	2.67756	0.0259598	0.070291	-4.60958	0	FALSE
AP2a	TGME49_222200	LMBR1 family region protein, putative	0.457106	0.0686541	0.845557	17.2492	2.67039	0.026054	0.0703658	-4.61734	1	FALSE
AP2a	TGME49_203940	ABC1 protein	0.829261	0.12158	1.53694	17.2057	2.66999	0.0266475	0.071071	-4.62877	0	FALSE
AP2a	TGME49_293690	profilin PRF	0.622081	0.0911996	1.15296	16.6858	2.66996	0.0266487	0.071071	-4.62881	2	FALSE
AP2a	TGME49_282040	hypothetical protein	0.634913	0.0924742	1.17735	16.4471	2.66698	0.0267766	0.0711973	-4.63365	0	FALSE
AP2a	TGME49_312480	uracil phosphoribosyltransferase FUR1, putative	0.478147	0.0698061	0.886488	15.945	2.65726	0.0266155	0.071071	-4.63881	1	FALSE
AP2a	TGME49_249690	hypothetical protein	0.734101	0.106148	1.36205	16.9999	2.6637	0.026918	0.0712415	-4.63897	0	FALSE
AP2a	TGME49_201680	eukaryotic initiation factor-3 subunit 10, putative	0.312229	0.0454993	0.578959	21.985	2.65642	0.0266516	0.071071	-4.64018	2	FALSE
AP2a	TGME49_310050	RNA recognition motif-containing protein	0.501952	0.0724681	0.931435	15.1895	2.65223	0.0268338	0.0711973	-4.64703	2	FALSE
AP2a	TGME49_219320	acid phosphatase GAP50	0.382663	0.0543579	0.710968	20.8882	2.64505	0.0271483	0.0716716	-4.65876	3	FALSE
AP2a	TGME49_232350	lactate dehydrogenase LDH1	0.37467	0.052494	0.696846	18.8361	2.63907	0.0274133	0.0720148	-4.66852	2	FALSE
AP2a	TGME49_320020	transporter, major facilitator family protein	0.374251	0.0524316	0.696071	18.4473	2.63904	0.0274147	0.0720148	-4.66858	1	FALSE
AP2a	TGME49_217600	calcium-dependent protein kinase CDPK9	0.495667	0.0687414	0.922593	14.978	2.63471	0.0276081	0.0723429	-4.67564	2	FALSE
AP2a	TGME49_268830	hypothetical protein	0.543692	0.073958	1.01343	18.6775	2.63728	0.0280835	0.07313	-4.68174	0	FALSE
AP2a	TGME49_267790	hypothetical protein	1.35449	0.183928	2.52505	11.5678	2.63656	0.0281163	0.07313	-4.68292	0	FALSE
AP2a	TGME49_314100	tetratricopeptide repeat-containing protein	0.361035	0.049058	0.673011	18.8156	2.62617	0.0279941	0.07313	-4.68959	1	FALSE
AP2a	TGME49_217510	hypothetical protein	0.458765	0.0616286	0.855901	18.0735	2.62188	0.0282123	0.073151	-4.69698	2	FALSE
AP2a	TGME49_225470	peptide methionine sulfoxide reductase	0.540344	0.0723281	1.00836	14.6329	2.62003	0.0282749	0.073151	-4.69962	0	FALSE
AP2a	TGME49_223390	activating signal cointegrator 1 complex subunit 3 family 1 ASCC3L1, putative	0.350796	0.0468115	0.654781	19.122	2.61878	0.0283322	0.073151	-4.70165	3	FALSE
AP2a	TGME49_268850	enolase 2	0.508833	0.0670347	0.950632	18.6765	2.62426	0.0286769	0.0736331	-4.70282	2	FALSE
AP2a	TGME49_239100	ribosomal protein RPS7	0.329595	0.043225	0.615965	22.1405	2.61185	0.0286528	0.0736331	-4.71295	1	FALSE
AP2a	TGME49_263510	Spc97 / Spc98 family protein	0.747565	0.0976257	1.3975	12.1857	2.61019	0.0287304	0.0736331	-4.71567	0	FALSE
AP2a	TGME49_205250	rhoptry protein ROP18	0.513395	0.0662689	0.96052	17.8599	2.61624	0.0290487	0.0740378	-4.71579	3	FALSE
AP2a	TGME49_291180	hypothetical protein	0.369221	0.0480398	0.690402	19.0371	2.60875	0.0287978	0.0736331	-4.71802	3	FALSE
AP2a	TGME49_267080	26S protease regulatory subunit 4, putative	0.588708	0.0754309	1.10199	16.7046	2.61339	0.0291821	0.0740704	-4.7204	2	FALSE
AP2a	TGME49_256990	glycyl-tRNA synthetase	0.337291	0.0431699	0.631411	18.7196	2.6024	0.0290963	0.0740378	-4.72837	2	FALSE
AP2a	TGME49_243490	BCS1 family isoform 9, putative	0.632903	0.0797872	1.18602	18.0191	2.60722	0.0294728	0.0744576	-4.73038	0	FALSE
AP2a	TGME49_233120	AP2 domain transcription factor AP2VIII-2	0.552296	0.0700902	1.0345	14.5765	2.59917	0.0292494	0.0740704	-4.73363	1	FALSE
AP2a	TGME49_309010	elongation factor P, putative	0.867366	0.106806	1.62793	14.5489	2.59851	0.0298878	0.0751465	-4.74445	0	FALSE
AP2a	TGME49_237820	IMC sub-compartment protein ISP2	0.541891	0.0671985	1.01658	15.375	2.59057	0.0296612	0.0747548	-4.74765	2	FALSE
AP2a	TGME49_229920	hypothetical protein	0.60098	0.0726132	1.12935	17.0005	2.59167	0.030218	0.0754378	-4.7555	1	FALSE
AP2a	TGME49_288650	dense granule protein GRA12	0.395423	0.0478442	0.743001	20.7879	2.58273	0.0301025	0.0753501	-4.76138	1	FALSE
AP2a	TGME49_213350	ribosomal protein RPS15	0.37137	0.0448846	0.697856	20.0355	2.5813	0.0301115	0.0753501	-4.76275	1	FALSE
AP2a	TGME49_209580	RNA methylase family UPF0020 protein	0.847753	0.0993659	1.59614	14.1192	2.58107	0.0307376	0.0763738	-4.77264	1	FALSE
AP2a	TGME49_263040	ribosomal protein RPS16	0.328106	0.038955	0.617256	22.0391	2.57505	0.0304192	0.075761	-4.77293	1	FALSE
AP2a	TGME49_224320	hypothetical protein	1.01604	0.116762	1.91532	12.6541	2.57438	0.0310696	0.0768372	-4.78343	0	FALSE
AP2a	TGME49_259710	protein kinase	0.65374	0.0738564	1.23362	16.7265	2.56874	0.0313526	0.0771756	-4.79253	0	FALSE
AP2a	TGME49_220270	alveolin domain containing intermediate filament IMC6	0.747541	0.0856019	1.40948	12.8018	2.56279	0.0310316	0.0768372	-4.79289	1	FALSE
AP2a	TGME49_229010	rhoptry neck protein RON4	0.35704	0.0403089	0.673771	18.8902	2.55813	0.0312677	0.0771465	-4.80047	1	FALSE
AP2a	TGME49_259550	dihydropteroate synthase	0.571677	0.0639973	1.07936	16.1867	2.55908	0.0314414	0.0772142	-4.80222	2	FALSE
AP2a	TGME49_221670	transcriptional elongation factor FACT140	1.26288	0.138469	2.3873	13.6199	2.55913	0.0318405	0.078013	-4.80804	0	FALSE
AP2a	TGME49_223500	hypothetical protein	0.730296	0.0773741	1.38322	15.5919	2.54855	0.0323868	0.0791676	-4.8251	0	FALSE
AP2a	TGME49_289830	eukaryotic initiation factor-3, delta subunit, putative	0.448317	0.0448552	0.851779	17.2266	2.52161	0.0331805	0.0809206	-4.8598	2	FALSE
AP2a	TGME49_269190	glyceraldehyde-3-phosphate dehydrogenase GAPDH2	0.599978	0.0573523	1.1426	23.142	2.51936	0.0339432	0.0825899	-4.87212	0	FALSE
AP2a	TGME49_289530	ribosomal protein RPL19	0.315338	0.0296598	0.601017	21.2854	2.50493	0.0340934	0.0827647	-4.88687	1	FALSE
AP2a	TGME49_222860	eukaryotic translation initiation factor, putative	0.353631	0.0309088	0.676353	19.6548	2.48666	0.0351213	0.0850643	-4.91646	3	FALSE
AP2a	TGME49_255470	hypothetical protein	0.921086	0.0761461	1.76603	13.8693	2.48388	0.0359371	0.0866429	-4.92917	0	FALSE
AP2a	TGME49_309960	hypothetical protein	0.647903	0.054179	1.24163	13.2218	2.4764	0.0357125	0.0862983	-4.93307	0	FALSE
AP2a	TGME49_231600	HEAT repeat-containing protein	0.830883	0.067772	1.59399	13.4679	2.48089	0.0361101	0.0868617	-4.93397	1	FALSE
AP2a	TGME49_226730	aconitate hydratase ACN/IRP	0.703409	0.0568531	1.34996	19.2091	2.47889	0.0362265	0.0869436	-4.93718	0	FALSE
AP2a	TGME49_313700	hypothetical protein	0.594074	0.0446786	1.14347	18.1164	2.46383	0.0371149	0.0886815	-4.96135	1	FALSE
AP2a	TGME49_261030	pyridine nucleotide-disulfide oxidoreductase domain-containing protein	0.64204	0.0482712	1.23581	18.5323	2.46377	0.0371186	0.0886815	-4.96144	1	FALSE
AP2a	TGME49_204050	subtilisin SUB1	0.444231	0.0325324	0.85593	15.6037	2.44864	0.037362	0.0890615	-4.97795	2	FALSE
AP2a	TGME49_297270	hypothetical protein	0.49995	0.0355726	0.964328	17.7019	2.45308	0.0377628	0.0898143	-4.97859	1	FALSE
AP2a	TGME49_313410	proteasome 26S regulatory subunit	0.68028	0.0478542	1.31271	14.1082	2.45095	0.0378925	0.0899201	-4.982	1	FALSE
AP2a	TGME49_291140	CCR4-Not complex component, Not1 protein	0.428518	0.0291984	0.827837	16.373	2.43525	0.0381844	0.0904098	-4.99956	2	FALSE
AP2a	TGME49_258850	hypothetical protein	0.47743	0.0319838	0.922876	15.73	2.43226	0.0383707	0.0905128	-5.00439	0	FALSE
AP2a	TGME49_271888	3-ketoacyl-CoA reductase, putative	0.39367	0.0263033	0.761036	16.9674	2.4318	0.0383993	0.0905128	-5.00513	1	FALSE
AP2a	TGME49_227948	peptidase M16 inactive domain-containing protein	0.612997	0.0388419	1.18715	18.6551	2.43268	0.0390227	0.0914142	-5.01126	0	FALSE
AP2a	TGME49_262640	Cg8 family protein	0.609439	0.0385463	1.18033	17.6684	2.43238	0.0390415	0.0914142	-5.01174	1	FALSE
AP2a	TGME49_211710	TB2/DP1, HVA22 family protein	0.570029	0.0366385	1.10342	15.3097	2.42721	0.0388263	0.0913154	-5.01407	2	FALSE
AP2a	TGME49_231890	beta-ketoacyl-acyl carrier protein synthase III, putative	0.52553	0.0321625	1.0189	15.3935	2.41726	0.0393185	0.0918592	-5.02857	0	FALSE
AP2a	TGME49_320592	hypothetical protein	0.554369	0.0325744	1.07616	16.74	2.42078	0.0397771	0.0927255	-5.0303	2	FALSE
AP2a	TGME49_263400	hypothetical protein	1.05554	0.0595486	2.05153	12.0645	2.41477	0.0401639	0.093011	-5.03991	0	FALSE
AP2a	TGME49_231410	hypothetical protein	0.524088	0.0298061	1.01837	15.4508	2.40616	0.0400342	0.093011	-5.04643	1	FALSE
AP2a	TGME49_220360	FAD binding domain-containing protein	0.745233	0.0404539	1.45001	13.7106	2.40932	0.0405172	0.0936239	-5.04861	2	FALSE
AP2a	TGME49_252360	rhoptry kinase family protein ROP24 (incomplete catalytic triad)	0.437464	0.0246314	0.850297	16.0111	2.40472	0.0401285	0.093011	-5.04876	1	FALSE
AP2a	TGME49_319540	hypothetical protein	0.685596	0.0354508	1.33574	13.1306	2.39402	0.0409012	0.094305	-5.06667	0	FALSE
AP2a	TGME49_253360	hypothetical protein	0.573529	0.0285623	1.1185	15.3302	2.39291	0.04124	0.0948789	-5.07116	0	FALSE
AP2a	TGME49_246530	phospholipase D active site domain-containing protein	0.733529	0.0340516	1.43301	15.367	2.38946	0.0418329	0.0958255	-5.08032	0	FALSE
AP2a	TGME49_231480	GCN1, putative	0.49363	0.0235757	0.963685	14.1405	2.38314	0.0415613	0.0954103	-5.08345	1	FALSE
AP2a	TGME49_261250	histone H2A1	0.597819	0.0251288	1.17051	14.6099	2.37533	0.0425624	0.0972854	-5.10059	1	FALSE
AP2a	TGME49_278170	hypothetical protein	0.45155	0.0178003	0.8853	16.4158	2.36245	0.0429828	0.0980342	-5.11665	1	FALSE
AP2a	TGME49_264600	hypothetical protein	0.646672	0.0224465	1.2709	12.6982	2.35092	0.0437955	0.0996725	-5.13512	1	FALSE
AP2a	TGME49_215710	hypothetical protein	0.520847	0.0151473	1.02655	16.1265	2.33923	0.0447821	0.101662	-5.15515	0	FALSE
AP2a	TGME49_268890	citrate synthase I	0.807377	0.021745	1.59301	21.2384	2.3416	0.0451801	0.102163	-5.15649	0	FALSE
AP2a	TGME49_233720	DNA-directed RNA polymerase II RPBABC8	0.429765	0.0122872	0.847242	16.5911	2.33611	0.0448622	0.101662	-5.15882	3	FALSE
AP2a	TGME49_215370	hypothetical protein	0.650288	0.014383	1.28619	13.7625	2.33007	0.0460255	0.103371	-5.17479	0	FALSE
AP2a	TGME49_268650	chaperone clpB protein, putative	0.658096	0.0145338	1.30166	20.2459	2.32999	0.0460314	0.103371	-5.17492	0	FALSE
AP2a	TGME49_236970	SWI2/SNF2-containing PHD finger protein	0.742771	0.0168492	1.46869	12.8398	2.32831	0.0459182	0.103371	-5.17553	2	FALSE
AP2a	TGME49_229620	hypothetical protein	0.724172	0.0148274	1.43352	14.9334	2.32616	0.0463157	0.103621	-5.18099	0	FALSE
AP2a	TGME49_212250	XPG N-terminal domain-containing protein	0.327418	0.00705241	0.647784	19.1412	2.31928	0.0461058	0.103371	-5.18572	1	FALSE
AP2a	TGME49_310030	cyclase-associated protein, putative	0.374882	0.00704164	0.742723	18.3579	2.31276	0.0465961	0.103969	-5.19612	2	FALSE
AP2a	TGME49_219540	cytosolic tRNA-Ala synthetase	0.390133	0.00717124	0.773095	17.9397	2.31181	0.0466679	0.103969	-5.19763	2	FALSE
AP2a	TGME49_250890	3'-5' exonuclease domain-containing protein	0.597206	0.010476	1.18394	12.6416	2.30984	0.0468179	0.104083	-5.20078	1	FALSE
AP2a	TGME49_288860	RuvB family 2 protein	0.341181	0.00321166	0.67915	17.6765	2.29088	0.0482807	0.106843	-5.23098	1	FALSE
AP2a	TGME49_312220	mitochondrial inner membrane translocase subunit TIM17, putative	0.40574	0.00362565	0.807853	15.921	2.28978	0.0483673	0.106843	-5.23273	1	FALSE
AP2a	TGME49_315150	eukaryotic initiation factor-4E, putative	0.384169	0.00330746	0.765031	16.9141	2.28903	0.0484265	0.106843	-5.23393	3	FALSE
AP2a	TGME49_206510	toxolysin TLN4	0.423474	0.00344857	0.843499	15.4465	2.28795	0.0485111	0.106843	-5.23564	1	FALSE
AP2a	TGME49_202080	hypothetical protein	0.60158	0.00472086	1.19844	13.5249	2.28762	0.0485652	0.106843	-5.2364	1	FALSE
AP2a	TGME49_263760	hypothetical protein	0.813647	0.00334412	1.62395	13.4833	2.28794	0.0492503	0.107678	-5.2415	0	FALSE
AP2a	TGME49_234380	hypothetical protein	0.450426	0.00203378	0.898819	15.7797	2.27961	0.049172	0.107678	-5.24891	1	FALSE
AP2a	TGME49_218790	elongation factor G C-terminus domain-containing protein	0.471946	0.00199941	0.941894	16.1696	2.27897	0.0492229	0.107678	-5.24992	1	FALSE
AP2a	TGME49_300030	hypothetical protein	0.642525	0.000483891	1.28457	18.1676	2.28025	0.0498623	0.108343	-5.25364	0	FALSE
AP2a	TGME49_201760	hypothetical protein	0.516302	0.00156468	1.03104	15.0059	2.27622	0.0494436	0.107877	-5.2543	0	FALSE
AP2a	TGME49_306060	rhoptry neck protein RON8	0.348921	0.000463075	0.697378	19.0605	2.27234	0.049756	0.108335	-5.26047	3	FALSE
AP2a	TGME49_219550	dihydrolipoyllysine-residue succinyltransferase component of oxoglutarate dehydrogenase	0.29688	-0.000846959	0.594607	23.6648	2.27205	0.0505233	0.109554	-5.26658	0	FALSE
AP2a	TGME49_300260	threonyl-tRNA synthetase family protein	0.400329	-0.00520296	0.805862	18.2613	2.24346	0.0524121	0.113184	-5.30819	3	FALSE
AP2a	TGME49_262000	AP2 domain transcription factor AP2VIIb-2	0.49025	-0.00612098	0.986622	14.5561	2.24134	0.052321	0.113184	-5.30962	0	FALSE
AP2a	TGME49_203840	DEAD/DEAH box helicase domain-containing protein	0.624523	-0.0100639	1.25911	12.9607	2.23333	0.0530042	0.114048	-5.32228	0	FALSE
AP2a	TGME49_267060	ribosomal protein RPL14	0.456837	-0.00741961	0.921093	16.2899	2.23305	0.0530281	0.114048	-5.32272	1	FALSE
AP2a	TGME49_204410	endonuclease/exonuclease/phosphatase family protein	0.614761	-0.0126284	1.24215	16.344	2.23267	0.0538208	0.115283	-5.32856	0	FALSE
AP2a	TGME49_320050	ribosomal protein RPL5	0.232842	-0.00425988	0.469944	23.0791	2.22855	0.0534165	0.11465	-5.32984	1	FALSE
AP2a	TGME49_235540	eukaryotic initiation factor-2 beta, putative	0.536284	-0.0126384	1.08521	16.4428	2.22607	0.0543935	0.116039	-5.33891	1	FALSE
AP2a	TGME49_222360	hypothetical protein	0.496203	-0.0112154	1.00362	14.3876	2.21916	0.0542349	0.115935	-5.34466	1	FALSE
AP2a	TGME49_266990	beta-COP	0.298523	-0.00745087	0.604496	19.6387	2.21406	0.0546849	0.116194	-5.35271	1	FALSE
AP2a	TGME49_213910	hypothetical protein	0.446067	-0.0111361	0.90327	16.0425	2.21405	0.054686	0.116194	-5.35273	1	FALSE
AP2a	TGME49_255420	hypothetical protein	0.314111	-0.00974021	0.637963	17.6878	2.20107	0.0558473	0.118423	-5.37318	2	FALSE
AP2a	TGME49_305450	acetyltransferase, GNAT family protein	0.677511	-0.0214296	1.37645	12.4951	2.19974	0.0559672	0.11844	-5.37527	0	FALSE
AP2a	TGME49_312110	apicoplast-associated thioredoxin family protein Atrx1	0.366971	-0.0118843	0.745827	18.4375	2.19847	0.0561117	0.118508	-5.37746	0	FALSE
AP2a	TGME49_232130	hypothetical protein	0.342684	-0.0122814	0.697649	18.8446	2.1908	0.0567826	0.119685	-5.38933	0	FALSE
AP2a	TGME49_291960	rhoptry kinase family protein ROP40 (incomplete catalytic triad)	0.533431	-0.0221253	1.08899	16.7931	2.18779	0.057837	0.121423	-5.39884	1	FALSE
AP2a	TGME49_235020	COPI protein, putative	0.361081	-0.0147281	0.73689	17.627	2.18038	0.0577478	0.121423	-5.40571	2	FALSE
AP2a	TGME49_260240	ccr4-associated factor family protein	0.385173	-0.0164107	0.786756	16.5028	2.17658	0.0581037	0.121741	-5.41167	0	FALSE
AP2a	TGME49_261380	ribosomal protein S8, putative	0.478868	-0.0221872	0.979923	16.7152	2.17385	0.0588073	0.122728	-5.41861	0	FALSE
AP2a	TGME49_266080	hypothetical protein	0.40803	-0.018387	0.834446	15.8759	2.17147	0.0585864	0.122509	-5.4197	2	FALSE
AP2a	TGME49_313140	isocitrate dehydrogenase	0.785234	-0.0393386	1.60981	20.9162	2.16983	0.0595252	0.123981	-5.42685	0	FALSE
AP2a	TGME49_209910	histone H2Bv	0.424125	-0.02185	0.8701	18.3395	2.1669	0.0598052	0.124319	-5.43142	0	FALSE
AP2a	TGME49_291350	hypothetical protein	0.463315	-0.0242077	0.950837	17.7781	2.1654	0.0599495	0.124375	-5.43376	0	FALSE
AP2a	TGME49_226960	phosphofructokinase PFKII	0.297268	-0.0157406	0.610276	20.1399	2.1552	0.0601471	0.12454	-5.44518	3	FALSE
AP2a	TGME49_267560	folate-binding protein YgfZ protein	0.558207	-0.0317597	1.14817	16.7807	2.15588	0.0608702	0.125545	-5.44858	0	FALSE
AP2a	TGME49_220950	hypothetical protein	0.349877	-0.0190709	0.718825	18.8178	2.15234	0.0604547	0.124932	-5.44981	1	FALSE
AP2a	TGME49_231150	hypothetical protein	0.624274	-0.0366958	1.28524	17.9193	2.15204	0.0612454	0.126072	-5.45455	0	FALSE
AP2a	TGME49_219760	N-acetyltransferase family protein	1.18099	-0.0712297	2.43322	11.7811	2.14893	0.0615509	0.126455	-5.45938	0	FALSE
AP2a	TGME49_240060	hypothetical protein	0.681244	-0.0424691	1.40496	14.152	2.14483	0.0619561	0.126949	-5.46574	1	FALSE
AP2a	TGME49_228290	phospholipase/carboxylesterase	0.403962	-0.0253362	0.83326	20.4492	2.14406	0.0620319	0.126949	-5.46693	0	FALSE
AP2a	TGME49_242780	hypothetical protein	0.57157	-0.0382891	1.18143	16.6526	2.13548	0.0628891	0.128454	-5.48024	0	FALSE
AP2a	TGME49_216530	ribosome recycling factor protein	0.628376	-0.0442855	1.30104	16.2404	2.12853	0.0635925	0.129633	-5.49102	0	FALSE
AP2a	TGME49_290200	NAD/NADP octopine/nopaline dehydrogenase, alpha-helical domain-containing protein	0.399517	-0.0282338	0.827268	15.5743	2.11953	0.0637117	0.129633	-5.50084	2	FALSE
AP2a	TGME49_321370	hypothetical protein	0.60753	-0.0454931	1.26055	16.2208	2.1198	0.0644857	0.130956	-5.50453	0	FALSE
AP2a	TGME49_211300	DUF74 family protein, putative	0.556457	-0.0422443	1.15516	14.9253	2.11776	0.0646961	0.131131	-5.50768	1	FALSE
AP2a	TGME49_268370	non-specific serine/threonine protein kinase	1.14314	-0.0901484	2.37642	10.3816	2.11198	0.0652962	0.131772	-5.51662	1	FALSE
AP2a	TGME49_224090	enoyl-CoA hydratase/isomerase family protein	0.691625	-0.0548482	1.4381	20.7205	2.11112	0.0653867	0.131772	-5.51796	0	FALSE
AP2a	TGME49_256980	glycerol-3-phosphate-acyltransferase	0.459783	-0.0355821	0.955149	13.9575	2.10631	0.0650842	0.131664	-5.5214	1	FALSE
AP2a	TGME49_205350	integral membrane protein, GNS1/SUR4 family protein, putative	0.375749	-0.0317803	0.783279	15.5656	2.09235	0.0665649	0.133891	-5.54306	1	FALSE
AP2a	TGME49_284560	ribosomal protein RPL9	0.258962	-0.0221308	0.540055	21.2377	2.09065	0.0667473	0.134002	-5.5457	1	FALSE
AP2a	TGME49_227140	hypothetical protein	0.520765	-0.0464114	1.08794	15.4464	2.09209	0.0674043	0.134824	-5.54732	0	FALSE
AP2a	TGME49_258470	hypothetical protein	1.52546	-0.136162	3.18708	11.5998	2.09182	0.0674328	0.134824	-5.54773	1	FALSE
AP2a	TGME49_239330	ribosomal protein RPL37	0.385851	-0.0347556	0.806458	18.4063	2.09026	0.0676015	0.134824	-5.55014	0	FALSE
AP2a	TGME49_207940	ribosomal protein S9, putative	1.07912	-0.0987109	2.25696	12.1963	2.08758	0.067891	0.134824	-5.55426	0	FALSE
AP2a	TGME49_273730	phospholipase, patatin family protein	0.5985	-0.0551845	1.25219	17.1672	2.08618	0.0680426	0.134824	-5.55641	0	FALSE
AP2a	TGME49_272910	T-complex protein 1 delta subunit	0.409901	-0.0378097	0.857612	18.2953	2.08611	0.0680502	0.134824	-5.55652	3	FALSE
AP2a	TGME49_215775	rhoptry protein ROP8	0.321649	-0.029432	0.672729	18.1407	2.07908	0.068003	0.134824	-5.56362	1	FALSE
AP2a	TGME49_248120	hypothetical protein	0.505588	-0.0467381	1.05791	13.475	2.07729	0.0681989	0.134865	-5.56638	1	FALSE
AP2a	TGME49_247460	proliferating cell nuclear antigen PCNA1	0.379608	-0.0354311	0.794647	17.0607	2.07559	0.0683854	0.134981	-5.56901	1	FALSE
AP2a	TGME49_314810	ribosomal protein RPL7	0.373908	-0.0351445	0.782961	17.5852	2.07435	0.0685225	0.135	-5.57093	2	FALSE
AP2a	TGME49_309820	ribosomal protein RPL11	0.249605	-0.0242887	0.523498	20.5334	2.06808	0.0692171	0.136114	-5.58061	1	FALSE
AP2a	TGME49_209190	ABC transporter transmembrane region domain-containing protein	0.444328	-0.0436815	0.932337	13.313	2.06619	0.0694272	0.136273	-5.58352	0	FALSE
AP2a	TGME49_304640	hypothetical protein	1.03741	-0.107044	2.18187	12.608	2.06542	0.0703333	0.137286	-5.58832	0	FALSE
AP2a	TGME49_295990	ubiquitin conjugating enzyme E2, putative	0.612675	-0.0619399	1.28729	12.8112	2.06096	0.0700138	0.137167	-5.59159	0	FALSE
AP2a	TGME49_284010	5'-3' exonuclease, N-terminal resolvase family domain-containing protein	1.06996	-0.111632	2.25155	12.184	2.06327	0.0705747	0.137504	-5.59162	0	FALSE
AP2a	TGME49_304990	guanylate-binding protein, N-terminal domain-containing protein	0.474666	-0.0483034	0.997636	15.4382	2.06054	0.0701422	0.137167	-5.59259	3	FALSE
AP2a	TGME49_314820	atp synthase F1, epsilon subunit, putative	0.703738	-0.0768724	1.48435	12.5851	2.05415	0.0716075	0.139259	-5.60559	0	FALSE
AP2a	TGME49_258000	hypothetical protein	0.582327	-0.0643432	1.229	17.1213	2.05182	0.0718736	0.139345	-5.60915	0	FALSE
AP2a	TGME49_286630	redoxin domain-containing protein	0.546044	-0.060803	1.15289	18.486	2.05024	0.0720553	0.139345	-5.61158	1	FALSE
AP2a	TGME49_310670	glycogen phosphorylase 1, putative	0.527603	-0.0590601	1.11427	18.0756	2.04915	0.0721799	0.139345	-5.61324	2	FALSE
AP2a	TGME49_267330	fumarate hydratase	0.811716	-0.0924337	1.71587	21.8835	2.04559	0.07259	0.139882	-5.61868	0	FALSE
AP2a	TGME49_261760	CDP-alcohol phosphatidyltransferase superfamily protein	0.375588	-0.0416529	0.792829	15.2893	2.04277	0.07209	0.139345	-5.61959	1	FALSE
AP2a	TGME49_245460	ribosomal protein RPS8	0.2553	-0.0296016	0.540203	22.3888	2.03354	0.0731674	0.140733	-5.63379	1	FALSE
AP2a	TGME49_306210	RNA polymerase II accessory factor CDC73	0.358058	-0.0417354	0.757851	16.4653	2.03242	0.0732985	0.140733	-5.6355	1	FALSE
AP2a	TGME49_202240	RAP domain-containing protein	0.687306	-0.0848347	1.45945	14.3463	2.02819	0.0746283	0.143026	-5.64525	1	FALSE
AP2a	TGME49_205700	cyclophilin precursor	0.514563	-0.0639718	1.0931	15.2511	2.02659	0.0748195	0.143133	-5.64771	2	FALSE
AP2a	TGME49_258870	hypothetical protein	0.362957	-0.0454755	0.77139	17.3291	2.01665	0.0751764	0.143556	-5.65966	1	FALSE
AP2a	TGME49_211480	GTP-binding protein engA, putative	0.561004	-0.0725077	1.19452	14.4506	2.01775	0.0758782	0.144634	-5.66117	0	FALSE
AP2a	TGME49_251930	enoyl-acyl carrier reductase ENR	0.425019	-0.0553529	0.905391	15.1561	2.00783	0.076247	0.144969	-5.67315	0	FALSE
AP2a	TGME49_209108	hypothetical protein	0.380403	-0.0497453	0.81055	15.4118	2.00688	0.0763628	0.144969	-5.6746	1	FALSE
AP2a	TGME49_217460	glutaminyl-tRNA synthetase (GlnRS)	0.330099	-0.0433232	0.703521	17.9754	2.00604	0.0764656	0.144969	-5.67588	3	FALSE
AP2a	TGME49_262620	RNA recognition motif-containing protein	0.343404	-0.0472648	0.734073	20.0777	2.00287	0.0776936	0.146114	-5.68378	2	FALSE
AP2a	TGME49_301440	calcium-dependent protein kinase CDPK1	0.431934	-0.0580297	0.921898	15.2627	2.00055	0.0771412	0.145988	-5.68426	3	FALSE
AP2a	TGME49_204490	hypothetical protein	0.443045	-0.0598454	0.945935	13.8707	1.99926	0.0773001	0.146027	-5.68622	0	FALSE
AP2a	TGME49_290980	glycine C-acetyltransferase, putative	0.468634	-0.0637982	1.00107	14.4201	1.9974	0.0775311	0.146114	-5.68906	0	FALSE
AP2a	TGME49_315950	zinc finger, C3HC4 type (RING finger) domain-containing protein	0.50278	-0.0689766	1.07454	13.1194	1.99555	0.0777613	0.146114	-5.69188	0	FALSE
AP2a	TGME49_306030	glutathione s-transferase, n-terminal domain containing protein	0.344371	-0.0486395	0.737382	18.5043	1.99119	0.0785905	0.14741	-5.69954	1	FALSE
AP2a	TGME49_288360	tryptophanyl-tRNA synthetase (TrpRS2)	0.381703	-0.0549656	0.818371	17.9793	1.99173	0.0790804	0.148065	-5.70068	3	FALSE
AP2a	TGME49_236570	lysine decarboxylase family protein	0.339378	-0.048845	0.727602	16.1281	1.9838	0.0792371	0.148096	-5.70977	3	FALSE
AP2a	TGME49_313370	hypothetical protein	0.570047	-0.0834713	1.22357	13.2726	1.98237	0.0797239	0.148545	-5.71299	1	FALSE
AP2a	TGME49_226710	hypothetical protein	0.307347	-0.0449634	0.659658	17.8997	1.9797	0.0797586	0.148545	-5.71601	2	FALSE
AP2a	TGME49_288750	ubiquinol-cytochrome c reductase	0.608068	-0.0913359	1.30747	17.8453	1.98098	0.0804401	0.149551	-5.71694	0	FALSE
AP2a	TGME49_230520	cyclophilin 1, putative	0.687861	-0.104901	1.48062	19.4777	1.97703	0.0809452	0.149805	-5.72291	0	FALSE
AP2a	TGME49_256000	endoplasmic reticulum retention receptor	0.340699	-0.0512773	0.732675	17.4821	1.97245	0.0806879	0.149748	-5.72701	1	FALSE
AP2a	TGME49_287500	T complex chaperonin, putative	0.349737	-0.0539635	0.753437	19.8161	1.97396	0.0813405	0.149905	-5.72755	1	FALSE
AP2a	TGME49_230570	transporter, major facilitator family protein	0.495459	-0.0755551	1.06647	12.8083	1.96905	0.0811281	0.149805	-5.73217	0	FALSE
AP2a	TGME49_269885	rhoptry metalloprotease toxolysin TLN1	0.235551	-0.0359376	0.50704	22.6741	1.96892	0.0811443	0.149805	-5.73236	1	FALSE
AP2a	TGME49_245670	pyruvate dehydrogenase complex subunit PDH-E1Alpha	0.359208	-0.0568326	0.775248	19.0183	1.96728	0.082206	0.15095	-5.73763	0	FALSE
AP2a	TGME49_231910	ATP synthase F1 gamma subunit	0.510363	-0.0810488	1.10178	16.0321	1.96628	0.0823365	0.15095	-5.73914	0	FALSE
AP2a	TGME49_235490	hypothetical protein	0.479064	-0.0745601	1.03269	13.9618	1.9637	0.0818249	0.150535	-5.74029	1	FALSE
AP2a	TGME49_294190	enoyl-CoA hydratase/isomerase family protein	0.608857	-0.0973864	1.3151	16.699	1.96434	0.0825897	0.150966	-5.74206	0	FALSE
AP2a	TGME49_230410	peroxiredoxin PRX3	0.543927	-0.0871619	1.17502	19.4743	1.96384	0.0826553	0.150966	-5.74281	0	FALSE
AP2a	TGME49_214150	mitochondrial inner membrane translocase subunit TIM17, putative	0.475528	-0.0770411	1.0281	15.9023	1.96085	0.083047	0.150966	-5.74731	1	FALSE
AP2a	TGME49_217050	ADA2-A transcriptional co-activator SAGA component	0.435584	-0.0701725	0.941341	14.0961	1.95446	0.0830408	0.150966	-5.75427	2	FALSE
AP2a	TGME49_265250	RNA recognition motif-containing protein	0.550061	-0.0886619	1.18878	12.5544	1.95431	0.08306	0.150966	-5.75449	2	FALSE
AP2a	TGME49_265180	hypothetical protein	0.466093	-0.0764812	1.00867	13.6254	1.94944	0.0837088	0.151884	-5.76186	1	FALSE
AP2a	TGME49_262520	cyclophilin, putative	0.418499	-0.0692383	0.906236	14.5006	1.94717	0.0840119	0.152173	-5.76528	0	FALSE
AP2a	TGME49_211330	methionine aminopeptidase	0.680397	-0.117057	1.47785	15.0273	1.94407	0.0852821	0.153655	-5.77254	1	FALSE
AP2a	TGME49_220400	actin depolymerizing factor ADF	0.239911	-0.0404079	0.52023	21.4458	1.9422	0.0846809	0.153122	-5.77278	2	FALSE
AP2a	TGME49_277000	transport protein Sec24, putative	0.391165	-0.0664513	0.848781	13.7314	1.93979	0.085007	0.153449	-5.77642	1	FALSE
AP2a	TGME49_222020	phosphoglycerate kinase PGKII	0.325135	-0.0558314	0.706101	18.4224	1.93704	0.0854122	0.153655	-5.78065	0	FALSE
AP2a	TGME49_321620	dynamin-related protein DRPB	1.03661	-0.18688	2.26009	12.9628	1.9305	0.0871315	0.156481	-5.79288	2	FALSE
AP2a	TGME49_231080	ribosomal protein RPL38	0.313971	-0.0573332	0.685275	19.6138	1.91968	0.0878587	0.157252	-5.8069	1	FALSE
AP2a	TGME49_254880	Alpha-galactosidase	0.361233	-0.0658485	0.788315	15.1163	1.91943	0.0878087	0.157252	-5.80704	1	FALSE
AP2a	TGME49_219832	cyclin-dependent kinase regulatory subunit protein	0.473164	-0.0873725	1.0337	13.806	1.91559	0.0883465	0.157858	-5.8128	0	FALSE
AP2a	TGME49_285750	6,7-dihydropteridine reductase	0.831039	-0.157214	1.81929	14.1667	1.91606	0.0891418	0.158742	-5.81447	0	FALSE
AP2a	TGME49_209800	formate/nitrite transporter protein	0.407683	-0.0766291	0.891994	13.4812	1.91026	0.089099	0.158742	-5.82079	2	FALSE
AP2a	TGME49_265470	hypothetical protein	0.939782	-0.181714	2.06128	12.0915	1.90935	0.0900909	0.15968	-5.82448	0	FALSE
AP2a	TGME49_261850	helicase, putative	0.568011	-0.110203	1.24623	16.7511	1.9083	0.0902406	0.15968	-5.82605	0	FALSE
AP2a	TGME49_316610	hypothetical protein	0.6587	-0.127894	1.44529	14.0152	1.90806	0.0902735	0.15968	-5.8264	0	FALSE
AP2a	TGME49_254580	UDP-galactose transporter family protein	0.319231	-0.0612677	0.69973	16.6686	1.90392	0.0900026	0.15968	-5.83029	2	FALSE
AP2a	TGME49_233100	SPFH domain / Band 7 family protein	0.318866	-0.0622847	0.700016	19.5884	1.90181	0.0906776	0.159891	-5.83442	1	FALSE
AP2a	TGME49_269900	WD domain, G-beta repeat-containing protein	0.421925	-0.0822558	0.926106	14.3045	1.89909	0.0906959	0.159891	-5.83751	0	FALSE
AP2a	TGME49_218410	ribosomal protein RPP0	0.366449	-0.0734189	0.806317	19.2476	1.89822	0.0916852	0.161098	-5.84105	1	FALSE
AP2a	TGME49_240650	coatomer protein complex, subunit alpha, putative	0.270512	-0.0534825	0.594507	18.5956	1.89472	0.0913274	0.160736	-5.84404	1	FALSE
AP2a	TGME49_315230	hypothetical protein	0.588374	-0.119383	1.29613	16.689	1.8942	0.0922688	0.161853	-5.84703	0	FALSE
AP2a	TGME49_318440	helicase associated domain (ha2) protein	0.308991	-0.0626377	0.68062	19.1212	1.88759	0.0924536	0.161909	-5.85489	1	FALSE
AP2a	TGME49_208590	vacuolar ATP synthase subunit 54kD, putative	0.407092	-0.0829587	0.897143	13.9103	1.88516	0.0927244	0.162114	-5.8583	1	FALSE
AP2a	TGME49_227300	hypothetical protein	0.473456	-0.101764	1.04868	14.7325	1.87417	0.0950795	0.165957	-5.87638	0	FALSE
AP2a	TGME49_313770	hypothetical protein	0.59267	-0.12848	1.31382	15.6328	1.87259	0.0954607	0.166347	-5.87905	0	FALSE
AP2a	TGME49_294800	elongation factor 1-alpha (EF-1-ALPHA), putative	0.167299	-0.036229	0.370828	25.563	1.86537	0.095679	0.166453	-5.88771	2	FALSE
AP2a	TGME49_220350	tRNA ligases class II (D, K and N) domain-containing protein	0.388219	-0.0877821	0.864219	18.0995	1.85834	0.0976233	0.169313	-5.90009	0	FALSE
AP2a	TGME49_262430	4-hydroxy-3-methylbut-2-en-1-yl diphosphate synthase	0.44085	-0.10016	0.981859	17.8681	1.8567	0.0978748	0.169436	-5.90251	0	FALSE
AP2a	TGME49_209950	thioredoxin, putative	0.374666	-0.0842937	0.833625	15.2417	1.85253	0.0976436	0.169313	-5.90673	2	FALSE
AP2a	TGME49_256840	hypothetical protein	0.368941	-0.0862659	0.824149	18.5471	1.84673	0.0994179	0.171545	-5.91718	0	FALSE
AP2a	TGME49_205380	fructose-bisphospatase I	0.261743	-0.0602349	0.583721	17.9768	1.84478	0.0988476	0.17084	-5.91818	3	FALSE
AP2a	TGME49_233890	hypothetical protein	0.596613	-0.141601	1.33483	17.6423	1.84148	0.100241	0.172401	-5.9249	0	FALSE
AP2a	TGME49_311470	rhoptry neck protein RON5	0.261886	-0.0613018	0.585075	18.8424	1.83888	0.0997737	0.171878	-5.92688	2	FALSE
AP2a	TGME49_267430	DnaJ domain-containing protein	0.429423	-0.102353	0.961199	14.4121	1.83253	0.100778	0.173044	-5.93622	0	FALSE
AP2a	TGME49_300650	ycf24 family protein, putative	-0.511991	-1.14945	0.125464	15.9281	-1.83007	0.102049	0.174657	-5.94161	0	FALSE
AP2a	TGME49_230960	splicing factor 3b, subunit 3, putative	0.311502	-0.0754654	0.698469	18.0119	1.82676	0.101701	0.174344	-5.94471	1	FALSE
AP2a	TGME49_238390	hypothetical protein	-0.751466	-1.69011	0.187181	11.6442	-1.82416	0.102998	0.175997	-5.95027	0	FALSE
AP2a	TGME49_274110	glycoprotease family protein	0.529428	-0.13261	1.19147	14.6843	1.82213	0.103326	0.176227	-5.95323	0	FALSE
AP2a	TGME49_225990	acyl transferase domain-containing protein	0.554804	-0.140476	1.25008	20.5044	1.81817	0.103968	0.176227	-5.95901	0	FALSE
AP2a	TGME49_262730	rhoptry protein ROP16	0.417776	-0.104814	0.940365	15.7328	1.81679	0.103627	0.176227	-5.95996	1	FALSE
AP2a	TGME49_248100	synaptobrevin protein	0.371637	-0.0933895	0.836663	14.7438	1.81358	0.103837	0.176227	-5.96405	0	FALSE
AP2a	TGME49_202530	aspartate-tRNA ligase	0.312109	-0.0785401	0.702758	17.7041	1.81307	0.10392	0.176227	-5.9648	1	FALSE
AP2a	TGME49_204480	thioredoxin domain-containing protein	0.287337	-0.0747723	0.649447	17.8609	1.80073	0.10596	0.179317	-5.98285	2	FALSE
AP2a	TGME49_278220	hypothetical protein	0.590836	-0.156512	1.33818	15.5662	1.80136	0.106737	0.180055	-5.98351	0	FALSE
AP2a	TGME49_211670	S1 RNA binding domain-containing protein	0.328532	-0.0865377	0.743601	17.8593	1.79691	0.106686	0.180055	-5.98858	0	FALSE
AP2a	TGME49_223910	acyltransferase domain-containing protein	0.384656	-0.102759	0.872071	15.8397	1.79089	0.107612	0.181193	-5.99719	1	FALSE
AP2a	TGME49_292020	GCC2 and GCC3 domain-containing protein	0.378516	-0.101345	0.858377	14.2946	1.79005	0.107755	0.181193	-5.99842	1	FALSE
AP2a	TGME49_209540	hypothetical protein	0.547565	-0.147124	1.24225	12.7281	1.78899	0.107968	0.181243	-6.00003	0	FALSE
AP2a	TGME49_216260	eukaryotic initiation factor-2B, gamma subunit, putative	0.358185	-0.096512	0.812883	17.1214	1.78836	0.108128	0.181243	-6.00103	2	FALSE
AP2a	TGME49_315620	vacuolar ATP synthase subunit C, putative	0.252078	-0.0682663	0.572423	18.2549	1.78572	0.10849	0.181561	-6.00472	1	FALSE
AP2a	TGME49_203280	hypothetical protein	0.600555	-0.167872	1.36898	12.4974	1.77766	0.110377	0.184427	-6.01725	2	FALSE
AP2a	TGME49_233020	Not1 N-terminal domain, CCR4-Not complex component protein	0.306848	-0.088684	0.702381	15.6776	1.76051	0.112867	0.18829	-6.04127	1	FALSE
AP2a	TGME49_279390	proliferation-associated protein 2G4, putative	0.35545	-0.10481	0.81571	17.6049	1.75967	0.113903	0.189419	-6.04381	2	FALSE
AP2a	TGME49_222300	hypothetical protein	0.22617	-0.0663328	0.518674	20.6126	1.75469	0.1139	0.189419	-6.04966	0	FALSE
AP2a	TGME49_313820	dynactin p25, putative	0.373778	-0.110643	0.858198	13.8194	1.751	0.114559	0.190212	-6.05498	1	FALSE
AP2a	TGME49_300140	elongation factor 1-gamma, putative	0.222743	-0.0662088	0.511695	21.0247	1.74934	0.114857	0.190407	-6.05737	3	FALSE
AP2a	TGME49_258740	eukaryotic initiation factor-2A, putative	0.293558	-0.0881097	0.675226	17.2757	1.74544	0.115561	0.191273	-6.06299	3	FALSE
AP2a	TGME49_209290	ribosomal protein RPS28	0.26064	-0.0787823	0.600062	18.5784	1.74259	0.116076	0.191824	-6.06708	1	FALSE
AP2a	TGME49_291890	microneme protein MIC1	0.37323	-0.115239	0.861699	17.1944	1.74099	0.117257	0.193171	-6.07061	2	FALSE
AP2a	TGME49_214610	hypothetical protein	0.461445	-0.141083	1.06397	13.4657	1.73822	0.116906	0.192894	-6.07342	1	FALSE
AP2a	TGME49_306600	RNA recognition motif-containing protein	0.448453	-0.14074	1.03765	13.7299	1.72794	0.118851	0.195268	-6.08822	0	FALSE
AP2a	TGME49_276130	cathepsin CPC2	0.482415	-0.151415	1.11625	12.2768	1.7272	0.118899	0.195268	-6.08916	0	FALSE
AP2a	TGME49_248480	ribosomal protein RPS9	0.22034	-0.0693289	0.510008	21.625	1.72618	0.119089	0.195276	-6.09062	1	FALSE
AP2a	TGME49_205440	CCT chaperonin gamma subunit	0.461522	-0.150333	1.07338	14.3353	1.7187	0.121378	0.198413	-6.10241	1	FALSE
AP2a	TGME49_273960	chaperonin GroS protein	0.283085	-0.091599	0.657769	18.2337	1.71454	0.12127	0.198413	-6.10725	0	FALSE
AP2a	TGME49_259880	hypothetical protein	0.674417	-0.231671	1.5805	12.6074	1.69595	0.12572	0.204562	-6.13466	0	FALSE
AP2a	TGME49_226830	DnaK family protein	0.2975	-0.10083	0.695831	17.7326	1.69488	0.125036	0.204078	-6.13521	3	FALSE
AP2a	TGME49_288530	NOL1/NOP2/sun family protein	0.440176	-0.149933	1.03028	12.6972	1.69274	0.125454	0.204443	-6.13825	1	FALSE
AP2a	TGME49_217570	ribosomal protein RPS27	0.285707	-0.0979944	0.669408	18.5073	1.69043	0.125993	0.20469	-6.14161	1	FALSE
AP2a	TGME49_229480	calcium binding protein precursor, putative	0.378414	-0.13034	0.887168	14.2651	1.68793	0.126394	0.205026	-6.14505	0	FALSE
AP2a	TGME49_237150	minor histocompatibility antigen h13, putative	0.221779	-0.0766781	0.520235	20.0721	1.6863	0.126715	0.205232	-6.14736	1	FALSE
AP2a	TGME49_231360	hypothetical protein	0.508628	-0.183847	1.2011	14.8391	1.6736	0.130127	0.210113	-6.16614	0	FALSE
AP2a	TGME49_263700	ribosomal protein RPS14	0.192493	-0.0688813	0.453868	22.1004	1.67128	0.129701	0.209746	-6.16856	1	FALSE
AP2a	TGME49_291950	RNA recognition motif-containing protein	0.421095	-0.151794	0.993984	13.4138	1.66804	0.130353	0.210157	-6.17312	0	FALSE
AP2a	TGME49_230420	sarco/endoplasmic reticulum Ca2+-ATPase	0.324049	-0.118511	0.766609	17.8983	1.66838	0.131177	0.210842	-6.17347	2	FALSE
AP2a	TGME49_253290	valyl-tRNA synthetase	0.25556	-0.0926102	0.60373	17.9184	1.6657	0.130826	0.210597	-6.1764	3	FALSE
AP2a	TGME49_305980	pyruvate dehydrogenase complex subunit PDH-E3I	0.339777	-0.125175	0.80473	20.9735	1.6651	0.131839	0.211584	-6.17805	0	FALSE
AP2a	TGME49_225150	hypothetical protein	0.280334	-0.102994	0.663663	18.1265	1.65959	0.132068	0.21163	-6.18498	1	FALSE
AP2a	TGME49_247580	glutaredoxin domain-containing protein	0.436608	-0.163286	1.0365	14.8722	1.65834	0.133217	0.212562	-6.18751	0	FALSE
AP2a	TGME49_214090	signal peptidase	0.398412	-0.149261	0.946085	16.3327	1.65755	0.133378	0.212562	-6.18861	1	FALSE
AP2a	TGME49_236190	hypothetical protein	0.399221	-0.148983	0.947424	14.7039	1.65326	0.133455	0.212562	-6.19392	0	FALSE
AP2a	TGME49_238050	nuclease and tudor domain-containing protein	0.286281	-0.106703	0.679266	15.8974	1.65315	0.133389	0.212562	-6.194	3	FALSE
AP2a	TGME49_313690	Sel1 repeat-containing protein	0.451825	-0.169508	1.07316	12.8821	1.65022	0.133995	0.2131	-6.1981	0	FALSE
AP2a	TGME49_260825	hypothetical protein	0.481673	-0.183999	1.14735	15.6192	1.64872	0.135197	0.21469	-6.20092	1	FALSE
AP2a	TGME49_262960	U1 snRNP-associated protein Usp106, putative	0.208891	-0.0796136	0.497395	22.8653	1.64309	0.135477	0.21481	-6.20806	0	FALSE
AP2a	TGME49_272290	pyruvate dehydrogenase complex subunit PD-HE1Beta	0.322264	-0.125648	0.770175	21.903	1.63936	0.137152	0.216954	-6.21395	0	FALSE
AP2a	TGME49_219710	hypothetical protein	0.747441	-0.291687	1.78657	11.6154	1.63894	0.13724	0.216954	-6.21453	1	FALSE
AP2a	TGME49_240520	hypothetical protein	0.41009	-0.160474	0.980654	18.7775	1.63769	0.137504	0.217047	-6.21627	0	FALSE
AP2a	TGME49_240600	chaperonin cpn60, putative	0.269575	-0.106096	0.645247	21.7435	1.63504	0.138063	0.217604	-6.21995	0	FALSE
AP2a	TGME49_252480	hypothetical protein	0.503902	-0.202385	1.21019	14.9807	1.62563	0.140066	0.219776	-6.23298	0	FALSE
AP2a	TGME49_221590	dual specificity phosphatase, catalytic domain-containing protein	0.384123	-0.152359	0.920605	14.6359	1.62509	0.139322	0.219261	-6.23313	1	FALSE
AP2a	TGME49_221380	alba 1	0.220913	-0.0879394	0.529765	18.9429	1.62318	0.139699	0.219527	-6.23576	1	FALSE
AP2a	TGME49_226430	reticulon protein	0.278377	-0.112041	0.668794	17.0911	1.61808	0.140799	0.220599	-6.24282	1	FALSE
AP2a	TGME49_300608	ribosomal protein L6, putative	-0.439885	-1.06026	0.180492	17.602	-1.61562	0.142224	0.221516	-6.24679	0	FALSE
AP2a	TGME49_310710	small ribosomal subunit Rsm22 protein	0.428182	-0.173638	1.03	13.5428	1.61522	0.141507	0.221379	-6.24683	0	FALSE
AP2a	TGME49_300100	rhoptry neck protein RON2	0.222785	-0.0904858	0.536055	19.4206	1.61384	0.141718	0.221381	-6.24867	2	FALSE
AP2a	TGME49_240690	S-adenosyl methionine synthetase	0.391352	-0.159688	0.942392	13.5233	1.61168	0.142189	0.221516	-6.25166	0	FALSE
AP2a	TGME49_207640	isoleucyl-tRNA synthetase family protein	0.224302	-0.0930634	0.541667	18.7719	1.60387	0.143904	0.223804	-6.26243	1	FALSE
AP2a	TGME49_293590	3-oxoacyl-acyl-carrier protein synthase I/II, putative	0.268733	-0.112966	0.650432	20.5569	1.60419	0.144725	0.22475	-6.26251	0	FALSE
AP2a	TGME49_314080	hypothetical protein	0.356545	-0.149556	0.862647	15.8975	1.59936	0.144991	0.224832	-6.26869	1	FALSE
AP2a	TGME49_310118	hypothetical protein	0.41973	-0.178815	1.01827	17.0064	1.59783	0.146136	0.225944	-6.27125	0	FALSE
AP2a	TGME49_227030	hypothetical protein	0.206659	-0.0874563	0.500775	20.536	1.59453	0.14598	0.225944	-6.27528	1	FALSE
AP2a	TGME49_253890	peptidase M16 inactive domain-containing protein	0.480417	-0.206924	1.16776	16.779	1.59258	0.147307	0.227421	-6.27842	0	FALSE
AP2a	TGME49_222210	SPFH domain / Band 7 family protein	0.37411	-0.163331	0.911552	15.3399	1.58194	0.149137	0.22991	-6.29267	0	FALSE
AP2a	TGME49_249820	ATP-binding cassette sub-family B member 5	0.495458	-0.220819	1.21174	18.6783	1.57609	0.151046	0.232175	-6.30091	0	FALSE
AP2a	TGME49_264160	DEAD/DEAH box helicase domain-containing protein	0.410796	-0.183817	1.00541	15.9019	1.57415	0.151491	0.232334	-6.30355	0	FALSE
AP2a	TGME49_236540	RNA recognition motif-containing protein	0.476192	-0.211415	1.1638	12.9998	1.57385	0.150987	0.232175	-6.3037	1	FALSE
AP2a	TGME49_214840	AP2 domain transcription factor AP2X-7	0.318467	-0.141892	0.778826	14.93	1.56987	0.151589	0.232334	-6.30899	1	FALSE
AP2a	TGME49_251690	seryl-tRNA synthetase, cytoplasmic, putative	0.23946	-0.107441	0.586361	17.8268	1.56647	0.152376	0.233202	-6.31361	2	FALSE
AP2a	TGME49_278250	hypothetical protein	0.435542	-0.1993	1.07038	16.3122	1.56322	0.154023	0.235381	-6.31838	0	FALSE
AP2a	TGME49_298030	Ubiquinol-cytochrome c chaperone, putative	0.373803	-0.170916	0.918522	15.3061	1.56018	0.154255	0.235394	-6.32231	1	FALSE
AP2a	TGME49_207720	hypothetical protein	0.333661	-0.152609	0.819931	13.7552	1.55713	0.154562	0.235524	-6.32629	1	FALSE
AP2a	TGME49_249490	hypothetical protein	0.599769	-0.27813	1.47767	12.2585	1.55667	0.155559	0.236193	-6.32724	0	FALSE
AP2a	TGME49_215100	PP-loop family protein	0.248807	-0.115491	0.613104	21.9362	1.55619	0.155672	0.236193	-6.32789	0	FALSE
AP2a	TGME49_243530	pentatricopeptide repeat domain-containing protein	0.564268	-0.262903	1.39144	13.3724	1.55434	0.156108	0.236308	-6.33038	0	FALSE
AP2a	TGME49_270320	protein phosphatase 2C domain-containing protein	0.348526	-0.160477	0.857529	14.4811	1.55386	0.155334	0.236193	-6.33072	0	FALSE
AP2a	TGME49_312050	small GTPase Rab2, putative	0.230398	-0.106875	0.567672	19.052	1.55022	0.156196	0.236308	-6.33564	1	FALSE
AP2a	TGME49_216790	ATP-binding cassette sub-family E member 1, putative	0.268743	-0.126469	0.663955	18.9511	1.54733	0.157479	0.237908	-6.33973	0	FALSE
AP2a	TGME49_313230	eukaryotic initiation factor-2, alpha subunit	0.210994	-0.100121	0.522109	19.3449	1.53903	0.158876	0.239675	-6.35073	1	FALSE
AP2a	TGME49_305250	hypothetical protein	0.669606	-0.323173	1.66239	11.4099	1.53682	0.160295	0.240775	-6.35395	0	FALSE
AP2a	TGME49_224060	thioredoxin, putative	0.315911	-0.15078	0.782601	16.3967	1.53614	0.159573	0.240384	-6.35461	0	FALSE
AP2a	TGME49_215280	succinate dehydrogenase [ubiquinone] iron-sulfur protein	0.471716	-0.22894	1.17237	16.6873	1.53402	0.160973	0.240775	-6.35769	0	FALSE
AP2a	TGME49_215430	hypothetical protein	0.294446	-0.1415	0.730393	15.3642	1.53274	0.160398	0.240775	-6.35918	1	FALSE
AP2a	TGME49_213670	hypothetical protein	0.32476	-0.156394	0.805914	13.3606	1.5317	0.160651	0.240775	-6.36057	0	FALSE
AP2a	TGME49_205220	U5 snRNP-associated subunit, putative	0.363236	-0.175358	0.901829	14.2572	1.53046	0.160953	0.240775	-6.36224	1	FALSE
AP2a	TGME49_314970	root hair defective 3 gtp-binding protein (rhd3) protein	0.215017	-0.106235	0.536269	17.9799	1.51888	0.163802	0.244457	-6.37774	1	FALSE
AP2a	TGME49_290700	hypothetical protein	0.366838	-0.181384	0.91506	12.9155	1.51849	0.163897	0.244457	-6.37825	1	FALSE
AP2a	TGME49_273460	eukaryotic translation initiation factor 3 subunit 6 interacting protein	0.224661	-0.11174	0.561063	20.0465	1.51554	0.164632	0.245207	-6.3822	2	FALSE
AP2a	TGME49_240860	acyltransferase domain-containing protein	0.224758	-0.112155	0.561671	19.4249	1.51389	0.165044	0.245252	-6.3844	1	FALSE
AP2a	TGME49_226090	DEAD/DEAH box helicase domain-containing protein	0.602602	-0.3009	1.5061	10.7573	1.51355	0.165127	0.245252	-6.38485	1	FALSE
AP2a	TGME49_241140	DEAD/DEAH box helicase domain-containing protein	0.407251	-0.207357	1.02186	15.3066	1.5098	0.166948	0.247261	-6.38999	0	FALSE
AP2a	TGME49_225550	phosphatidylserine decarboxylase	0.284981	-0.144323	0.714284	17.175	1.50642	0.166915	0.247261	-6.39434	1	FALSE
AP2a	TGME49_264610	RNA recognition motif-containing protein	0.278866	-0.141626	0.699358	16.8163	1.50499	0.167276	0.247271	-6.39624	1	FALSE
AP2a	TGME49_212220	hypothetical protein	0.343555	-0.174678	0.861789	13.5339	1.50441	0.167423	0.247271	-6.39701	1	FALSE
AP2a	TGME49_249990	hypothetical protein	-0.487538	-1.22864	0.253568	13.2278	-1.49894	0.169691	0.249922	-6.40438	1	FALSE
AP2a	TGME49_312630	anonymous antigen-1, putative	0.216473	-0.111453	0.544399	19.1168	1.49804	0.169039	0.249309	-6.40546	2	FALSE
AP2a	TGME49_232090	3-hydroxyacyl-CoA dehydrogenase, NAD binding domain-containing protein	0.38297	-0.20079	0.966731	18.9567	1.49481	0.170744	0.250773	-6.40983	0	FALSE
AP2a	TGME49_245610	hypothetical protein	0.260458	-0.135486	0.656402	16.4203	1.49279	0.170382	0.25059	-6.41241	0	FALSE
AP2a	TGME49_318410	TCP-1 chaperonin, putative	0.272647	-0.142735	0.68803	17.8729	1.49012	0.171155	0.251027	-6.41594	1	FALSE
AP2a	TGME49_294340	hypothetical protein	0.330479	-0.174149	0.835108	15.9124	1.48677	0.172021	0.251948	-6.42037	1	FALSE
AP2a	TGME49_239680	hypothetical protein	0.445113	-0.237532	1.12776	16.9116	1.4857	0.173089	0.25281	-6.42183	0	FALSE
AP2a	TGME49_240980	hypothetical protein	0.492895	-0.260529	1.24632	12.0326	1.4846	0.172494	0.252291	-6.42321	1	FALSE
AP2a	TGME49_225790	PDI family protein	0.36365	-0.194777	0.922077	15.9925	1.48379	0.173583	0.253182	-6.42433	1	FALSE
AP2a	TGME49_262050	rhoptry kinase family protein ROP39	-0.213598	-0.541503	0.114308	20.1034	-1.47824	0.174153	0.253663	-6.43159	0	FALSE
AP2a	TGME49_229990	T-complex protein 1 subunit alpha, putative	0.312181	-0.168877	0.79324	16.6106	1.47326	0.175547	0.255089	-6.43813	2	FALSE
AP2a	TGME49_209210	hypothetical protein	0.233307	-0.126209	0.592823	17.1434	1.47267	0.175615	0.255089	-6.4389	2	FALSE
AP2a	TGME49_240280	S1/P1nuclease	0.279717	-0.151952	0.711385	16.4778	1.4705	0.176189	0.255571	-6.44175	1	FALSE
AP2a	TGME49_267590	hypothetical protein	0.383585	-0.208924	0.976094	13.1412	1.46914	0.176548	0.255741	-6.44353	0	FALSE
AP2a	TGME49_257500	hypothetical protein	0.981719	-0.542505	2.50594	13.4345	1.46755	0.177843	0.25642	-6.4456	0	FALSE
AP2a	TGME49_234230	hypothetical protein	0.313117	-0.17152	0.797755	13.7939	1.46617	0.177334	0.25642	-6.4474	1	FALSE
AP2a	TGME49_261460	transcriptional elongation factor FACT80	0.21456	-0.118028	0.547147	18.9693	1.46399	0.177917	0.25642	-6.45026	1	FALSE
AP2a	TGME49_270380	ribosomal protein RPS13	0.194693	-0.107156	0.496541	19.7291	1.46372	0.177989	0.25642	-6.45062	1	FALSE
AP2a	TGME49_263320	hypothetical protein	0.489268	-0.278958	1.2575	15.7721	1.45115	0.182238	0.262184	-6.46693	1	FALSE
AP2a	TGME49_232300	ribosomal protein RPS3	0.192382	-0.109686	0.494451	22.8346	1.44587	0.182889	0.262763	-6.47383	1	FALSE
AP2a	TGME49_263060	Proteasome/cyclosome repeat-containing protein	0.688614	-0.3983	1.77553	11.7956	1.44357	0.184303	0.264077	-6.47676	0	FALSE
AP2a	TGME49_288380	heat shock protein HSP90	0.157553	-0.0905556	0.405662	23.1146	1.44106	0.184122	0.264077	-6.48008	1	FALSE
AP2a	TGME49_309730	thioredoxin reductase	0.377477	-0.217904	0.972857	13.6852	1.43935	0.184678	0.264255	-6.48228	1	FALSE
AP2a	TGME49_249900	adenine nucleotide translocator, putative	0.175026	-0.101506	0.451557	23.9113	1.43752	0.185274	0.264749	-6.48464	1	FALSE
AP2a	TGME49_263870	glutamate-tRNA ligase	0.193983	-0.112879	0.500845	19.0844	1.43455	0.185915	0.265306	-6.48848	1	FALSE
AP2a	TGME49_201260	sugar transporter ST3	0.347043	-0.204756	0.898843	14.2557	1.42775	0.187884	0.267754	-6.49724	0	FALSE
AP2a	TGME49_213900	regulator of chromosome condensation RCC1	0.305544	-0.181721	0.792808	15.7873	1.423	0.18914	0.268922	-6.50336	1	FALSE
AP2a	TGME49_266060	ribosomal protein RPSA	0.221523	-0.131815	0.57486	19.0418	1.42274	0.189213	0.268922	-6.50369	1	FALSE
AP2a	TGME49_302057	ribosomal protein S7	-0.340126	-0.885508	0.205255	17.192	-1.42101	0.190565	0.270117	-6.50577	1	FALSE
AP2a	TGME49_263500	vacuolar protein sorting-associated protein 26, putative	0.223786	-0.133644	0.581216	17.7792	1.42082	0.189754	0.269328	-6.50615	1	FALSE
AP2a	TGME49_261210	26s proteasome subunit p55, putative	0.226452	-0.138734	0.591638	18.1787	1.4072	0.193625	0.274086	-6.52356	1	FALSE
AP2a	TGME49_221330	DNA gyrase/topoisomerase IV, A subunit domain-containing protein	0.311014	-0.197077	0.819105	17.5371	1.39474	0.198087	0.27935	-6.53919	0	FALSE
AP2a	TGME49_232150	hypothetical protein	0.460903	-0.292149	1.21395	14.75	1.39457	0.198138	0.27935	-6.53941	1	FALSE
AP2a	TGME49_305340	corepressor complex CRC230	0.299645	-0.188042	0.787332	14.5233	1.39432	0.197354	0.27899	-6.53994	2	FALSE
AP2a	TGME49_281620	aldo/keto reductase family oxidoreductase	0.324896	-0.208556	0.858349	16.1822	1.38773	0.200139	0.281421	-6.54805	0	FALSE
AP2a	TGME49_254365	phosphatidate cytidylyltransferase	0.234692	-0.149496	0.618881	16.7471	1.38628	0.199711	0.281192	-6.55011	0	FALSE
AP2a	TGME49_216170	SufS subfamily cysteine desulfurase	0.376466	-0.246283	0.999215	13.9848	1.37743	0.203186	0.285325	-6.56101	0	FALSE
AP2a	TGME49_249560	DNA-directed RNA polymerase alpha chain rpoA	0.315324	-0.210323	0.840972	15.8851	1.36446	0.206712	0.289507	-6.57736	0	FALSE
AP2a	TGME49_268870	tetratricopeptide repeat-containing protein	0.337743	-0.224303	0.899788	13.4271	1.36367	0.206467	0.289507	-6.57851	0	FALSE
AP2a	TGME49_252500	polo kinase	0.47486	-0.328585	1.27831	12.4061	1.34668	0.212516	0.296848	-6.59932	0	FALSE
AP2a	TGME49_246630	DNA-directed RNA polymerase I RPA43	0.324274	-0.222611	0.871159	13.3894	1.34559	0.212013	0.296537	-6.60101	0	FALSE
AP2a	TGME49_257740	UMP-CMP kinase	0.423468	-0.296819	1.14376	14.3458	1.33959	0.214722	0.299137	-6.60809	0	FALSE
AP2a	TGME49_292080	leucyl-tRNA synthetase	0.17976	-0.124726	0.484245	20.5612	1.33974	0.213832	0.298292	-6.60824	1	FALSE
AP2a	TGME49_264200	hypothetical protein	0.314101	-0.225481	0.853682	16.5518	1.32638	0.218877	0.304525	-6.62432	0	FALSE
AP2a	TGME49_247550	heat shock protein HSP60	0.35485	-0.257421	0.967121	21.3866	1.32056	0.220731	0.306391	-6.63144	0	FALSE
AP2a	TGME49_224260	PHD-finger domain-containing protein	0.639314	-0.464435	1.74306	10.4324	1.31801	0.221271	0.306643	-6.63468	0	FALSE
AP2a	TGME49_227810	rhoptry kinase family protein ROP11 (incomplete catalytic triad)	0.24732	-0.178597	0.673236	17.2278	1.31774	0.220799	0.306391	-6.63526	1	FALSE
AP2a	TGME49_229740	hypothetical protein	0.438764	-0.322822	1.20035	13.7974	1.31271	0.223251	0.308577	-6.64101	0	FALSE
AP2a	TGME49_222380	importin-beta N-terminal domain-containing protein	0.209255	-0.152556	0.571066	18.2042	1.31247	0.222496	0.307936	-6.64169	1	FALSE
AP2a	TGME49_310460	Rab6	0.35083	-0.264617	0.966277	13.942	1.29886	0.227756	0.313934	-6.65779	0	FALSE
AP2a	TGME49_250700	hypothetical protein	0.709933	-0.535892	1.95576	10.9078	1.29842	0.227898	0.313934	-6.65832	1	FALSE
AP2a	TGME49_239610	hypothetical protein	0.412957	-0.311924	1.13784	14.7677	1.29806	0.228018	0.313934	-6.65876	0	FALSE
AP2a	TGME49_206470	pyruvate dehydrogenase complex subunit PDH-E3II	0.222542	-0.170237	0.615321	20.5986	1.29098	0.230353	0.316736	-6.66729	1	FALSE
AP2a	TGME49_207630	peptidyl-tRNA hydrolase domain-containing protein	0.515876	-0.396419	1.42817	12.7347	1.28844	0.231194	0.317065	-6.67034	0	FALSE
AP2a	TGME49_316120	hypothetical protein	0.51296	-0.392173	1.41809	10.4602	1.28608	0.23116	0.317065	-6.67363	0	FALSE
AP2a	TGME49_256760	pyruvate kinase PyK1	0.192111	-0.14727	0.531491	17.7636	1.28458	0.23166	0.317293	-6.67543	2	FALSE
AP2a	TGME49_205010	U2 small nuclear ribonucleoprotein family protein, putative	0.3132	-0.243696	0.870097	14.8837	1.27838	0.234072	0.320181	-6.68266	0	FALSE
AP2a	TGME49_318710	ATP-binding cassette sub-family F member 1	0.17971	-0.139812	0.499232	18.2552	1.27634	0.234425	0.320249	-6.68529	3	FALSE
AP2a	TGME49_214440	4'-phosphopantetheinyl transferase superfamily protein	0.357689	-0.283016	0.998395	15.3205	1.27205	0.236694	0.322932	-6.68995	1	FALSE
AP2a	TGME49_218560	acetyl-coA carboxylase ACC2	0.16157	-0.128148	0.451289	24.0183	1.2707	0.237153	0.32314	-6.69156	0	FALSE
AP2a	TGME49_310430	Hsp90 domain-containing protein	0.287386	-0.235794	0.810565	21.4599	1.25161	0.243703	0.33121	-6.71415	0	FALSE
AP2a	TGME49_263480	sodium/hydrogen exchanger 3 protein	0.268594	-0.218406	0.755595	14.9953	1.25159	0.242902	0.330547	-6.71468	1	FALSE
AP2a	TGME49_269290	hypothetical protein	0.369335	-0.304251	1.04292	12.4809	1.2443	0.24545	0.332898	-6.72327	1	FALSE
AP2a	TGME49_300310	26S proteasome regulatory subunit, S6a family AAA ATpase	0.226072	-0.186352	0.638496	16.4554	1.24394	0.245575	0.332898	-6.72369	1	FALSE
AP2a	TGME49_304740	rhoptry kinase family protein ROP35	0.213571	-0.179188	0.606331	17.1255	1.23399	0.249084	0.337222	-6.73533	1	FALSE
AP2a	TGME49_273520	PCI domain-containing protein	0.178835	-0.154501	0.512171	18.916	1.21749	0.254995	0.344783	-6.75451	1	FALSE
AP2a	TGME49_235470	myosin A	0.209464	-0.18329	0.602219	22.1775	1.21519	0.25662	0.346534	-6.75662	3	FALSE
AP2a	TGME49_242010	glucose inhibited division protein A subfamily protein	0.302424	-0.266272	0.871121	18.1299	1.21169	0.25789	0.347362	-6.76065	0	FALSE
AP2a	TGME49_218540	peptidase S15, putative	0.181927	-0.158677	0.522531	17.4572	1.21211	0.256947	0.346534	-6.76072	1	FALSE
AP2a	TGME49_293680	hypothetical protein	0.275297	-0.246773	0.797366	17.4903	1.20151	0.261614	0.351929	-6.77233	0	FALSE
AP2a	TGME49_295050	tRNA ligase class II core domain (G, H, P, S and T) domain-containing protein	0.253199	-0.227869	0.734268	16.4027	1.19458	0.263422	0.35391	-6.7808	1	FALSE
AP2a	TGME49_277270	NTPase II	0.282301	-0.258549	0.823152	14.5469	1.1849	0.267075	0.358363	-6.79178	1	FALSE
AP2a	TGME49_243480	50S ribosomal protein L3, putative	-0.32094	-0.941108	0.299229	15.342	-1.17915	0.269949	0.361749	-6.79775	0	FALSE
AP2a	TGME49_260630	DnaJ family Sec63 protein	0.298384	-0.277429	0.874196	13.8272	1.17642	0.270284	0.361749	-6.80137	2	FALSE
AP2a	TGME49_298040	hypothetical protein	-0.324062	-0.952559	0.304436	15.7478	-1.17484	0.27158	0.362564	-6.80261	0	FALSE
AP2a	TGME49_228170	inner membrane complex protein IMC2A	0.201	-0.187867	0.589868	17.3737	1.17298	0.271517	0.362564	-6.80531	1	FALSE
AP2a	TGME49_237220	DNA replication licensing factor Mcm7, putative	0.353471	-0.342573	1.04951	13.0931	1.15632	0.278552	0.370856	-6.82345	1	FALSE
AP2a	TGME49_296010	phosphatidylinositol 3- and 4-kinase	0.2179	-0.21018	0.64598	14.2674	1.15512	0.278383	0.370856	-6.8253	1	FALSE
AP2a	TGME49_277500	26S proteasome regulatory subunit 7, putative	0.260488	-0.251905	0.77288	15.6445	1.15413	0.278844	0.370856	-6.82635	2	FALSE
AP2a	TGME49_220860	DEAD/DEAH box helicase	0.219856	-0.220926	0.660639	15.8572	1.13191	0.287517	0.381909	-6.85096	1	FALSE
AP2a	TGME49_278830	glucose-6-phosphate 1-dehydrogenase	0.173676	-0.175483	0.522836	19.0661	1.12879	0.288761	0.382804	-6.85437	1	FALSE
AP2a	TGME49_272570	dihydrouridine synthase (dus) protein	0.277783	-0.280913	0.836478	14.0264	1.12847	0.288915	0.382804	-6.8547	0	FALSE
AP2a	TGME49_225125	pre-rRNA processing protein	0.3093	-0.315798	0.934397	13.488	1.12449	0.290751	0.384277	-6.85885	0	FALSE
AP2a	TGME49_261010	tat-binding family protein, putative	0.158026	-0.161076	0.477128	19.2312	1.12382	0.290755	0.384277	-6.85981	2	FALSE
AP2a	TGME49_255190	myosin C	0.16946	-0.174054	0.512974	18.6588	1.11949	0.2925	0.3861	-6.86452	1	FALSE
AP2a	TGME49_231210	sarcalumenin/eps15 family protein	0.198819	-0.205242	0.60288	15.8579	1.11662	0.293659	0.387001	-6.86764	1	FALSE
AP2a	TGME49_319662	histone lysine methyltransferase, SET, putative	0.318683	-0.331968	0.969334	15.3026	1.11601	0.294649	0.387483	-6.86766	0	FALSE
AP2a	TGME49_304710	eukaryotic peptide chain release factor, putative	0.158259	-0.163555	0.480074	18.5534	1.11599	0.293916	0.387001	-6.86832	1	FALSE
AP2a	TGME49_289760	hypothetical protein	0.147757	-0.153604	0.449117	20.8712	1.11265	0.295273	0.387822	-6.87195	1	FALSE
AP2a	TGME49_321640	cell division protein CDC48AP	0.344135	-0.361472	1.04974	20.2504	1.11127	0.29657	0.389005	-6.87278	0	FALSE
AP2a	TGME49_293570	translocation protein sec62, putative	0.228675	-0.239413	0.696763	15.2976	1.10863	0.296911	0.389005	-6.87629	3	FALSE
AP2a	TGME49_203600	hypothetical protein	0.257539	-0.273263	0.788342	13.6556	1.10105	0.300024	0.392596	-6.88446	1	FALSE
AP2a	TGME49_276970	hypothetical protein	0.223386	-0.238629	0.6854	15.6076	1.09722	0.301603	0.394174	-6.88856	0	FALSE
AP2a	TGME49_280480	EF hand domain-containing protein	0.17369	-0.185991	0.533371	16.9725	1.09586	0.302169	0.394426	-6.89002	1	FALSE
AP2a	TGME49_301380	elongation factor Tu GTP binding domain-containing protein	0.261731	-0.283742	0.807204	16.8647	1.0933	0.303959	0.395783	-6.8921	0	FALSE
AP2a	TGME49_226060	transmembrane amino acid transporter protein	0.236682	-0.255125	0.728489	13.3232	1.09211	0.303725	0.395783	-6.89403	1	FALSE
AP2a	TGME49_294620	eukaryotic initiation factor-3, subunit 8, putative	0.16867	-0.182349	0.519689	20.2442	1.09061	0.304377	0.39584	-6.8956	1	FALSE
AP2a	TGME49_309600	hypothetical protein	0.167043	-0.183718	0.517803	18.0518	1.08072	0.308494	0.4007	-6.90614	1	FALSE
AP2a	TGME49_270240	MAG1	0.205407	-0.226392	0.637206	16.5519	1.07952	0.309001	0.400866	-6.90741	0	FALSE
AP2a	TGME49_280610	signal recognition particle receptor alpha subunit	0.226846	-0.252235	0.705926	13.6419	1.07453	0.31111	0.403107	-6.91268	1	FALSE
AP2a	TGME49_313495	hypothetical protein	0.204833	-0.231399	0.641065	18.1812	1.06989	0.313796	0.406088	-6.9169	0	FALSE
AP2a	TGME49_291670	DEAD/DEAH box helicase domain-containing protein	0.317497	-0.360226	0.995221	17.0123	1.06744	0.314838	0.406935	-6.91947	1	FALSE
AP2a	TGME49_314400	pyruvate dehydrogenase E1 component, beta subunit, putative	0.31307	-0.355764	0.981905	20.2187	1.06654	0.31522	0.406935	-6.92041	0	FALSE
AP2a	TGME49_213010	hypothetical protein	0.25633	-0.292347	0.805007	17.0264	1.06448	0.316101	0.407234	-6.92257	0	FALSE
AP2a	TGME49_306430	hypothetical protein	0.29104	-0.332101	0.914181	18.9951	1.0642	0.316223	0.407234	-6.92286	3	FALSE
AP2a	TGME49_311090	ubiquitin carboxyl-terminal hydrolase	0.24523	-0.284274	0.774734	13.2424	1.05099	0.321212	0.413154	-6.93729	1	FALSE
AP2a	TGME49_320620	queuine tRNA ribosyl transferase	0.324915	-0.380335	1.03017	13.3012	1.04974	0.322457	0.414251	-6.93791	0	FALSE
AP2a	TGME49_203370	hypothetical protein	0.233747	-0.275169	0.742662	13.7825	1.04231	0.325004	0.417016	-6.94626	2	FALSE
AP2a	TGME49_239760	ribosomal protein RPL22	0.137864	-0.164834	0.440562	19.3738	1.03356	0.328855	0.421446	-6.95524	1	FALSE
AP2a	TGME49_302000	chaperone clp, putative	-0.217085	-0.696418	0.262247	19.5808	-1.03193	0.330269	0.422744	-6.95623	0	FALSE
AP2a	TGME49_289000	hypothetical protein	0.250604	-0.303612	0.80482	16.0681	1.0303	0.330989	0.423153	-6.95789	0	FALSE
AP2a	TGME49_209150	non-proton pumping type-II NADH dehydrogenase I	0.320658	-0.391137	1.03245	12.9599	1.02555	0.332952	0.425148	-6.96288	1	FALSE
AP2a	TGME49_248300	hypothetical protein	0.160381	-0.196813	0.517575	18.1002	1.01893	0.335377	0.427727	-6.97012	0	FALSE
AP2a	TGME49_247280	hypothetical protein	0.227517	-0.28168	0.736714	19.24	1.01808	0.336439	0.427931	-6.9703	0	FALSE
AP2a	TGME49_223920	rhoptry neck protein RON3	0.108074	-0.133125	0.349273	22.6726	1.01681	0.33633	0.427931	-6.97226	1	FALSE
AP2a	TGME49_314320	hypothetical protein	0.306275	-0.38111	0.993661	14.6769	1.01524	0.337719	0.428129	-6.97317	0	FALSE
AP2a	TGME49_254440	ribosomal protein RPL12	0.170877	-0.210839	0.552594	17.8695	1.01587	0.336753	0.427931	-6.97321	1	FALSE
AP2a	TGME49_262920	trypsin domain-containing protein	0.144349	-0.17869	0.467388	18.2599	1.01404	0.337581	0.428129	-6.97506	1	FALSE
AP2a	TGME49_314780	myosin G	0.297881	-0.373591	0.969353	13.6393	1.01081	0.339716	0.430144	-6.97763	1	FALSE
AP2a	TGME49_299900	hypothetical protein	0.310003	-0.391933	1.01194	13.7982	1.00629	0.341764	0.432153	-6.98217	0	FALSE
AP2a	TGME49_209260	cytochrome c oxidase subunit, putative	0.374263	-0.473839	1.22236	20.5184	1.00551	0.342121	0.432153	-6.98295	0	FALSE
AP2a	TGME49_208560	carrier superfamily protein	0.221734	-0.285515	0.728983	19.3321	0.996019	0.346455	0.437104	-6.99242	0	FALSE
AP2a	TGME49_235160	hypothetical protein	0.177046	-0.227798	0.58189	17.5731	0.992416	0.347446	0.437832	-6.99667	1	FALSE
AP2a	TGME49_292220	PCI domain-containing protein	0.147981	-0.191059	0.487021	17.7877	0.990492	0.348334	0.438428	-6.99857	2	FALSE
AP2a	TGME49_285980	glucosephosphate-mutase GPM1	0.116659	-0.151117	0.384436	20.7079	0.988648	0.349187	0.438978	-7.0004	1	FALSE
AP2a	TGME49_309810	ribosomal protein RPP2	0.247417	-0.323745	0.818579	12.8021	0.983027	0.351796	0.441733	-7.00594	0	FALSE
AP2a	TGME49_248860	hypothetical protein	0.195878	-0.260161	0.651917	19.3761	0.978675	0.354483	0.444577	-7.00953	0	FALSE
AP2a	TGME49_211440	hypothetical protein	0.237056	-0.315225	0.789338	13.5434	0.974062	0.355989	0.445936	-7.01472	0	FALSE
AP2a	TGME49_278660	P-type ATPase4, putative	0.162188	-0.216501	0.540877	16.8649	0.971923	0.356994	0.446666	-7.0168	1	FALSE
AP2a	TGME49_218280	eukaryotic porin, putative	0.213067	-0.287582	0.713715	18.1727	0.969703	0.358691	0.447993	-7.01829	1	FALSE
AP2a	TGME49_306260	hypothetical protein	0.288661	-0.391049	0.968371	15.1909	0.967655	0.359656	0.448332	-7.02028	0	FALSE
AP2a	TGME49_248810	nuclear factor NF7	0.178772	-0.240385	0.59793	17.1911	0.967875	0.358903	0.447993	-7.02074	1	FALSE
AP2a	TGME49_314890	ThiF family protein	0.257069	-0.348406	0.862545	13.9256	0.96659	0.360024	0.448332	-7.02145	0	FALSE
AP2a	TGME49_224350	aminopeptidase N, putative	0.261595	-0.360126	0.883315	15.2259	0.958716	0.363893	0.452084	-7.02893	1	FALSE
AP2a	TGME49_306970	thymidylate kinase	0.17508	-0.239708	0.589868	16.5931	0.957868	0.363655	0.452084	-7.03042	1	FALSE
AP2a	TGME49_202470	rRNA metabolism protein, SBDS family protein	0.220044	-0.303198	0.743285	14.8639	0.954338	0.365342	0.45335	-7.03381	0	FALSE
AP2a	TGME49_272550	hypothetical protein	-0.256998	-0.873155	0.359159	13.0027	-0.946529	0.369094	0.457469	-7.04128	0	FALSE
AP2a	TGME49_285830	hypothetical protein	0.296327	-0.418512	1.01117	15.1711	0.944536	0.37069	0.458908	-7.04251	0	FALSE
AP2a	TGME49_255260	apical membrane antigen AMA1	0.298738	-0.427059	1.02453	12.3294	0.934051	0.375149	0.463884	-7.05312	0	FALSE
AP2a	TGME49_252440	peptidase c13 family protein	0.143141	-0.205056	0.491339	17.2121	0.932899	0.375711	0.464037	-7.0542	1	FALSE
AP2a	TGME49_235970	eukaryotic initiation factor-2 gamma, putative	0.200733	-0.28886	0.690326	14.8619	0.930422	0.376923	0.46499	-7.05654	1	FALSE
AP2a	TGME49_229950	26S proteasome regulatory subunit 6b, putative	0.143585	-0.207395	0.494565	17.6803	0.928375	0.377927	0.465684	-7.05846	1	FALSE
AP2a	TGME49_253430	asparagine synthetase, putative	0.121538	-0.176607	0.419683	20.5803	0.925081	0.379546	0.467133	-7.06155	1	FALSE
AP2a	TGME49_231370	phospholipase, patatin family protein	0.300059	-0.440266	1.04038	13.703	0.923507	0.38094	0.468303	-7.06235	0	FALSE
AP2a	TGME49_315640	lipoyl(octanoyl) transferase	0.279643	-0.415059	0.974345	16.9269	0.917194	0.384057	0.471586	-7.06824	0	FALSE
AP2a	TGME49_227960	PCI domain-containing protein	0.168436	-0.249387	0.586259	16.1257	0.914824	0.384619	0.471728	-7.0711	1	FALSE
AP2a	TGME49_221470	hypothetical protein	0.216259	-0.324997	0.757516	14.8054	0.907071	0.388546	0.475992	-7.0782	3	FALSE
AP2a	TGME49_229000	kelch repeat-containing protein	0.167306	-0.251949	0.586561	16.9144	0.905584	0.389231	0.476278	-7.07963	3	FALSE
AP2a	TGME49_264950	hypothetical protein	0.516518	-0.795363	1.8284	10.561	0.897113	0.394094	0.481671	-7.08674	0	FALSE
AP2a	TGME49_273870	SWI2/SNF2 ISWI-like (AT hook)	0.244813	-0.378424	0.86805	16.0769	0.895028	0.395147	0.482399	-7.08864	1	FALSE
AP2a	TGME49_266260	hypothetical protein	0.424054	-0.671339	1.51945	12.9019	0.882078	0.401731	0.489871	-7.10037	0	FALSE
AP2a	TGME49_260800	hypothetical protein	0.257713	-0.41266	0.928087	14.0609	0.875944	0.404877	0.493137	-7.10587	0	FALSE
AP2a	TGME49_285850	peptidyl-prolyl cis-trans isomerase, FKBP-type domain-containing protein	-0.237556	-0.867483	0.39237	12.0515	-0.855801	0.414758	0.50459	-7.12436	1	FALSE
AP2a	TGME49_309590	rhoptry protein ROP1	0.179222	-0.298622	0.657066	22.1143	0.854597	0.41596	0.50547	-7.12478	0	FALSE
AP2a	TGME49_311880	hypothetical protein	0.235178	-0.393877	0.864233	12.9026	0.848407	0.418647	0.50815	-7.13082	0	FALSE
AP2a	TGME49_250770	eukaryotic initiation factor-4A, putative	0.093619	-0.15777	0.345008	23.7528	0.84511	0.420389	0.50968	-7.13369	1	FALSE
AP2a	TGME49_300621	ribosomal protein L2	-0.193916	-0.720799	0.332967	17.5383	-0.838601	0.424402	0.5138	-7.13869	0	FALSE
AP2a	TGME49_239490	dehydrogenase E1 component family protein	0.266339	-0.457904	0.990582	20.2964	0.837927	0.42476	0.5138	-7.13927	0	FALSE
AP2a	TGME49_239010	hypothetical protein	-0.316027	-1.17754	0.54549	10.7746	-0.832446	0.427128	0.515561	-7.1446	0	FALSE
AP2a	TGME49_243950	prohibitin, putative	0.104211	-0.179919	0.388341	21.1619	0.832324	0.427193	0.515561	-7.14471	1	FALSE
AP2a	TGME49_258560	hypothetical protein	0.179826	-0.314814	0.674465	20.0167	0.828359	0.429869	0.517496	-7.14748	0	FALSE
AP2a	TGME49_311720	chaperonin protein BiP	0.107274	-0.187914	0.402462	24.3964	0.828043	0.430039	0.517496	-7.14775	2	FALSE
AP2a	TGME49_216860	DEAD (Asp-Glu-Ala-Asp) box polypeptide DDX39	0.0950976	-0.165982	0.356177	22.0566	0.826594	0.430267	0.517496	-7.1496	1	FALSE
AP2a	TGME49_264080	acyl carrier protein ACP	0.157571	-0.277654	0.592796	18.6604	0.824933	0.431709	0.518358	-7.1504	0	FALSE
AP2a	TGME49_206600	sigma-70, region 3 protein	0.155889	-0.274938	0.586717	18.8294	0.824458	0.431965	0.518358	-7.1508	0	FALSE
AP2a	TGME49_315250	GAMM1 protein, putative	0.20376	-0.362059	0.769578	15.0277	0.819981	0.434287	0.520553	-7.1547	0	FALSE
AP2a	TGME49_312200	serine/threonine protein phosphatase	0.23859	-0.426532	0.903712	12.6784	0.814041	0.437053	0.523274	-7.16022	1	FALSE
AP2a	TGME49_277030	isoleucyl-tRNA synthetase, putative	0.149071	-0.26921	0.567352	16.9558	0.80876	0.439929	0.525916	-7.16465	0	FALSE
AP2a	TGME49_243540	WD domain, G-beta repeat-containing protein	0.126091	-0.227973	0.480156	17.4071	0.808162	0.440256	0.525916	-7.16515	1	FALSE
AP2a	TGME49_230050	50S ribosomal protein L3, putative	0.272587	-0.502544	1.04772	16.323	0.801283	0.444555	0.530452	-7.17027	0	FALSE
AP2a	TGME49_310210	hypothetical protein	0.162382	-0.299894	0.624657	14.3942	0.797135	0.446306	0.53194	-7.1743	0	FALSE
AP2a	TGME49_237250	hypothetical protein	-0.136037	-0.524518	0.252445	18.8043	-0.795826	0.447219	0.532428	-7.17516	1	FALSE
AP2a	TGME49_256770	eukaryotic translation initiation factor 4A, isoform 3, putative	0.113641	-0.211466	0.438749	19.9523	0.793242	0.448455	0.533298	-7.17751	1	FALSE
AP2a	TGME49_291820	RNA helicase (UPF2 interacting domain) protein	0.156414	-0.291692	0.60452	13.7486	0.792119	0.449077	0.533436	-7.17843	0	FALSE
AP2a	TGME49_267730	hypothetical protein	0.183462	-0.345006	0.71193	13.4645	0.787811	0.451465	0.53567	-7.18196	1	FALSE
AP2a	TGME49_235930	domain K- type RNA binding proteins family protein	0.104831	-0.20179	0.411452	18.8998	0.775861	0.458135	0.542975	-7.19166	2	FALSE
AP2a	TGME49_274060	2-oxoglutarate/malate translocase OMT	0.103421	-0.201326	0.408169	20.5789	0.770132	0.461356	0.546179	-7.19626	1	FALSE
AP2a	TGME49_209600	hypothetical protein	0.0926994	-0.181347	0.366746	21.8176	0.767623	0.462771	0.547241	-7.19826	1	FALSE
AP2a	TGME49_210700	hypothetical protein	0.2331	-0.458994	0.925195	11.9879	0.764317	0.46464	0.548837	-7.2009	1	FALSE
AP2a	TGME49_244050	hypothetical protein	0.267894	-0.534687	1.07047	16.9721	0.760554	0.467275	0.551332	-7.20332	0	FALSE
AP2a	TGME49_311430	fibrillarin	0.0977019	-0.195127	0.390531	21.4784	0.757155	0.468706	0.552404	-7.20658	1	FALSE
AP2a	TGME49_217680	hypothetical protein	-0.183757	-0.735511	0.367996	13.3391	-0.755781	0.469489	0.552709	-7.20766	1	FALSE
AP2a	TGME49_271860	tRNA (Uracil-5-)-methyltransferase	0.191496	-0.390116	0.773108	15.8251	0.750208	0.473166	0.556418	-7.21147	0	FALSE
AP2a	TGME49_205558	NAC domain-containing protein	0.254241	-0.52009	1.02857	13.109	0.748127	0.474357	0.557198	-7.2131	2	FALSE
AP2a	TGME49_251630	slc30a2 protein	0.213527	-0.437706	0.864759	13.7158	0.747088	0.474952	0.557277	-7.21391	2	FALSE
AP2a	TGME49_292300	DNA-directed RNA polymerase III RPC8	0.24125	-0.496945	0.979445	13.7151	0.744649	0.476351	0.558298	-7.21582	0	FALSE
AP2a	TGME49_225850	peptidase, M28 family protein	0.208649	-0.433929	0.851226	13.6829	0.739854	0.47911	0.560909	-7.21954	1	FALSE
AP2a	TGME49_228350	elongation factor Tu GTP binding domain-containing protein	0.220124	-0.463569	0.903817	14.0754	0.733604	0.48272	0.563886	-7.22436	0	FALSE
AP2a	TGME49_284190	pyruvate carboxylase	0.0524906	-0.10997	0.214951	26.4576	0.733213	0.482466	0.563886	-7.22521	0	FALSE
AP2a	TGME49_244560	heat shock protein 90, putative	0.0701908	-0.150052	0.290434	24.4121	0.723225	0.488282	0.569752	-7.23282	2	FALSE
AP2a	TGME49_249850	GAP40 protein	0.130278	-0.279552	0.540108	17.9074	0.721668	0.489239	0.570239	-7.23395	2	FALSE
AP2a	TGME49_249530	exportin 1, putative	0.137962	-0.29783	0.573753	15.7652	0.718415	0.491098	0.571775	-7.23645	1	FALSE
AP2a	TGME49_218850	ribosomal protein RPS9	0.136942	-0.300361	0.574245	17.0724	0.710642	0.495672	0.576345	-7.24228	0	FALSE
AP2a	TGME49_259920	Nitric-oxide synthase	0.170744	-0.375734	0.717222	15.2	0.710209	0.496117	0.576345	-7.24239	0	FALSE
AP2a	TGME49_240430	glyoxalase family protein	-0.178004	-0.747776	0.391767	12.388	-0.708967	0.496661	0.576345	-7.24353	0	FALSE
AP2a	TGME49_300690	RNA polymerase C2, putative	-0.140329	-0.59795	0.317292	16.8857	-0.695885	0.504428	0.584715	-7.25319	0	FALSE
AP2a	TGME49_312622	DUF803 domain-containing protein	0.126816	-0.29245	0.546082	15.2271	0.686404	0.510104	0.590647	-7.26009	1	FALSE
AP2a	TGME49_300700	ribosomal protein S2, putative	0.14157	-0.329155	0.612295	17.6054	0.685268	0.511232	0.591304	-7.26041	0	FALSE
AP2a	TGME49_286720	heat shock protein HSP28	0.117672	-0.280437	0.515782	19.009	0.67303	0.518541	0.597966	-7.26927	1	FALSE
AP2a	TGME49_239820	D-3-phosphoglycerate dehydrogenase	-0.0839736	-0.367338	0.199391	20.413	-0.672501	0.518498	0.597966	-7.27005	1	FALSE
AP2a	TGME49_310370	hypothetical protein	0.171213	-0.406808	0.749233	13.5576	0.672184	0.51869	0.597966	-7.27028	1	FALSE
AP2a	TGME49_204350	hypothetical protein	0.154826	-0.3773	0.686952	20.3257	0.662957	0.524738	0.604278	-7.27631	0	FALSE
AP2a	TGME49_216630	trigger factor protein, putative	0.187	-0.45947	0.833471	17.5601	0.659097	0.527096	0.606332	-7.27901	0	FALSE
AP2a	TGME49_263180	myosin D	0.144329	-0.354714	0.643371	14.8358	0.656313	0.528377	0.607144	-7.28142	0	FALSE
AP2a	TGME49_226400	lipoic acid synthase LIPA	0.179204	-0.448464	0.806872	19.2426	0.65054	0.532346	0.611041	-7.28495	0	FALSE
AP2a	TGME49_253700	transporter, major facilitator family protein	0.157049	-0.403691	0.717789	12.9408	0.635578	0.541194	0.620522	-7.29562	0	FALSE
AP2a	TGME49_315930	integral membrane protein, DUF56 family protein, putative	0.142152	-0.366546	0.650849	13.2284	0.634144	0.542086	0.620871	-7.29658	0	FALSE
AP2a	TGME49_223140	tRNA binding domain-containing protein	0.16578	-0.440004	0.771563	15.4681	0.623547	0.549113	0.628238	-7.30322	2	FALSE
AP2a	TGME49_313070	hypothetical protein	0.15426	-0.411549	0.720068	15.4831	0.621211	0.550579	0.629233	-7.30477	0	FALSE
AP2a	TGME49_294790	hypothetical protein	0.163315	-0.434913	0.761543	13.0943	0.619521	0.551244	0.629312	-7.30633	0	FALSE
AP2a	TGME49_226030	AGC kinase	0.144126	-0.388745	0.676997	16.299	0.616276	0.553682	0.631413	-7.30802	2	FALSE
AP2a	TGME49_311905	hypothetical protein	0.25539	-0.692954	1.20374	9.6048	0.611131	0.556538	0.633985	-7.31182	0	FALSE
AP2a	TGME49_289800	hypothetical protein	0.0917163	-0.249943	0.433376	18.8986	0.609184	0.55777	0.634704	-7.31309	1	FALSE
AP2a	TGME49_315210	rhoptry protein, putative	0.128414	-0.35279	0.609617	15.0729	0.605589	0.56005	0.636613	-7.31541	1	FALSE
AP2a	TGME49_248340	GTP-binding nuclear protein ran/tc4	0.0588531	-0.163268	0.280974	23.9235	0.601278	0.562791	0.639041	-7.31818	1	FALSE
AP2a	TGME49_224890	hypothetical protein	0.144861	-0.404849	0.694571	13.6434	0.598016	0.564871	0.640713	-7.32027	0	FALSE
AP2a	TGME49_258640	adenylate kinase superfamily protein	0.182858	-0.528332	0.894049	18.8432	0.585848	0.573038	0.649279	-7.32756	0	FALSE
AP2a	TGME49_289690	glyceraldehyde-3-phosphate dehydrogenase GAPDH1	0.119283	-0.346344	0.58491	23.8913	0.583707	0.574414	0.65014	-7.3289	1	FALSE
AP2a	TGME49_297470	myosin light chain 2, putative	0.143583	-0.419346	0.706513	16.1042	0.581174	0.576045	0.650592	-7.33048	1	FALSE
AP2a	TGME49_216180	hypothetical protein	0.0831334	-0.241613	0.40788	19.1361	0.580934	0.57583	0.650592	-7.33102	1	FALSE
AP2a	TGME49_304910	hypothetical protein	0.164008	-0.483434	0.81145	14.9555	0.577192	0.578613	0.652098	-7.33295	0	FALSE
AP2a	TGME49_216500	tRNA synthetase, putative	0.184959	-0.543775	0.913693	12.7888	0.577305	0.578383	0.652098	-7.33305	0	FALSE
AP2a	TGME49_258380	elongation factor p (ef-p) kow family domain-containing protein	0.153323	-0.459987	0.766632	14.7922	0.569616	0.583517	0.656923	-7.33761	0	FALSE
AP2a	TGME49_286620	S1 RNA binding domain-containing protein	0.11774	-0.358418	0.593898	19.8669	0.563417	0.587547	0.659698	-7.34137	0	FALSE
AP2a	TGME49_315310	hypothetical protein	0.0961263	-0.293194	0.485447	20.3062	0.562589	0.588086	0.659698	-7.34187	0	FALSE
AP2a	TGME49_274190	eukaryotic initiation factor 2B epsilon subunit, putative	-0.28006	-1.41512	0.854996	12.1609	-0.562199	0.58834	0.659698	-7.34211	1	FALSE
AP2a	TGME49_214180	ENTH domain-containing protein	0.209372	-0.636904	1.05565	11.195	0.561439	0.588481	0.659698	-7.34294	0	FALSE
AP2a	TGME49_233520	ATP-dependent RNA helicase	0.109378	-0.335992	0.554748	16.1563	0.557319	0.591174	0.662014	-7.34541	1	FALSE
AP2a	TGME49_300612	ribosomal protein S17	0.144341	-0.446614	0.735297	16.6979	0.556534	0.592039	0.662281	-7.34551	0	FALSE
[truncated: 3,342 more rows]
