# Supplementary material for: Stable endocytic structures navigate the complex pellicle of apicomplexan parasites
Source: Nat Commun. 2023 Apr 15;14:2167. doi: 10.1038/s41467-023-37431-x (PMC10105704; doi:10.1038/s41467-023-37431-x)
Supplement: Supplementary file 8 — Source Data [file 41467_2023_37431_MOESM8_ESM.xlsx]

## Sheet: Fig 5D
	PM-SAG1 uptake (%)
	Condition	Replicate 1	Replicate 2	Replicate 3
	4ºC	2.3	3.3	1.2
	37ºC	10.77	11.41	12.97

## Sheet: Fig 5E
	Average number of Int-SAG1 vesicles
	Condition	Replicate 1	Replicate 2	Replicate 3
	4ºC	12.77	10.48	12.96
	37ºC	6.9	7.9	7.2

## Sheet: Fig 5F
	Signal intensity of int-SAG1 at PM (au.)
	Condition	Replicate 1	Replicate 2	Replicate 3
	4ºC	2846.04	2620.56	2722.26
	37ºC	3869.18	5803.72	4434.03

## Sheet: Figu 5I
	PM-SAG1 endocytosis (%)
	Condition	Replicate 1	Replicate 2	Replicate 3
	(-)ATc	95.67	98.05	97.97
	(+)ATc	66.66	65.68	68.21

## Sheet: Fig 5J
	Average nb of PM-SAG1 vesicles per parasite
	Condition	Replicate 1	Replicate 2	Replicate 3	Replicate 4
	Uninduced	2.36	2.49	2.72	2.53
	K13 KD	0.56	0.69	0.54	0.61

## Sheet: Fig 5K
	Accumulation of PM-SAG1 (%)
	Condition	Replicate 1	Replicate 2	Replicate 3
	Uninduced	0.72	1.28	0.63
	K13 KD	25.23	22.1	22.26

## Sheet: Fig 6A
	Percentage of vacuoles
		Uninduced			K13 KD
	Condition	Replicate 1	Replicate 2	Replicate 3	Replicate 1	Replicate 2	Replicate 3
	2 parasites	35	38	32	26	29	34
	4 parasites	61	55	59	66	55	52
	8 parasites	4	8	8	9	16	13
	16 parasites	0	0	0	0	1	1

## Sheet: Fig 6B
	Percentage of disorganised vacuoles at 24H
	Condition	Replicate 1	Replicate 2	Replicate 3
	Uninduced	11	13	16
	K13 KD	35	33	34

## Sheet: Fig 6C
	Percentage of vacuoles with PM disrotion (24H)
	Condition	Replicate 1	Replicate 2	Replicate 3
	Uninduced	5.4	7.2	2
	K13 KD	70.1	68.1	70

## Sheet: Fig 6E
	Percentage of egressed vacuoles
		Uninduced			K13 KD
	Condition	Replicate 1	Replicate 2	Replicate 3	Replicate 1	Replicate 2	Replicate 3
	2 parasites	98	59	97	90	78	50
	4 parasites	93	79	99	21	1	10
	8 parasites	92	84	93	12	12	10
	16 parasites	96	100			0

[truncated: 6 more sheets: Fig S7B, Fig 7C, Fig S7E, Fig S7F, Fig S9A, Fig S9B]
